# Supplementary material for: Integrating ATAC-seq and RNA-seq Reveals the Dynamics of Chromatin Accessibility and Gene Expression in Apple Response to Drought
Source: Int J Mol Sci. 2022 Sep 23;23(19):11191. doi: 10.3390/ijms231911191 (PMC9570298; doi:10.3390/ijms231911191)
Supplement: Supplementary file 1 [file ijms-23-11191-s001.zip]

Archive with 10 entries (10 files):
- ijms-1912352-supplementary materials caption.pdf
- Supplyment_Figture.pdf
- Table S1. DGL3_vs_GL3_DARs.xlsx
- Table S2. Four-quadrant plot related genes and PEIGs.xlsx
- Table S3. GO enrichment of overlap dr-specific THSs DEGs.xlsx
- Table S4. GO enrichment of DEGs in network.xlsx
- Table S5. Primers and RT-qPCR result.xlsx
- Table S6. FPKM of mRNAs.xls
- Table S7. The quality of data in the manuscript.xlsx
- Table S8. Co_expression network of TFs_DEGs.xls
