# Supplementary material for: Integrating ATAC-seq and RNA-seq Reveals the Dynamics of Chromatin Accessibility and Gene Expression in Apple Response to Drought
Source: Int J Mol Sci. 2022 Sep 23;23(19):11191. doi: 10.3390/ijms231911191 (PMC9570298; doi:10.3390/ijms231911191)
Supplement: Supplementary file 1 [file ijms-23-11191-s001.zip › Table S1. DGL3_vs_GL3_DARs.xlsx]

## Sheet: Sheet1
seqnames	start	end	width	strand	diff.log2.fc	annotation	geneChr	geneStart	geneEnd	geneLength	geneStrand	geneId
Chr05	44787383	44787782	400	*	4.0734	Promoter (<=1kb)	5	44784192	44786485	2294	2	MD05G1320700
Chr04	5545	5944	400	*	4.03593	Distal Intergenic	4	12735	13135	401	1	MD04G1000100
Chr15	491	890	400	*	4.0162	Distal Intergenic	15	5301	6082	782	1	MD15G1000100
Chr08	5043639	5044038	400	*	3.97004	Exon (MD08G1064000/MD08G1064000, exon 1 of 1)	8	5043435	5045490	2056	2	MD08G1064000
Chr14	3938	4337	400	*	3.91657	Distal Intergenic	14	13497	20895	7399	2	MD14G1000100
Chr13	668	1067	400	*	3.91621	Distal Intergenic	13	10113	17802	7690	2	MD13G1000100
Chr09	1633794	1634193	400	*	3.73061	Exon (MD09G1026000/MD09G1026000, exon 3 of 4)	9	1632649	1635413	2765	1	MD09G1026000
Chr16	789480	789879	400	*	3.66285	Promoter (2-3kb)	16	783015	786732	3718	2	MD16G1010100
Chr00	32167392	32167791	400	*	3.64447	Distal Intergenic	0	32160297	32163741	3445	1	MD00G1147000
Chr15	1549880	1550279	400	*	3.59322	Promoter (<=1kb)	15	1549096	1549725	630	2	MD15G1026300
Chr00	48925967	48926366	400	*	3.59109	Distal Intergenic	0	48859332	48860400	1069	2	MD00G1203300
Chr13	1302	1701	400	*	3.56187	Distal Intergenic	13	10113	17802	7690	2	MD13G1000100
Chr15	53137040	53137439	400	*	3.52643	Promoter (<=1kb)	15	53138136	53140262	2127	1	MD15G1431600
Chr06	37135305	37135704	400	*	3.50838	Distal Intergenic	6	37123608	37129969	6362	2	MD06G1241600
Chr10	41054551	41054950	400	*	3.39665	Promoter (<=1kb)	10	41054675	41061259	6585	1	MD10G1333200
Chr17	34594128	34594527	400	*	3.35742	Distal Intergenic	17	34587875	34587985	111	1	MD17G1286400
Chr17	34595752	34596151	400	*	3.28485	Distal Intergenic	17	34587875	34587985	111	1	MD17G1286400
Chr04	29600704	29601103	400	*	3.26011	Distal Intergenic	4	29593326	29594299	974	2	MD04G1211500
Chr08	5044276	5044675	400	*	3.25303	Exon (MD08G1064000/MD08G1064000, exon 1 of 1)	8	5043435	5045490	2056	2	MD08G1064000
Chr06	27946078	27946477	400	*	3.20289	Promoter (<=1kb)	6	27934470	27946379	11910	2	MD06G1134900
Chr00	2317697	2318096	400	*	3.17247	Distal Intergenic	0	2341050	2342330	1281	1	MD00G1016200
Chr09	37466350	37466749	400	*	3.14172	Distal Intergenic	9	37439971	37452006	12036	2	MD09G1292000
Chr14	1363	1762	400	*	3.07737	Distal Intergenic	14	13497	20895	7399	2	MD14G1000100
Chr05	26432409	26432808	400	*	3.07224	Promoter (<=1kb)	5	26433402	26433951	550	1	MD05G1136100
Chr00	2340601	2341000	400	*	3.03252	Promoter (<=1kb)	0	2341050	2342330	1281	1	MD00G1016200
Chr00	2323415	2323814	400	*	2.99401	Distal Intergenic	0	2341050	2342330	1281	1	MD00G1016200
Chr05	42658103	42658502	400	*	2.99182	Downstream (<1kb)	5	42659455	42665121	5667	2	MD05G1293900
Chr17	6728080	6728479	400	*	2.99107	Promoter (3-4kb)	17	6719438	6724988	5551	2	MD17G1080800
Chr00	2319908	2320307	400	*	2.98436	Distal Intergenic	0	2341050	2342330	1281	1	MD00G1016200
Chr13	2871	3270	400	*	2.97542	Distal Intergenic	13	10113	17802	7690	2	MD13G1000100
Chr01	30645533	30645932	400	*	2.94735	Intron (MD01G1213100/MD01G1213100, intron 1 of 2)	1	30637543	30654886	17344	2	MD01G1213100
Chr03	34711442	34711841	400	*	2.93879	Distal Intergenic	3	34716041	34716716	676	1	MD03G1260200
Chr10	41760657	41761056	400	*	2.93821	Distal Intergenic	10	41743427	41747934	4508	2	MD10G1342600
Chr09	2215260	2215659	400	*	2.93299	Promoter (<=1kb)	9	2216585	2221974	5390	1	MD09G1035900
Chr00	2317079	2317478	400	*	2.91473	Distal Intergenic	0	2341050	2342330	1281	1	MD00G1016200
Chr11	15986646	15987045	400	*	2.91147	Promoter (2-3kb)	11	15983959	15984078	120	2	MD11G1161700
Chr01	26369498	26369897	400	*	2.90517	Downstream (<1kb)	1	26370662	26371476	815	2	MD01G1155700
Chr13	3994886	3995285	400	*	2.89739	Promoter (1-2kb)	13	3990668	3993203	2536	2	MD13G1057000
Chr00	32166049	32166448	400	*	2.89148	Distal Intergenic	0	32160297	32163741	3445	1	MD00G1147000
Chr06	30428434	30428833	400	*	2.86353	Promoter (<=1kb)	6	30425559	30428721	3163	2	MD06G1163300
Chr00	35222848	35223247	400	*	2.84878	Distal Intergenic	0	35241076	35253026	11951	2	MD00G1159400
Chr10	36440198	36440597	400	*	2.84781	Promoter (3-4kb)	10	36434129	36436835	2707	2	MD10G1272900
Chr05	39763500	39763899	400	*	2.84537	Distal Intergenic	5	39755570	39757278	1709	2	MD05G1262700
Chr09	37459941	37460340	400	*	2.8373	Distal Intergenic	9	37439971	37452006	12036	2	MD09G1292000
Chr02	2172697	2173096	400	*	2.83506	Promoter (<=1kb)	2	2171595	2172664	1070	2	MD02G1028300
Chr04	2147	2546	400	*	2.83504	Distal Intergenic	4	12735	13135	401	1	MD04G1000100
Chr16	3549101	3549500	400	*	2.82986	Downstream (1-2kb)	16	3551414	3552068	655	2	MD16G1050200
Chr07	1236369	1236768	400	*	2.82914	Intron (MD07G1014100/MD07G1014100, intron 6 of 6)	7	1234291	1248178	13888	2	MD07G1014100
Chr02	33294562	33294961	400	*	2.82865	Downstream (1-2kb)	2	33296365	33298222	1858	2	MD02G1277100
Chr02	3399488	3399887	400	*	2.82555	Promoter (1-2kb)	2	3394377	3398101	3725	2	MD02G1041700
Chr16	5447067	5447466	400	*	2.82421	Promoter (2-3kb)	16	5438696	5444408	5713	2	MD16G1077700
Chr13	4509562	4509961	400	*	2.80241	Distal Intergenic	13	4488302	4489328	1027	2	MD13G1065000
Chr09	3024559	3024958	400	*	2.79686	Promoter (2-3kb)	9	3021007	3022379	1373	2	MD09G1046300
Chr10	35433986	35434385	400	*	2.79607	Downstream (1-2kb)	10	35436330	35437308	979	2	MD10G1260700
Chr14	8216270	8216669	400	*	2.77931	Promoter (1-2kb)	14	8218463	8218735	273	1	MD14G1074000
Chr03	4006518	4006917	400	*	2.7766	Distal Intergenic	3	4011776	4011889	114	2	MD03G1050100
Chr09	3122208	3122607	400	*	2.77103	Distal Intergenic	9	3119208	3121168	1961	1	MD09G1047600
Chr00	1155314	1155713	400	*	2.76442	Promoter (1-2kb)	0	1153322	1153609	288	2	MD00G1009200
Chr15	9580225	9580624	400	*	2.7615	Promoter (2-3kb)	15	9576934	9577659	726	2	MD15G1132200
Chr05	41486614	41487013	400	*	2.76055	Promoter (<=1kb)	5	41486123	41486545	423	2	MD05G1281000
Chr16	5557706	5558105	400	*	2.75061	Distal Intergenic	16	5547983	5553360	5378	2	MD16G1079100
Chr10	33439291	33439690	400	*	2.74765	Downstream (1-2kb)	10	33437479	33439002	1524	1	MD10G1238200
Chr05	45536894	45537293	400	*	2.73917	Promoter (1-2kb)	5	45538638	45542118	3481	1	MD05G1331400
Chr04	3054	3453	400	*	2.73656	Distal Intergenic	4	12735	13135	401	1	MD04G1000100
Chr02	11581674	11582073	400	*	2.73407	Distal Intergenic	2	11579208	11581067	1860	1	MD02G1138300
Chr05	37793764	37794163	400	*	2.72798	Distal Intergenic	5	37789716	37792658	2943	1	MD05G1246500
Chr03	2796761	2797160	400	*	2.71914	Promoter (1-2kb)	3	2798520	2800896	2377	1	MD03G1034800
Chr10	36672022	36672421	400	*	2.71855	Promoter (2-3kb)	10	36669844	36669920	77	2	MD10G1275400
Chr10	40518355	40518754	400	*	2.71572	Promoter (2-3kb)	10	40512430	40515449	3020	2	MD10G1324500
Chr17	1478091	1478490	400	*	2.70911	Intron (MD17G1018900/MD17G1018900, intron 2 of 5)	17	1477564	1481630	4067	1	MD17G1018900
Chr13	3174156	3174555	400	*	2.70057	Downstream (1-2kb)	13	3170740	3172073	1334	1	MD13G1045800
Chr10	36442744	36443143	400	*	2.69943	Distal Intergenic	10	36434129	36436835	2707	2	MD10G1272900
Chr15	2029913	2030312	400	*	2.69821	Distal Intergenic	15	2016403	2017927	1525	1	MD15G1032500
Chr01	31195443	31195842	400	*	2.69229	Distal Intergenic	1	31204976	31207457	2482	2	MD01G1219600
Chr09	1025190	1025589	400	*	2.68556	Promoter (<=1kb)	9	1019538	1025683	6146	2	MD09G1016600
Chr15	4614011	4614410	400	*	2.68358	Downstream (1-2kb)	15	4612903	4613689	787	1	MD15G1066300
Chr03	1755128	1755527	400	*	2.67891	Promoter (2-3kb)	3	1752604	1752720	117	2	MD03G1021900
Chr01	32624197	32624596	400	*	2.6789	Distal Intergenic	1	32617780	32620872	3093	1	MD01G1240200
Chr00	25879152	25879551	400	*	2.66905	Promoter (<=1kb)	0	25865868	25878738	12871	2	MD00G1120400
Chr02	1935283	1935682	400	*	2.66876	Distal Intergenic	2	1939770	1939882	113	1	MD02G1025700
Chr09	7184095	7184494	400	*	2.66164	Distal Intergenic	9	7187944	7189694	1751	2	MD09G1098600
Chr05	39869738	39870137	400	*	2.66114	Promoter (<=1kb)	5	39870223	39874415	4193	1	MD05G1263100
Chr10	37570241	37570640	400	*	2.66069	Downstream (<1kb)	10	37571420	37572034	615	2	MD10G1286300
Chr01	30647125	30647524	400	*	2.66001	Intron (MD01G1213100/MD01G1213100, intron 1 of 2)	1	30637543	30654886	17344	2	MD01G1213100
Chr10	39176312	39176711	400	*	2.65885	Promoter (<=1kb)	10	39174684	39175901	1218	2	MD10G1305700
Chr03	6851376	6851775	400	*	2.65682	Promoter (<=1kb)	3	6848042	6851210	3169	2	MD03G1085000
Chr10	39302172	39302571	400	*	2.65671	Promoter (1-2kb)	10	39297620	39300729	3110	2	MD10G1307800
Chr09	37465069	37465468	400	*	2.65271	Distal Intergenic	9	37439971	37452006	12036	2	MD09G1292000
Chr05	47446407	47446806	400	*	2.65049	Distal Intergenic	5	47460168	47462596	2429	1	MD05G1359600
Chr09	6455440	6455839	400	*	2.64936	Promoter (2-3kb)	9	6458271	6458390	120	1	MD09G1088600
Chr12	29192656	29193055	400	*	2.64155	Promoter (<=1kb)	12	29191352	29191909	558	2	MD12G1213600
Chr17	637342	637741	400	*	2.64087	Promoter (2-3kb)	17	629159	634444	5286	2	MD17G1010200
Chr01	31588790	31589189	400	*	2.63591	Exon (MD01G1225000/MD01G1225000, exon 3 of 8)	1	31586647	31589660	3014	2	MD01G1225000
Chr17	29769555	29769954	400	*	2.62896	Promoter (<=1kb)	17	29767946	29769229	1284	2	MD17G1249000
Chr02	8460157	8460556	400	*	2.62279	Distal Intergenic	2	8457915	8459375	1461	1	MD02G1104700
Chr02	5420413	5420812	400	*	2.62253	Promoter (1-2kb)	2	5422273	5425652	3380	1	MD02G1066400
Chr02	9370376	9370775	400	*	2.61925	Distal Intergenic	2	9362536	9366541	4006	2	MD02G1115200
Chr07	30475821	30476220	400	*	2.61776	Downstream (2-3kb)	7	30478365	30479138	774	2	MD07G1230200
Chr17	5104988	5105387	400	*	2.61765	Promoter (<=1kb)	17	5105618	5110289	4672	1	MD17G1062900
Chr17	30065452	30065851	400	*	2.61586	Exon (MD17G1251000/MD17G1251000, exon 1 of 1)	17	30065400	30066472	1073	2	MD17G1251000
Chr08	5539709	5540108	400	*	2.61248	Promoter (3-4kb)	8	5543453	5547836	4384	1	MD08G1070000
Chr03	36119719	36120118	400	*	2.60836	Downstream (<1kb)	3	36120774	36121860	1087	2	MD03G1279500
Chr02	13154943	13155342	400	*	2.60787	Exon (MD02G1157400/MD02G1157400, exon 3 of 3)	2	13154308	13155380	1073	1	MD02G1157400
Chr13	604851	605250	400	*	2.59036	Promoter (<=1kb)	13	606006	609068	3063	1	MD13G1009400
Chr17	3780358	3780757	400	*	2.58819	Promoter (<=1kb)	17	3779323	3779437	115	2	MD17G1051100
Chr02	5217898	5218297	400	*	2.58662	Promoter (2-3kb)	2	5220914	5223467	2554	1	MD02G1064600
Chr03	4782356	4782755	400	*	2.58322	5' UTR	3	4782005	4783396	1392	2	MD03G1059300
Chr00	52365865	52366264	400	*	2.58231	Intron (MD00G1221400/MD00G1221400, intron 2 of 2)	0	52362336	52367181	4846	1	MD00G1221400
Chr01	27485825	27486224	400	*	2.58135	Downstream (1-2kb)	1	27488216	27488848	633	2	MD01G1173000
Chr10	38561191	38561590	400	*	2.58078	Downstream (1-2kb)	10	38562790	38564622	1833	2	MD10G1298500
Chr07	1957930	1958329	400	*	2.57991	Distal Intergenic	7	1955150	1957727	2578	1	MD07G1023800
Chr05	27719301	27719700	400	*	2.57561	Promoter (1-2kb)	5	27717832	27718258	427	2	MD05G1146400
Chr16	3011128	3011527	400	*	2.56892	Promoter (1-2kb)	16	3012921	3013166	246	1	MD16G1042600
Chr09	2937722	2938121	400	*	2.56766	Promoter (<=1kb)	9	2938462	2943883	5422	1	MD09G1045100
Chr08	31562997	31563396	400	*	2.5655	Distal Intergenic	8	31567192	31567422	231	2	MD08G1250700
Chr07	33310677	33311076	400	*	2.5618	Distal Intergenic	7	33315224	33317551	2328	2	MD07G1264300
Chr05	42411086	42411485	400	*	2.56097	Distal Intergenic	5	42403159	42406601	3443	1	MD05G1292600
Chr05	47055477	47055876	400	*	2.56075	Distal Intergenic	5	47049711	47050448	738	1	MD05G1353900
Chr06	35439310	35439709	400	*	2.55617	Promoter (<=1kb)	6	35432164	35439372	7209	2	MD06G1223300
Chr01	23673640	23674039	400	*	2.55464	Distal Intergenic	1	23677428	23678104	677	2	MD01G1123400
Chr00	2318989	2319388	400	*	2.55431	Distal Intergenic	0	2341050	2342330	1281	1	MD00G1016200
Chr01	32286868	32287267	400	*	2.54054	Promoter (1-2kb)	1	32282407	32285338	2932	2	MD01G1235200
Chr16	3208642	3209041	400	*	2.53992	Promoter (<=1kb)	16	3204871	3208631	3761	2	MD16G1046000
Chr15	9606298	9606697	400	*	2.53127	Downstream (2-3kb)	15	9609238	9614423	5186	2	MD15G1132400
Chr10	40380582	40380981	400	*	2.53044	Intron (MD10G1322400/MD10G1322400, intron 1 of 10)	10	40379502	40384454	4953	1	MD10G1322400
Chr10	41759291	41759690	400	*	2.52849	Distal Intergenic	10	41743427	41747934	4508	2	MD10G1342600
Chr03	3343450	3343849	400	*	2.52505	Promoter (2-3kb)	3	3340868	3340981	114	2	MD03G1042600
Chr15	4271649	4272048	400	*	2.52011	Downstream (<1kb)	15	4272733	4274001	1269	2	MD15G1062400
Chr15	8281164	8281563	400	*	2.51631	Downstream (<1kb)	15	8282239	8284926	2688	2	MD15G1116900
Chr11	41458089	41458488	400	*	2.51284	Distal Intergenic	11	41447553	41450390	2838	1	MD11G1296900
Chr00	28216214	28216613	400	*	2.51047	Promoter (2-3kb)	0	28218807	28223357	4551	1	MD00G1130900
Chr10	38698389	38698788	400	*	2.5097	Promoter (<=1kb)	10	38693916	38697459	3544	2	MD10G1299500
Chr09	11296198	11296597	400	*	2.50719	Promoter (2-3kb)	9	11298929	11301415	2487	1	MD09G1145300
Chr13	121517	121916	400	*	2.50415	Promoter (<=1kb)	13	119376	121380	2005	2	MD13G1001900
Chr05	37944449	37944848	400	*	2.50413	Downstream (1-2kb)	5	37945912	37952509	6598	2	MD05G1247900
Chr11	5864599	5864998	400	*	2.50404	Distal Intergenic	11	5874129	5876788	2660	1	MD11G1068000
Chr10	39131348	39131747	400	*	2.50363	Promoter (2-3kb)	10	39126011	39129069	3059	2	MD10G1305000
Chr13	2008711	2009110	400	*	2.50321	Promoter (2-3kb)	13	2011955	2016024	4070	1	MD13G1028100
Chr00	21486426	21486825	400	*	2.50143	Distal Intergenic	0	21480096	21482303	2208	2	MD00G1101400
Chr05	46770102	46770501	400	*	2.50009	Distal Intergenic	5	46777070	46778705	1636	1	MD05G1349900
Chr15	1953956	1954355	400	*	2.49941	Distal Intergenic	15	1935948	1936021	74	2	MD15G1032000
Chr17	530337	530736	400	*	2.49754	Downstream (1-2kb)	17	532370	532476	107	2	MD17G1008300
Chr10	32551905	32552304	400	*	2.4951	Downstream (1-2kb)	10	32553983	32560151	6169	2	MD10G1228800
Chr13	8997582	8997981	400	*	2.49429	Promoter (2-3kb)	13	8993050	8995368	2319	2	MD13G1122100
Chr13	16234179	16234578	400	*	2.48755	Promoter (<=1kb)	13	16234859	16236810	1952	1	MD13G1190200
Chr00	2324240	2324639	400	*	2.48699	Distal Intergenic	0	2341050	2342330	1281	1	MD00G1016200
Chr03	1353700	1354099	400	*	2.48687	Downstream (2-3kb)	3	1352593	1352708	116	1	MD03G1017200
Chr15	51181921	51182320	400	*	2.48335	Exon (MD15G1412300/MD15G1412300, exon 7 of 8)	15	51178842	51183028	4187	1	MD15G1412300
Chr05	43123092	43123491	400	*	2.47972	Promoter (<=1kb)	5	43121489	43122424	936	2	MD05G1297300
Chr15	6990782	6991181	400	*	2.4778	Promoter (3-4kb)	15	6994666	6997533	2868	1	MD15G1100600
Chr02	2213790	2214189	400	*	2.47714	Distal Intergenic	2	2206846	2208603	1758	2	MD02G1028800
Chr09	8518754	8519153	400	*	2.47675	Distal Intergenic	9	8512382	8512627	246	1	MD09G1112000
Chr05	47760775	47761174	400	*	2.47623	Promoter (<=1kb)	5	47762058	47766099	4042	1	MD05G1362500
Chr13	3945968	3946367	400	*	2.4706	Distal Intergenic	13	3935871	3941012	5142	2	MD13G1056500
Chr07	32217473	32217872	400	*	2.46661	Intron (MD07G1254900/MD07G1254900, intron 2 of 4)	7	32215894	32218438	2545	2	MD07G1254900
Chr06	37131793	37132192	400	*	2.4644	Promoter (1-2kb)	6	37123608	37129969	6362	2	MD06G1241600
Chr05	45461498	45461897	400	*	2.46326	Promoter (<=1kb)	5	45461670	45465179	3510	1	MD05G1329900
Chr15	3837590	3837989	400	*	2.46304	Promoter (2-3kb)	15	3840989	3844576	3588	1	MD15G1057300
Chr10	37495191	37495590	400	*	2.46045	Promoter (<=1kb)	10	37491522	37494617	3096	2	MD10G1284900
Chr08	4881446	4881845	400	*	2.46001	Distal Intergenic	8	4886691	4887221	531	2	MD08G1061700
Chr07	35193005	35193404	400	*	2.4572	Promoter (<=1kb)	7	35189572	35192914	3343	2	MD07G1291200
Chr13	2757012	2757411	400	*	2.45513	Distal Intergenic	13	2751216	2752127	912	1	MD13G1040500
Chr01	28038871	28039270	400	*	2.45268	Exon (MD01G1181400/MD01G1181400, exon 2 of 4)	1	28037772	28039985	2214	2	MD01G1181400
Chr09	11851415	11851814	400	*	2.45172	Distal Intergenic	9	11838689	11841862	3174	2	MD09G1150300
Chr09	6920598	6920997	400	*	2.45172	Promoter (<=1kb)	9	6920921	6924320	3400	1	MD09G1095900
Chr13	1676293	1676692	400	*	2.45083	Intron (MD13G1023300/MD13G1023300, intron 1 of 2)	13	1675296	1679094	3799	1	MD13G1023300
Chr05	41785683	41786082	400	*	2.45013	Distal Intergenic	5	41773566	41775201	1636	2	MD05G1283800
Chr05	43873018	43873417	400	*	2.44127	Promoter (<=1kb)	5	43874137	43875150	1014	1	MD05G1306800
Chr16	10904115	10904514	400	*	2.43932	Distal Intergenic	16	10902477	10903323	847	1	MD16G1141500
Chr16	1023660	1024059	400	*	2.43909	Distal Intergenic	16	1031350	1034417	3068	2	MD16G1013300
Chr03	37007868	37008267	400	*	2.43757	Downstream (2-3kb)	3	37006700	37007602	903	1	MD03G1293400
Chr16	6845136	6845535	400	*	2.43594	Distal Intergenic	16	6834077	6844689	10613	1	MD16G1097800
Chr09	824778	825177	400	*	2.43344	Downstream (<1kb)	9	816292	820826	4535	2	MD09G1013100
Chr05	15961101	15961500	400	*	2.42946	Distal Intergenic	5	15957716	15959760	2045	1	MD05G1075100
Chr13	2520577	2520976	400	*	2.4291	Intron (MD13G1036100/MD13G1036100, intron 1 of 4)	13	2523298	2524429	1132	2	MD13G1036200
Chr05	35589587	35589986	400	*	2.42692	Distal Intergenic	5	35574909	35575268	360	2	MD05G1223300
Chr01	30526863	30527262	400	*	2.42634	Promoter (<=1kb)	1	30525788	30525993	206	2	MD01G1211700
Chr16	4069184	4069583	400	*	2.42368	Distal Intergenic	16	4073313	4075687	2375	2	MD16G1056700
Chr13	12661209	12661608	400	*	2.4223	Intron (MD13G1161200/MD13G1161200, intron 1 of 1)	13	12656796	12663932	7137	1	MD13G1161200
Chr05	45213400	45213799	400	*	2.42029	Distal Intergenic	5	45229747	45233118	3372	1	MD05G1326100
Chr10	39422613	39423012	400	*	2.41973	Intron (MD10G1309300/MD10G1309300, intron 2 of 2)	10	39422202	39423255	1054	1	MD10G1309300
Chr05	43333312	43333711	400	*	2.41894	Promoter (<=1kb)	5	43334196	43335249	1054	1	MD05G1299900
Chr05	44419726	44420125	400	*	2.41884	Intron (MD05G1313700/MD05G1313700, intron 1 of 1)	5	44418658	44421422	2765	1	MD05G1313700
Chr07	36050664	36051063	400	*	2.41833	Promoter (<=1kb)	7	36046122	36050017	3896	2	MD07G1301900
Chr09	6422679	6423078	400	*	2.41815	Distal Intergenic	9	6432275	6432879	605	1	MD09G1088400
Chr02	30525363	30525762	400	*	2.41717	Intron (MD02G1253700/MD02G1253700, intron 1 of 1)	2	30525143	30527305	2163	1	MD02G1253700
Chr04	24412812	24413211	400	*	2.41666	Distal Intergenic	4	24418136	24419181	1046	2	MD04G1156400
Chr16	1602449	1602848	400	*	2.40924	Distal Intergenic	16	1609218	1612142	2925	1	MD16G1022200
Chr04	31665615	31666014	400	*	2.40914	Exon (MD04G1238400/MD04G1238400, exon 1 of 1)	4	31665753	31666910	1158	2	MD04G1238400
Chr13	7379611	7380010	400	*	2.40695	Promoter (1-2kb)	13	7370571	7378386	7816	2	MD13G1103400
Chr11	7686912	7687311	400	*	2.40459	Distal Intergenic	11	7682434	7682550	117	2	MD11G1092700
Chr09	16359357	16359756	400	*	2.40355	Promoter (<=1kb)	9	16358496	16359254	759	2	MD09G1187500
Chr00	6689346	6689745	400	*	2.40099	Promoter (1-2kb)	0	6690882	6695677	4796	1	MD00G1038300
Chr10	39380907	39381306	400	*	2.40083	Distal Intergenic	10	39377526	39378826	1301	1	MD10G1309000
Chr02	3364097	3364496	400	*	2.3999	Promoter (<=1kb)	2	3364506	3365334	829	1	MD02G1041100
Chr13	6055744	6056143	400	*	2.39821	Promoter (1-2kb)	13	6057983	6058774	792	1	MD13G1086000
Chr10	41384694	41385093	400	*	2.39634	Downstream (1-2kb)	10	41386672	41388193	1522	2	MD10G1337800
Chr04	838161	838560	400	*	2.39558	Downstream (<1kb)	4	837269	838154	886	1	MD04G1007100
Chr12	27219041	27219440	400	*	2.39504	Promoter (1-2kb)	12	27217453	27217558	106	2	MD12G1189800
Chr07	34794921	34795320	400	*	2.39302	Promoter (<=1kb)	7	34791997	34794572	2576	2	MD07G1286000
Chr16	3544708	3545107	400	*	2.39113	Promoter (1-2kb)	16	3542900	3543507	608	2	MD16G1050100
Chr15	5582780	5583179	400	*	2.38785	Promoter (3-4kb)	15	5586503	5589556	3054	1	MD15G1081300
Chr13	3025907	3026306	400	*	2.38679	Distal Intergenic	13	3030935	3034949	4015	1	MD13G1043200
Chr09	16363428	16363827	400	*	2.3866	Distal Intergenic	9	16358496	16359254	759	2	MD09G1187500
Chr02	7419690	7420089	400	*	2.3858	Intron (MD02G1093300/MD02G1093300, intron 2 of 3)	2	7418649	7420641	1993	2	MD02G1093300
Chr01	28964616	28965015	400	*	2.38527	Intron (MD01G1191500/MD01G1191500, intron 2 of 2)	1	28964223	28966305	2083	1	MD01G1191500
Chr15	3895098	3895497	400	*	2.38521	Promoter (<=1kb)	15	3895370	3898712	3343	1	MD15G1058000
Chr16	2300026	2300425	400	*	2.38282	Intron (MD16G1032100/MD16G1032100, intron 2 of 3)	16	2299181	2301404	2224	2	MD16G1032100
Chr15	7742578	7742977	400	*	2.38073	Promoter (<=1kb)	15	7740882	7742076	1195	2	MD15G1110600
Chr10	31852956	31853355	400	*	2.37991	Distal Intergenic	10	31858838	31863419	4582	1	MD10G1220400
Chr14	28732057	28732456	400	*	2.37954	Distal Intergenic	14	28743234	28745473	2240	1	MD14G1197300
Chr10	38608215	38608614	400	*	2.37907	Distal Intergenic	10	38605631	38605933	303	1	MD10G1298900
Chr15	5912865	5913264	400	*	2.37792	Promoter (<=1kb)	15	5910677	5912328	1652	2	MD15G1085600
Chr13	3979577	3979976	400	*	2.37714	Distal Intergenic	13	3975036	3978319	3284	1	MD13G1056800
Chr11	174668	175067	400	*	2.37627	Promoter (<=1kb)	11	172263	173842	1580	2	MD11G1001600
Chr06	32607783	32608182	400	*	2.37386	Promoter (<=1kb)	6	32608598	32612425	3828	1	MD06G1189100
Chr06	35371345	35371744	400	*	2.37009	3' UTR	6	35371680	35374044	2365	2	MD06G1222000
Chr13	10316862	10317261	400	*	2.36562	Distal Intergenic	13	10304950	10310061	5112	2	MD13G1134500
Chr13	567315	567714	400	*	2.3628	Promoter (2-3kb)	13	561887	564724	2838	2	MD13G1009200
Chr09	806266	806665	400	*	2.3603	Promoter (<=1kb)	9	805205	805825	621	2	MD09G1012800
Chr16	3127954	3128353	400	*	2.35978	Exon (MD16G1044000/MD16G1044000, exon 2 of 4)	16	3127680	3131016	3337	1	MD16G1044000
Chr09	35374154	35374553	400	*	2.35946	Distal Intergenic	9	35373420	35373513	94	1	MD09G1276800
Chr07	6012471	6012870	400	*	2.3582	Distal Intergenic	7	6017376	6022701	5326	1	MD07G1064100
Chr15	8541740	8542139	400	*	2.35552	Promoter (<=1kb)	15	8542224	8544587	2364	1	MD15G1118900
Chr03	34682177	34682576	400	*	2.35476	Promoter (2-3kb)	3	34685140	34691441	6302	1	MD03G1259900
Chr09	11899247	11899646	400	*	2.35393	Distal Intergenic	9	11892767	11895678	2912	2	MD09G1150700
Chr15	11622668	11623067	400	*	2.35246	Promoter (2-3kb)	15	11625197	11625658	462	1	MD15G1156600
Chr12	29704543	29704942	400	*	2.35223	Distal Intergenic	12	29696823	29699851	3029	1	MD12G1220100
Chr11	5826303	5826702	400	*	2.35176	Distal Intergenic	11	5814485	5815588	1104	1	MD11G1067800
Chr16	8823830	8824229	400	*	2.35086	Promoter (<=1kb)	16	8821613	8823564	1952	2	MD16G1122400
Chr13	2753264	2753663	400	*	2.34966	Distal Intergenic	13	2751216	2752127	912	1	MD13G1040500
Chr16	6140998	6141397	400	*	2.34933	Distal Intergenic	16	6151026	6153843	2818	1	MD16G1089000
Chr09	7624111	7624510	400	*	2.34856	Downstream (<1kb)	9	7623065	7623712	648	1	MD09G1104400
Chr15	2502517	2502916	400	*	2.34805	Exon (MD15G1035600/MD15G1035600, exon 2 of 3)	15	2502010	2505067	3058	1	MD15G1035600
Chr13	3567596	3567995	400	*	2.348	Promoter (2-3kb)	13	3560418	3565547	5130	2	MD13G1050300
Chr05	45588901	45589300	400	*	2.34614	Distal Intergenic	5	45592944	45596256	3313	1	MD05G1332300
Chr09	1698627	1699026	400	*	2.34412	Promoter (<=1kb)	9	1697894	1698226	333	2	MD09G1027300
Chr11	1606513	1606912	400	*	2.34327	Intron (MD11G1018600/MD11G1018600, intron 1 of 2)	11	1605500	1608749	3250	2	MD11G1018600
Chr12	31223016	31223415	400	*	2.33961	Intron (MD12G1239800/MD12G1239800, intron 1 of 7)	12	31220090	31223601	3512	2	MD12G1239800
Chr15	2294545	2294944	400	*	2.33782	Distal Intergenic	15	2286759	2288938	2180	2	MD15G1032900
Chr16	2114336	2114735	400	*	2.33716	Distal Intergenic	16	2108234	2109822	1589	1	MD16G1029500
Chr15	2396833	2397232	400	*	2.33713	Intron (MD15G1034000/MD15G1034000, intron 4 of 5)	15	2395943	2399095	3153	2	MD15G1034000
Chr11	43005921	43006320	400	*	2.33659	Promoter (1-2kb)	11	42996284	43004495	8212	2	MD11G1318100
Chr08	3069277	3069676	400	*	2.33585	Promoter (<=1kb)	8	3070266	3075240	4975	1	MD08G1041700
Chr15	6122425	6122824	400	*	2.33407	Distal Intergenic	15	6119616	6120320	705	1	MD15G1087900
Chr04	29571427	29571826	400	*	2.33333	Downstream (1-2kb)	4	29573130	29573741	612	2	MD04G1211300
Chr03	803241	803640	400	*	2.32938	Promoter (<=1kb)	3	802304	803254	951	2	MD03G1010400
Chr07	35888355	35888754	400	*	2.32653	3' UTR	7	35889920	35891934	2015	2	MD07G1300000
Chr11	41459163	41459562	400	*	2.32605	Distal Intergenic	11	41463446	41469165	5720	2	MD11G1297000
Chr15	4611805	4612204	400	*	2.32505	Promoter (<=1kb)	15	4612903	4613689	787	1	MD15G1066300
Chr05	44771926	44772325	400	*	2.32229	Exon (MD05G1320300/MD05G1320300, exon 2 of 5)	5	44770783	44772990	2208	2	MD05G1320300
Chr16	10379833	10380232	400	*	2.32168	Promoter (1-2kb)	16	10381634	10387053	5420	1	MD16G1135200
Chr13	1895706	1896105	400	*	2.32075	Downstream (1-2kb)	13	1897216	1898777	1562	2	MD13G1026300
Chr05	44928595	44928994	400	*	2.31938	Promoter (2-3kb)	5	44931475	44932720	1246	1	MD05G1321800
Chr09	1950073	1950472	400	*	2.31882	Promoter (3-4kb)	9	1953682	1954404	723	1	MD09G1032200
Chr14	30868606	30869005	400	*	2.31795	Promoter (1-2kb)	14	30870058	30871496	1439	1	MD14G1227500
Chr05	37932616	37933015	400	*	2.31771	Distal Intergenic	5	37924761	37928308	3548	2	MD05G1247800
Chr06	37136116	37136515	400	*	2.31652	Distal Intergenic	6	37123608	37129969	6362	2	MD06G1241600
Chr13	336110	336509	400	*	2.31377	Promoter (<=1kb)	13	336369	336750	382	1	MD13G1005300
Chr01	31580520	31580919	400	*	2.31338	Promoter (<=1kb)	1	31581262	31585187	3926	1	MD01G1224900
Chr15	2760259	2760658	400	*	2.3117	Intron (MD15G1039400/MD15G1039400, intron 2 of 4)	15	2759339	2762382	3044	1	MD15G1039400
Chr13	6545725	6546124	400	*	2.31086	Promoter (1-2kb)	13	6542902	6543792	891	2	MD13G1092700
Chr10	36730135	36730534	400	*	2.31048	Promoter (<=1kb)	10	36729227	36729339	113	2	MD10G1276100
Chr13	5899450	5899849	400	*	2.30777	Promoter (2-3kb)	13	5902385	5904743	2359	1	MD13G1084200
Chr02	4335634	4336033	400	*	2.30422	Exon (MD02G1052900/MD02G1052900, exon 2 of 2)	2	4335812	4336476	665	2	MD02G1052900
Chr05	44803960	44804359	400	*	2.30389	Distal Intergenic	5	44810753	44812510	1758	1	MD05G1320800
Chr16	2917110	2917509	400	*	2.30221	Promoter (1-2kb)	16	2918646	2918757	112	1	MD16G1041400
Chr09	3234046	3234445	400	*	2.30152	Distal Intergenic	9	3227308	3229709	2402	2	MD09G1049000
Chr01	22227982	22228381	400	*	2.29883	Downstream (2-3kb)	1	22230735	22231671	937	2	MD01G1109500
Chr09	8188634	8189033	400	*	2.29836	Promoter (2-3kb)	9	8185742	8185844	103	2	MD09G1110200
Chr04	28084156	28084555	400	*	2.29725	Promoter (<=1kb)	4	28082064	28083633	1570	2	MD04G1191200
Chr11	40769995	40770394	400	*	2.29688	Promoter (<=1kb)	11	40768222	40769541	1320	2	MD11G1287900
Chr11	41783905	41784304	400	*	2.2955	Distal Intergenic	11	41788083	41788580	498	1	MD11G1302500
Chr11	4483304	4483703	400	*	2.29402	Promoter (<=1kb)	11	4483357	4488020	4664	1	MD11G1052600
Chr10	39312518	39312917	400	*	2.29361	Distal Intergenic	10	39317030	39320355	3326	1	MD10G1307900
Chr08	3136181	3136580	400	*	2.29296	Intron (MD08G1042600/MD08G1042600, intron 2 of 3)	8	3135045	3137154	2110	2	MD08G1042600
Chr05	40626827	40627226	400	*	2.2923	Promoter (<=1kb)	5	40628206	40631831	3626	1	MD05G1270400
Chr09	3098734	3099133	400	*	2.29191	3' UTR	9	3099049	3101173	2125	2	MD09G1047300
Chr01	22013804	22014203	400	*	2.28738	3' UTR	1	22009053	22013837	4785	1	MD01G1107200
Chr11	8243781	8244180	400	*	2.28634	Distal Intergenic	11	8237235	8238357	1123	2	MD11G1098900
Chr01	32018620	32019019	400	*	2.28528	Promoter (3-4kb)	1	32022447	32022872	426	1	MD01G1231000
Chr00	24536043	24536442	400	*	2.28519	Promoter (1-2kb)	0	24532477	24534207	1731	2	MD00G1115300
Chr15	484711	485110	400	*	2.28486	Downstream (1-2kb)	15	476208	478535	2328	2	MD15G1008900
Chr06	26756716	26757115	400	*	2.284	Distal Intergenic	6	26742960	26747840	4881	1	MD06G1125600
Chr13	3257224	3257623	400	*	2.28364	Exon (MD13G1046900/MD13G1046900, exon 3 of 5)	13	3255682	3260014	4333	1	MD13G1046900
Chr11	6316699	6317098	400	*	2.28314	Promoter (2-3kb)	11	6312586	6314406	1821	2	MD11G1074400
Chr05	44929910	44930309	400	*	2.28257	Promoter (1-2kb)	5	44931475	44932720	1246	1	MD05G1321800
Chr13	282330	282729	400	*	2.28255	Intron (MD13G1004600/MD13G1004600, intron 2 of 2)	13	280748	284176	3429	2	MD13G1004600
Chr03	37192711	37193110	400	*	2.2825	Promoter (1-2kb)	3	37188802	37191389	2588	2	MD03G1296100
Chr09	13494202	13494601	400	*	2.28066	Intron (MD09G1164800/MD09G1164800, intron 1 of 1)	9	13493505	13495128	1624	2	MD09G1164800
Chr03	26993838	26994237	400	*	2.28037	Distal Intergenic	3	27003520	27006281	2762	1	MD03G1197600
Chr06	33080650	33081049	400	*	2.27978	Distal Intergenic	6	33099174	33100583	1410	1	MD06G1196500
Chr12	29455454	29455853	400	*	2.27956	Distal Intergenic	12	29451634	29454344	2711	1	MD12G1217000
Chr11	42972	43371	400	*	2.27901	Promoter (<=1kb)	11	37245	42991	5747	2	MD11G1000200
Chr05	47453689	47454088	400	*	2.27788	Distal Intergenic	5	47460168	47462596	2429	1	MD05G1359600
Chr02	1753700	1754099	400	*	2.277	Distal Intergenic	2	1751807	1753576	1770	1	MD02G1023800
Chr11	35546010	35546409	400	*	2.27568	Downstream (<1kb)	11	35547099	35548059	961	2	MD11G1244800
Chr07	3792439	3792838	400	*	2.27561	Distal Intergenic	7	3784733	3785809	1077	2	MD07G1044600
Chr12	32306842	32307241	400	*	2.27458	Promoter (<=1kb)	12	32304626	32307329	2704	2	MD12G1254600
Chr05	37104834	37105233	400	*	2.27366	Promoter (<=1kb)	5	37103604	37104083	480	2	MD05G1240300
Chr11	1614900	1615299	400	*	2.27362	Promoter (1-2kb)	11	1610715	1613332	2618	2	MD11G1018800
Chr11	4684527	4684926	400	*	2.27361	Distal Intergenic	11	4683764	4683837	74	1	MD11G1055000
Chr02	688258	688657	400	*	2.27237	Promoter (<=1kb)	2	689191	690361	1171	1	MD02G1010600
Chr05	43027663	43028062	400	*	2.26892	Promoter (2-3kb)	5	43023949	43025466	1518	2	MD05G1295700
Chr15	2321028	2321427	400	*	2.26866	Distal Intergenic	15	2311496	2315834	4339	1	MD15G1033000
Chr13	288280	288679	400	*	2.26825	Distal Intergenic	13	280748	284176	3429	2	MD13G1004600
Chr00	32168689	32169088	400	*	2.26815	Distal Intergenic	0	32160297	32163741	3445	1	MD00G1147000
Chr15	3001283	3001682	400	*	2.26791	Downstream (2-3kb)	15	3004087	3004632	546	2	MD15G1043200
Chr15	6992917	6993316	400	*	2.26752	Promoter (1-2kb)	15	6994666	6997533	2868	1	MD15G1100600
Chr02	2043322	2043721	400	*	2.26735	Promoter (2-3kb)	2	2046116	2047931	1816	1	MD02G1026800
Chr13	3634843	3635242	400	*	2.26705	Promoter (2-3kb)	13	3631964	3632447	484	2	MD13G1051000
Chr03	3091854	3092253	400	*	2.26652	Promoter (<=1kb)	3	3092189	3092942	754	1	MD03G1039000
Chr09	6436355	6436754	400	*	2.26642	Distal Intergenic	9	6435589	6436350	762	1	MD09G1088500
Chr06	34982306	34982705	400	*	2.26554	Distal Intergenic	6	34987031	34987810	780	1	MD06G1217800
Chr01	29319930	29320329	400	*	2.26357	Downstream (1-2kb)	1	29321596	29321916	321	2	MD01G1194400
Chr09	5049566	5049965	400	*	2.26345	Promoter (<=1kb)	9	5049972	5051757	1786	1	MD09G1072600
Chr11	38757040	38757439	400	*	2.26308	Promoter (<=1kb)	11	38757272	38762141	4870	1	MD11G1272000
Chr03	7261431	7261830	400	*	2.2606	Distal Intergenic	3	7280178	7287248	7071	1	MD03G1088100
Chr03	3950153	3950552	400	*	2.25989	Exon (MD03G1049200/MD03G1049200, exon 2 of 13)	3	3946178	3954382	8205	1	MD03G1049200
Chr02	7769584	7769983	400	*	2.25952	Exon (MD02G1098200/MD02G1098200, exon 1 of 2)	2	7768580	7770505	1926	1	MD02G1098200
Chr13	273279	273678	400	*	2.25825	Promoter (<=1kb)	13	270718	273281	2564	2	MD13G1004400
Chr14	1875445	1875844	400	*	2.25815	Promoter (<=1kb)	14	1874571	1874906	336	2	MD14G1019800
Chr16	7059207	7059606	400	*	2.25784	Distal Intergenic	16	7048083	7049375	1293	2	MD16G1101400
Chr04	31507678	31508077	400	*	2.25769	Promoter (3-4kb)	4	31501805	31504478	2674	2	MD04G1236100
Chr01	28911328	28911727	400	*	2.25701	Distal Intergenic	1	28916720	28917928	1209	1	MD01G1190400
Chr06	37040738	37041137	400	*	2.257	Promoter (<=1kb)	6	37038014	37040931	2918	2	MD06G1240400
Chr15	8385999	8386398	400	*	2.25601	3' UTR	15	8386341	8387125	785	2	MD15G1117600
Chr15	686747	687146	400	*	2.2556	Distal Intergenic	15	682206	684425	2220	1	MD15G1012200
Chr10	39092856	39093255	400	*	2.2552	Distal Intergenic	10	39099619	39111842	12224	1	MD10G1304700
Chr03	541341	541740	400	*	2.2548	Downstream (<1kb)	3	541745	543668	1924	2	MD03G1006600
Chr01	23083067	23083466	400	*	2.25333	Intron (MD01G1117000/MD01G1117000, intron 8 of 10)	1	23077665	23088875	11211	1	MD01G1117000
Chr15	3549204	3549603	400	*	2.25288	Promoter (3-4kb)	15	3552717	3557404	4688	1	MD15G1051500
Chr10	39821849	39822248	400	*	2.25199	Intron (MD10G1313700/MD10G1313700, intron 4 of 6)	10	39819543	39826789	7247	2	MD10G1313700
Chr02	2196813	2197212	400	*	2.25163	Promoter (2-3kb)	2	2193148	2194245	1098	2	MD02G1028600
Chr09	5055693	5056092	400	*	2.25146	Promoter (<=1kb)	9	5051991	5055070	3080	2	MD09G1072700
Chr06	35948328	35948727	400	*	2.25067	Distal Intergenic	6	35932417	35934323	1907	1	MD06G1229800
Chr11	38396854	38397253	400	*	2.2501	Distal Intergenic	11	38401010	38410624	9615	1	MD11G1268200
Chr16	2438293	2438692	400	*	2.24967	Intron (MD16G1033900/MD16G1033900, intron 1 of 9)	16	2437055	2442576	5522	1	MD16G1033900
Chr13	1126104	1126503	400	*	2.24948	Promoter (<=1kb)	13	1126641	1127972	1332	1	MD13G1017300
Chr13	6832923	6833322	400	*	2.24771	Downstream (<1kb)	13	6833836	6838261	4426	2	MD13G1096600
Chr05	34646209	34646608	400	*	2.2472	Downstream (2-3kb)	5	34648885	34650774	1890	2	MD05G1215400
Chr15	5406121	5406520	400	*	2.24548	Promoter (1-2kb)	15	5407668	5411255	3588	1	MD15G1079100
Chr16	11111253	11111652	400	*	2.24438	Distal Intergenic	16	11109377	11110255	879	1	MD16G1144500
Chr13	2515981	2516380	400	*	2.24381	Promoter (<=1kb)	13	2516440	2523296	6857	1	MD13G1036100
Chr07	30165486	30165885	400	*	2.24305	Promoter (<=1kb)	7	30166462	30166586	125	1	MD07G1225000
Chr05	42766705	42767104	400	*	2.24268	Promoter (<=1kb)	5	42765473	42766507	1035	2	MD05G1295300
Chr11	43053554	43053953	400	*	2.24173	Distal Intergenic	11	43027703	43027924	222	2	MD11G1318400
Chr00	44319830	44320229	400	*	2.24007	Promoter (3-4kb)	0	44315502	44316680	1179	2	MD00G1186600
Chr06	36738721	36739120	400	*	2.23992	Distal Intergenic	6	36744807	36753947	9141	1	MD06G1236100
Chr01	20642469	20642868	400	*	2.23942	Distal Intergenic	1	20636289	20639121	2833	1	MD01G1091400
Chr11	5153000	5153399	400	*	2.2391	5' UTR	11	5152996	5154218	1223	2	MD11G1059600
Chr17	1365445	1365844	400	*	2.23909	Downstream (1-2kb)	17	1367024	1370769	3746	2	MD17G1017100
Chr10	37455030	37455429	400	*	2.23822	Downstream (<1kb)	10	37456248	37456320	73	2	MD10G1284600
Chr00	17810094	17810493	400	*	2.23811	Promoter (1-2kb)	0	17805204	17808935	3732	2	MD00G1087700
Chr05	44063953	44064352	400	*	2.23636	Distal Intergenic	5	44048006	44051708	3703	2	MD05G1309900
Chr10	38532083	38532482	400	*	2.23589	Distal Intergenic	10	38528342	38529851	1510	1	MD10G1298200
Chr14	30884535	30884934	400	*	2.23489	Promoter (1-2kb)	14	30879097	30882754	3658	2	MD14G1227800
Chr02	2194225	2194624	400	*	2.23418	Promoter (<=1kb)	2	2193148	2194245	1098	2	MD02G1028600
Chr07	2967344	2967743	400	*	2.23388	Distal Intergenic	7	2958060	2958166	107	1	MD07G1036100
Chr10	41688317	41688716	400	*	2.23278	Distal Intergenic	10	41697371	41700293	2923	1	MD10G1342000
Chr16	35499797	35500196	400	*	2.23153	3' UTR	16	35493109	35493381	273	1	MD16G1272500
Chr17	280649	281048	400	*	2.22746	Distal Intergenic	17	288531	297445	8915	2	MD17G1003300
Chr14	32417985	32418384	400	*	2.22732	Distal Intergenic	14	32424876	32431502	6627	1	MD14G1246500
Chr04	31318173	31318572	400	*	2.22654	Distal Intergenic	4	31314814	31318169	3356	1	MD04G1234300
Chr04	381292	381691	400	*	2.22537	Distal Intergenic	4	393972	394361	390	2	MD04G1002600
Chr05	45918806	45919205	400	*	2.22492	Promoter (2-3kb)	5	45915094	45916162	1069	2	MD05G1337600
Chr11	2107015	2107414	400	*	2.22363	Promoter (<=1kb)	11	2104930	2107213	2284	2	MD11G1024200
Chr15	6131502	6131901	400	*	2.22226	Distal Intergenic	15	6129229	6129945	717	1	MD15G1088000
Chr03	31617310	31617709	400	*	2.22142	Distal Intergenic	3	31616237	31616971	735	1	MD03G1230800
Chr11	4612843	4613242	400	*	2.22105	Promoter (<=1kb)	11	4611387	4612558	1172	2	MD11G1054100
Chr16	1257884	1258283	400	*	2.22037	Distal Intergenic	16	1261851	1265760	3910	1	MD16G1016900
Chr13	2139627	2140026	400	*	2.22022	Distal Intergenic	13	2136186	2138839	2654	1	MD13G1029600
Chr04	31464869	31465268	400	*	2.21948	Distal Intergenic	4	31469427	31471913	2487	1	MD04G1235800
Chr04	30403025	30403424	400	*	2.21894	Promoter (<=1kb)	4	30399951	30402958	3008	2	MD04G1223900
Chr15	7419874	7420273	400	*	2.21724	Distal Intergenic	15	7412846	7415161	2316	2	MD15G1106200
Chr14	31815975	31816374	400	*	2.2171	Promoter (1-2kb)	14	31817582	31817953	372	1	MD14G1239100
Chr14	31882780	31883179	400	*	2.21534	Promoter (<=1kb)	14	31883059	31885232	2174	1	MD14G1239700
Chr05	43174638	43175037	400	*	2.21534	Distal Intergenic	5	43180615	43182878	2264	1	MD05G1298300
Chr03	9728661	9729060	400	*	2.21527	Distal Intergenic	3	9735069	9738034	2966	1	MD03G1111700
Chr13	4455844	4456243	400	*	2.21151	Promoter (<=1kb)	13	4457143	4458846	1704	1	MD13G1064600
Chr10	33263328	33263727	400	*	2.21091	Distal Intergenic	10	33262623	33263153	531	1	MD10G1236100
Chr01	31577222	31577621	400	*	2.21076	Promoter (<=1kb)	1	31575372	31577487	2116	2	MD01G1224700
Chr13	1699297	1699696	400	*	2.20954	Promoter (<=1kb)	13	1700194	1703572	3379	1	MD13G1023800
Chr11	37345215	37345614	400	*	2.20837	Distal Intergenic	11	37359824	37361263	1440	2	MD11G1259200
Chr17	3514284	3514683	400	*	2.20765	Promoter (<=1kb)	17	3514629	3517317	2689	1	MD17G1048300
Chr15	6356943	6357342	400	*	2.20743	Promoter (<=1kb)	15	6356974	6357159	186	1	MD15G1091500
Chr09	647903	648302	400	*	2.2058	Promoter (2-3kb)	9	651155	663313	12159	1	MD09G1009100
Chr01	24564955	24565354	400	*	2.20474	Distal Intergenic	1	24570073	24570372	300	1	MD01G1136300
Chr04	29151497	29151896	400	*	2.20448	Distal Intergenic	4	29155789	29160381	4593	1	MD04G1205300
Chr04	18579791	18580190	400	*	2.20437	Distal Intergenic	4	18583832	18585692	1861	1	MD04G1100400
Chr14	28379751	28380150	400	*	2.20429	Promoter (<=1kb)	14	28376948	28379737	2790	2	MD14G1193100
Chr02	30351167	30351566	400	*	2.20107	Distal Intergenic	2	30364897	30366901	2005	1	MD02G1252000
Chr16	586792	587191	400	*	2.20072	Promoter (<=1kb)	16	583101	586854	3754	2	MD16G1007700
Chr05	45363031	45363430	400	*	2.20046	Intron (MD05G1328100/MD05G1328100, intron 2 of 3)	5	45361939	45363823	1885	2	MD05G1328100
Chr00	28193120	28193519	400	*	2.20025	Promoter (3-4kb)	0	28196663	28198921	2259	1	MD00G1130600
Chr14	30861311	30861710	400	*	2.19814	Promoter (1-2kb)	14	30858344	30859786	1443	2	MD14G1227400
Chr17	25016661	25017060	400	*	2.19803	Promoter (<=1kb)	17	25016370	25016567	198	2	MD17G1207400
Chr09	468456	468855	400	*	2.19762	Promoter (1-2kb)	9	465771	467095	1325	2	MD09G1006300
Chr08	3692452	3692851	400	*	2.19754	Downstream (1-2kb)	8	3694500	3701603	7104	2	MD08G1048100
Chr10	39229729	39230128	400	*	2.19604	Promoter (<=1kb)	10	39230195	39233884	3690	1	MD10G1306600
Chr05	45505536	45505935	400	*	2.19535	Exon (MD05G1330900/MD05G1330900, exon 2 of 7)	5	45503115	45506920	3806	2	MD05G1330900
Chr03	7386029	7386428	400	*	2.19467	Promoter (3-4kb)	3	7380517	7382781	2265	2	MD03G1089800
Chr09	14780454	14780853	400	*	2.19421	Distal Intergenic	9	14778472	14778660	189	1	MD09G1174100
Chr08	6657386	6657785	400	*	2.19351	Promoter (1-2kb)	8	6658815	6659345	531	1	MD08G1080000
Chr13	10976294	10976693	400	*	2.19305	Promoter (<=1kb)	13	10970568	10975808	5241	2	MD13G1141600
Chr15	891647	892046	400	*	2.1928	Promoter (<=1kb)	15	892168	892246	79	1	MD15G1015200
Chr00	33204141	33204540	400	*	2.19262	Distal Intergenic	0	33219886	33223042	3157	2	MD00G1150400
Chr08	25344246	25344645	400	*	2.19256	Distal Intergenic	8	25339688	25340656	969	2	MD08G1196300
Chr17	6727253	6727652	400	*	2.19106	Promoter (2-3kb)	17	6719438	6724988	5551	2	MD17G1080800
Chr10	37354138	37354537	400	*	2.19097	Promoter (<=1kb)	10	37350769	37354417	3649	2	MD10G1283200
Chr01	32461276	32461675	400	*	2.19081	Promoter (<=1kb)	1	32457444	32461300	3857	2	MD01G1237800
Chr14	195495	195894	400	*	2.18944	Promoter (<=1kb)	14	196247	198440	2194	1	MD14G1001000
Chr12	29076837	29077236	400	*	2.18904	Distal Intergenic	12	29071111	29073604	2494	1	MD12G1211800
Chr13	5009574	5009973	400	*	2.189	Downstream (<1kb)	13	5010716	5013690	2975	2	MD13G1071400
Chr15	5998651	5999050	400	*	2.18813	Promoter (<=1kb)	15	5996821	5998094	1274	2	MD15G1086400
Chr05	44022573	44022972	400	*	2.18727	Promoter (<=1kb)	5	44023178	44029471	6294	1	MD05G1309600
Chr14	31464270	31464669	400	*	2.18694	Distal Intergenic	14	31467940	31470193	2254	2	MD14G1234700
Chr10	38857829	38858228	400	*	2.18428	Promoter (<=1kb)	10	38856629	38857847	1219	2	MD10G1301400
Chr09	6326021	6326420	400	*	2.18414	Intron (MD09G1088000/MD09G1088000, intron 5 of 8)	9	6322487	6329435	6949	2	MD09G1088000
Chr01	26755627	26756026	400	*	2.18405	Promoter (<=1kb)	1	26756983	26758929	1947	1	MD01G1162700
Chr10	35632832	35633231	400	*	2.1837	Distal Intergenic	10	35639451	35641331	1881	2	MD10G1262000
Chr03	1673913	1674312	400	*	2.18304	Promoter (<=1kb)	3	1669340	1673844	4505	2	MD03G1021400
Chr01	22839985	22840384	400	*	2.18304	3' UTR	1	22840063	22844769	4707	2	MD01G1113600
Chr00	2400253	2400652	400	*	2.18218	Promoter (<=1kb)	0	2400343	2414207	13865	1	MD00G1016700
Chr06	32541752	32542151	400	*	2.1798	Distal Intergenic	6	32536166	32536836	671	2	MD06G1188300
Chr12	32085817	32086216	400	*	2.1788	Promoter (<=1kb)	12	32086701	32087765	1065	1	MD12G1250900
Chr10	36898377	36898776	400	*	2.17846	Downstream (1-2kb)	10	36900530	36901906	1377	2	MD10G1278400
Chr15	12156370	12156769	400	*	2.17803	Promoter (2-3kb)	15	12158770	12158863	94	1	MD15G1161700
Chr16	167614	168013	400	*	2.1775	Promoter (<=1kb)	16	165078	167762	2685	2	MD16G1002600
Chr01	30672504	30672903	400	*	2.17515	Promoter (1-2kb)	1	30670365	30671312	948	2	MD01G1213300
Chr17	12398385	12398784	400	*	2.1742	Distal Intergenic	17	12392128	12394598	2471	2	MD17G1138100
Chr05	42519435	42519834	400	*	2.17368	Promoter (1-2kb)	5	42521076	42530183	9108	1	MD05G1293400
Chr16	2856195	2856594	400	*	2.17345	Downstream (<1kb)	16	2856861	2861094	4234	2	MD16G1040200
Chr13	5485775	5486174	400	*	2.17334	Promoter (3-4kb)	13	5478407	5482438	4032	2	MD13G1077900
Chr17	6524757	6525156	400	*	2.17278	Promoter (<=1kb)	17	6525763	6526209	447	1	MD17G1079000
Chr06	32810441	32810840	400	*	2.17269	Distal Intergenic	6	32804652	32808317	3666	1	MD06G1192800
Chr04	29913403	29913802	400	*	2.17257	Promoter (<=1kb)	4	29908762	29913697	4936	2	MD04G1216500
Chr09	2392415	2392814	400	*	2.17245	Downstream (<1kb)	9	2393632	2395323	1692	2	MD09G1039200
Chr10	39310692	39311091	400	*	2.17183	Distal Intergenic	10	39317030	39320355	3326	1	MD10G1307900
Chr03	2501606	2502005	400	*	2.1702	Distal Intergenic	3	2501245	2501364	120	1	MD03G1031100
Chr07	36446278	36446677	400	*	2.16931	Promoter (1-2kb)	7	36447822	36453694	5873	1	MD07G1309100
Chr02	7623063	7623462	400	*	2.1684	Downstream (<1kb)	2	7623930	7624637	708	2	MD02G1096500
Chr05	38424966	38425365	400	*	2.16812	Promoter (<=1kb)	5	38424263	38424991	729	2	MD05G1252900
Chr11	5039779	5040178	400	*	2.16789	Distal Intergenic	11	5031549	5034609	3061	2	MD11G1059200
Chr15	2609844	2610243	400	*	2.16769	Promoter (2-3kb)	15	2603568	2606883	3316	2	MD15G1037500
Chr11	7685484	7685883	400	*	2.16762	Promoter (2-3kb)	11	7682434	7682550	117	2	MD11G1092700
Chr13	976456	976855	400	*	2.16715	Promoter (<=1kb)	13	976655	978650	1996	1	MD13G1015100
Chr15	5714432	5714831	400	*	2.16711	Promoter (<=1kb)	15	5710433	5714707	4275	2	MD15G1083600
Chr15	672994	673393	400	*	2.16708	Promoter (<=1kb)	15	671123	673125	2003	2	MD15G1012000
Chr01	32153630	32154029	400	*	2.16548	Promoter (<=1kb)	1	32148324	32153778	5455	2	MD01G1233700
Chr09	838923	839322	400	*	2.16428	Promoter (1-2kb)	9	840799	842019	1221	1	MD09G1013400
Chr13	7904542	7904941	400	*	2.16404	Distal Intergenic	13	7899816	7901186	1371	1	MD13G1109200
Chr05	43876972	43877371	400	*	2.16398	Promoter (<=1kb)	5	43876234	43876827	594	2	MD05G1306900
Chr02	1639262	1639661	400	*	2.16357	Promoter (<=1kb)	2	1632833	1639427	6595	2	MD02G1023300
Chr15	586888	587287	400	*	2.16352	Distal Intergenic	15	591703	595205	3503	1	MD15G1010800
Chr00	16233230	16233629	400	*	2.16348	Promoter (<=1kb)	0	16228664	16232575	3912	2	MD00G1081400
Chr10	36889050	36889449	400	*	2.16332	Promoter (2-3kb)	10	36891712	36894607	2896	1	MD10G1278300
Chr07	3504536	3504935	400	*	2.16233	Promoter (2-3kb)	7	3507101	3509884	2784	1	MD07G1041900
Chr14	25822828	25823227	400	*	2.16183	Promoter (<=1kb)	14	25823261	25825916	2656	1	MD14G1164300
Chr07	32338223	32338622	400	*	2.15918	Promoter (1-2kb)	7	32339906	32341129	1224	1	MD07G1256800
Chr02	6399320	6399719	400	*	2.1585	Promoter (<=1kb)	2	6399988	6403120	3133	1	MD02G1081600
Chr15	6321894	6322293	400	*	2.15847	Promoter (<=1kb)	15	6322193	6325332	3140	1	MD15G1091100
Chr13	1310407	1310806	400	*	2.15737	Distal Intergenic	13	1306222	1309184	2963	1	MD13G1020900
Chr11	1918885	1919284	400	*	2.1563	Downstream (2-3kb)	11	1911627	1912524	898	2	MD11G1022300
Chr04	32283669	32284068	400	*	2.15429	Promoter (<=1kb)	4	32279690	32283689	4000	2	MD04G1248400
Chr16	403022	403421	400	*	2.15428	Promoter (<=1kb)	16	403275	405557	2283	1	MD16G1005400
Chr09	4155505	4155904	400	*	2.15359	Promoter (<=1kb)	9	4148887	4155043	6157	2	MD09G1060800
Chr00	28194144	28194543	400	*	2.15208	Promoter (2-3kb)	0	28196663	28198921	2259	1	MD00G1130600
Chr05	42461188	42461587	400	*	2.15133	Promoter (<=1kb)	5	42458344	42460525	2182	2	MD05G1293200
Chr13	5322205	5322604	400	*	2.15128	Promoter (2-3kb)	13	5324731	5326746	2016	1	MD13G1075300
Chr11	5719703	5720102	400	*	2.15062	Downstream (<1kb)	11	5720917	5721789	873	2	MD11G1066700
Chr07	30963530	30963929	400	*	2.15024	Promoter (2-3kb)	7	30966093	30969218	3126	1	MD07G1237000
Chr10	32542584	32542983	400	*	2.1494	Promoter (<=1kb)	10	32539437	32541707	2271	2	MD10G1228700
Chr10	38639825	38640224	400	*	2.14937	Distal Intergenic	10	38631151	38632866	1716	2	MD10G1299100
Chr02	1767269	1767668	400	*	2.14934	Distal Intergenic	2	1777633	1779996	2364	2	MD02G1023900
Chr00	3909669	3910068	400	*	2.14922	Promoter (<=1kb)	0	3910733	3913567	2835	1	MD00G1023300
Chr06	35919434	35919833	400	*	2.14887	Promoter (1-2kb)	6	35921077	35923312	2236	1	MD06G1229600
Chr17	7325434	7325833	400	*	2.14875	Promoter (2-3kb)	17	7322015	7322933	919	2	MD17G1089100
Chr13	1311734	1312133	400	*	2.14871	Distal Intergenic	13	1306222	1309184	2963	1	MD13G1020900
Chr15	50175006	50175405	400	*	2.14839	Promoter (1-2kb)	15	50171057	50173317	2261	2	MD15G1400700
Chr16	1955361	1955760	400	*	2.14835	Promoter (<=1kb)	16	1955672	1959476	3805	1	MD16G1027800
Chr02	30360708	30361107	400	*	2.1482	Distal Intergenic	2	30364897	30366901	2005	1	MD02G1252000
Chr15	5906198	5906597	400	*	2.1478	Promoter (<=1kb)	15	5906628	5909185	2558	1	MD15G1085500
Chr16	11751818	11752217	400	*	2.14746	Promoter (3-4kb)	16	11755682	11757576	1895	1	MD16G1149300
Chr05	45015589	45015988	400	*	2.14718	Promoter (<=1kb)	5	45016956	45019714	2759	1	MD05G1322900
Chr02	5570579	5570978	400	*	2.14652	Downstream (2-3kb)	2	5565393	5568995	3603	1	MD02G1068600
Chr07	31891658	31892057	400	*	2.14534	Distal Intergenic	7	31878068	31887488	9421	2	MD07G1250100
Chr13	603823	604222	400	*	2.14534	Promoter (1-2kb)	13	606006	609068	3063	1	MD13G1009400
Chr09	11147876	11148275	400	*	2.14521	Promoter (<=1kb)	9	11148530	11150084	1555	1	MD09G1142800
Chr14	32143576	32143975	400	*	2.14475	Distal Intergenic	14	32151154	32152119	966	2	MD14G1243100
Chr07	30412602	30413001	400	*	2.14474	Downstream (2-3kb)	7	30415764	30418363	2600	2	MD07G1229000
Chr02	5050026	5050425	400	*	2.14349	Promoter (<=1kb)	2	5050267	5058003	7737	1	MD02G1063100
Chr13	2545685	2546084	400	*	2.14232	Promoter (<=1kb)	13	2546184	2548546	2363	1	MD13G1036700
Chr13	6561273	6561672	400	*	2.14207	Promoter (1-2kb)	13	6559081	6559623	543	2	MD13G1093000
Chr01	30785043	30785442	400	*	2.14138	Distal Intergenic	1	30781419	30781530	112	2	MD01G1214400
Chr06	36080259	36080658	400	*	2.14088	Distal Intergenic	6	36075223	36076388	1166	2	MD06G1231200
Chr05	43314204	43314603	400	*	2.14	Promoter (2-3kb)	5	43317285	43322683	5399	1	MD05G1299700
Chr06	27893461	27893860	400	*	2.13997	Promoter (1-2kb)	6	27894872	27901983	7112	1	MD06G1134600
Chr17	5938731	5939130	400	*	2.13963	Distal Intergenic	17	5918494	5919692	1199	2	MD17G1073600
Chr13	11589242	11589641	400	*	2.13917	Distal Intergenic	13	11568673	11581184	12512	2	MD13G1148100
Chr15	3688696	3689095	400	*	2.13901	Promoter (<=1kb)	15	3684740	3688758	4019	2	MD15G1054100
Chr13	821014	821413	400	*	2.13899	Promoter (3-4kb)	13	811483	817830	6348	2	MD13G1013100
Chr05	45623425	45623824	400	*	2.13829	Promoter (<=1kb)	5	45624528	45626404	1877	1	MD05G1332700
Chr13	1801098	1801497	400	*	2.13798	Distal Intergenic	13	1798555	1800333	1779	1	MD13G1025400
Chr01	27800784	27801183	400	*	2.13797	3' UTR	1	27797664	27798401	738	1	MD01G1177200
Chr01	30812337	30812736	400	*	2.13787	Distal Intergenic	1	30817149	30821016	3868	1	MD01G1214800
Chr13	1010023	1010422	400	*	2.13762	Promoter (1-2kb)	13	1005283	1008602	3320	2	MD13G1015800
Chr16	1586955	1587354	400	*	2.13687	Distal Intergenic	16	1595345	1597543	2199	1	MD16G1022100
Chr13	2812319	2812718	400	*	2.13664	Downstream (<1kb)	13	2812741	2814769	2029	2	MD13G1040900
Chr02	3830170	3830569	400	*	2.13644	Promoter (2-3kb)	2	3832673	3833826	1154	1	MD02G1048700
Chr13	613651	614050	400	*	2.13632	Promoter (<=1kb)	13	610514	613932	3419	2	MD13G1009500
Chr09	1796144	1796543	400	*	2.13593	3' UTR	9	1790208	1796146	5939	1	MD09G1029100
Chr01	27041069	27041468	400	*	2.13543	Distal Intergenic	1	27051727	27054113	2387	1	MD01G1166600
Chr15	1010112	1010511	400	*	2.13487	Promoter (<=1kb)	15	1010414	1013309	2896	1	MD15G1017700
Chr02	5263401	5263800	400	*	2.13483	5' UTR	2	5262326	5263692	1367	1	MD02G1065000
Chr10	36093331	36093730	400	*	2.13469	Promoter (<=1kb)	10	36093578	36097652	4075	1	MD10G1268100
Chr00	44321089	44321488	400	*	2.13456	Promoter (2-3kb)	0	44324109	44326699	2591	1	MD00G1186700
Chr03	212973	213372	400	*	2.13445	3' UTR	3	213132	213994	863	2	MD03G1002800
Chr08	5388566	5388965	400	*	2.1344	Promoter (<=1kb)	8	5387244	5388373	1130	2	MD08G1067700
Chr03	1637106	1637505	400	*	2.134	Promoter (2-3kb)	3	1629132	1635067	5936	2	MD03G1021100
Chr14	31246578	31246977	400	*	2.13203	Promoter (<=1kb)	14	31244221	31246319	2099	2	MD14G1232400
Chr10	34702826	34703225	400	*	2.132	Distal Intergenic	10	34694812	34698866	4055	2	MD10G1254600
Chr17	1358245	1358644	400	*	2.13171	Promoter (<=1kb)	17	1354314	1358572	4259	2	MD17G1017000
Chr02	2854498	2854897	400	*	2.13138	Distal Intergenic	2	2848566	2848931	366	2	MD02G1037700
Chr09	2793254	2793653	400	*	2.13138	Promoter (<=1kb)	9	2793757	2793842	86	1	MD09G1043400
Chr17	3306612	3307011	400	*	2.1309	Distal Intergenic	17	3288422	3289861	1440	1	MD17G1045600
Chr10	33505174	33505573	400	*	2.1305	Promoter (1-2kb)	10	33506897	33509800	2904	1	MD10G1238700
Chr15	8329976	8330375	400	*	2.12987	Distal Intergenic	15	8337905	8340244	2340	2	MD15G1117200
Chr00	20405995	20406394	400	*	2.12977	Promoter (<=1kb)	0	20399985	20405925	5941	2	MD00G1097500
Chr15	3800211	3800610	400	*	2.12972	Downstream (2-3kb)	15	3799749	3800096	348	1	MD15G1056500
Chr08	3133379	3133778	400	*	2.12949	Downstream (1-2kb)	8	3135045	3137154	2110	2	MD08G1042600
Chr07	35840767	35841166	400	*	2.12899	Promoter (3-4kb)	7	35844167	35844802	636	1	MD07G1299200
Chr10	41321767	41322166	400	*	2.1288	Distal Intergenic	10	41320864	41321049	186	1	MD10G1337000
Chr06	33174039	33174438	400	*	2.12856	Distal Intergenic	6	33180172	33181131	960	1	MD06G1197900
Chr12	30653303	30653702	400	*	2.12828	Promoter (<=1kb)	12	30653431	30656269	2839	1	MD12G1231600
Chr14	30817898	30818297	400	*	2.12815	Promoter (<=1kb)	14	30818615	30821205	2591	1	MD14G1226900
Chr13	5166551	5166950	400	*	2.12789	Distal Intergenic	13	5162081	5164257	2177	1	MD13G1073400
Chr13	7880142	7880541	400	*	2.12761	Promoter (1-2kb)	13	7881901	7883196	1296	1	MD13G1109000
Chr04	30727494	30727893	400	*	2.1275	Downstream (2-3kb)	4	30730623	30734177	3555	2	MD04G1227900
Chr16	2655762	2656161	400	*	2.12739	Downstream (<1kb)	16	2652395	2655292	2898	1	MD16G1036800
Chr10	37184514	37184913	400	*	2.12693	Promoter (<=1kb)	10	37180790	37184568	3779	2	MD10G1281100
Chr11	12600937	12601336	400	*	2.12561	Distal Intergenic	11	12606216	12612571	6356	1	MD11G1136800
Chr04	29887114	29887513	400	*	2.12497	3' UTR	4	29886259	29887383	1125	1	MD04G1216000
Chr12	5927452	5927851	400	*	2.12469	Exon (MD12G1052900/MD12G1052900, exon 3 of 11)	12	5923211	5929636	6426	2	MD12G1052900
Chr02	918246	918645	400	*	2.12431	Promoter (<=1kb)	2	918708	928517	9810	1	MD02G1014000
Chr09	467758	468157	400	*	2.1238	Promoter (<=1kb)	9	465771	467095	1325	2	MD09G1006300
Chr05	47755669	47756068	400	*	2.12273	Promoter (<=1kb)	5	47755983	47758015	2033	1	MD05G1362400
Chr16	2926303	2926702	400	*	2.12225	Promoter (<=1kb)	16	2925479	2926249	771	2	MD16G1041600
Chr02	5648937	5649336	400	*	2.1222	Distal Intergenic	2	5653118	5654335	1218	1	MD02G1069500
Chr10	38104314	38104713	400	*	2.12205	Promoter (<=1kb)	10	38099497	38104548	5052	2	MD10G1292700
Chr01	21998461	21998860	400	*	2.12156	Promoter (2-3kb)	1	22001414	22005545	4132	1	MD01G1107100
Chr01	26138970	26139369	400	*	2.12138	Downstream (<1kb)	1	26139950	26142370	2421	2	MD01G1153100
Chr09	9926067	9926466	400	*	2.12132	Promoter (<=1kb)	9	9927093	9931596	4504	1	MD09G1128400
Chr12	31527072	31527471	400	*	2.12096	Distal Intergenic	12	31522031	31525684	3654	1	MD12G1244500
Chr03	36071370	36071769	400	*	2.12009	Downstream (1-2kb)	3	36073361	36078590	5230	2	MD03G1278800
Chr01	30404374	30404773	400	*	2.12005	Promoter (<=1kb)	1	30404411	30408105	3695	1	MD01G1210100
Chr00	10585857	10586256	400	*	2.11924	Promoter (<=1kb)	0	10586540	10589923	3384	1	MD00G1057100
Chr15	3429116	3429515	400	*	2.1192	Distal Intergenic	15	3434670	3435870	1201	1	MD15G1050300
Chr14	28941029	28941428	400	*	2.11896	Distal Intergenic	14	28949738	28953384	3647	1	MD14G1200100
Chr15	11666045	11666444	400	*	2.11889	Exon (MD15G1157100/MD15G1157100, exon 1 of 1)	15	11665551	11666690	1140	1	MD15G1157100
Chr08	896311	896710	400	*	2.11834	Distal Intergenic	8	889238	892237	3000	2	MD08G1011800
Chr00	26634684	26635083	400	*	2.11824	Promoter (<=1kb)	0	26635155	26637513	2359	1	MD00G1124500
Chr09	1396672	1397071	400	*	2.11811	Promoter (<=1kb)	9	1390578	1396762	6185	2	MD09G1023300
Chr13	2674498	2674897	400	*	2.11762	Downstream (1-2kb)	13	2676110	2680313	4204	2	MD13G1039300
Chr09	5639359	5639758	400	*	2.11745	Promoter (<=1kb)	9	5637533	5638957	1425	2	MD09G1080400
Chr02	37082156	37082555	400	*	2.11721	Promoter (<=1kb)	2	37082315	37096087	13773	1	MD02G1316400
Chr15	2339544	2339943	400	*	2.11715	Promoter (<=1kb)	15	2338777	2339016	240	2	MD15G1033300
Chr12	9162948	9163347	400	*	2.11594	Promoter (<=1kb)	12	9163197	9167383	4187	1	MD12G1075400
Chr16	4186102	4186501	400	*	2.11555	Promoter (1-2kb)	16	4178459	4184462	6004	2	MD16G1058600
Chr17	6324081	6324480	400	*	2.11535	Promoter (<=1kb)	17	6324420	6325702	1283	1	MD17G1076100
Chr09	1696191	1696590	400	*	2.11508	Downstream (1-2kb)	9	1697894	1698226	333	2	MD09G1027300
Chr08	30871420	30871819	400	*	2.11301	Promoter (<=1kb)	8	30868638	30871555	2918	2	MD08G1243300
Chr09	6891639	6892038	400	*	2.11261	Promoter (<=1kb)	9	6892018	6893160	1143	1	MD09G1095000
Chr16	3104304	3104703	400	*	2.11216	Promoter (<=1kb)	16	3105656	3106276	621	1	MD16G1043800
Chr07	35731263	35731662	400	*	2.11158	Downstream (<1kb)	7	35727069	35727473	405	1	MD07G1297400
Chr05	39382062	39382461	400	*	2.11153	Promoter (1-2kb)	5	39384163	39384274	112	1	MD05G1257500
Chr10	40826084	40826483	400	*	2.11143	Distal Intergenic	10	40822985	40824883	1899	1	MD10G1329500
Chr15	4333004	4333403	400	*	2.11087	Promoter (1-2kb)	15	4329242	4331216	1975	2	MD15G1062900
Chr15	4732343	4732742	400	*	2.10941	Promoter (2-3kb)	15	4734772	4735572	801	1	MD15G1068500
Chr10	35576325	35576724	400	*	2.10923	Promoter (2-3kb)	10	35566100	35574151	8052	2	MD10G1261500
Chr13	5106477	5106876	400	*	2.10916	Promoter (<=1kb)	13	5103414	5106588	3175	2	MD13G1072600
Chr07	3864853	3865252	400	*	2.10897	Promoter (<=1kb)	7	3860846	3864710	3865	2	MD07G1045100
Chr15	10957878	10958277	400	*	2.10826	Promoter (<=1kb)	15	10955042	10958059	3018	2	MD15G1148000
Chr05	47449772	47450171	400	*	2.10753	Distal Intergenic	5	47460168	47462596	2429	1	MD05G1359600
Chr15	5873664	5874063	400	*	2.10738	Promoter (<=1kb)	15	5870570	5873803	3234	2	MD15G1085300
Chr01	30350984	30351383	400	*	2.10642	Promoter (2-3kb)	1	30347862	30348416	555	2	MD01G1209300
Chr06	30470574	30470973	400	*	2.10573	Intron (MD06G1163900/MD06G1163900, intron 2 of 2)	6	30468273	30471624	3352	2	MD06G1163900
Chr02	10763305	10763704	400	*	2.10547	Distal Intergenic	2	10756168	10758096	1929	2	MD02G1133000
Chr13	7587992	7588391	400	*	2.10478	3' UTR	13	7588343	7590877	2535	2	MD13G1105700
Chr16	738699	739098	400	*	2.10449	Promoter (2-3kb)	16	730667	736417	5751	2	MD16G1009600
Chr03	27174844	27175243	400	*	2.10416	Distal Intergenic	3	27160752	27162780	2029	2	MD03G1198700
Chr07	32555210	32555609	400	*	2.10312	Promoter (<=1kb)	7	32556073	32563190	7118	1	MD07G1259300
Chr03	35787122	35787521	400	*	2.10297	Distal Intergenic	3	35793075	35795774	2700	1	MD03G1274900
Chr01	23651411	23651810	400	*	2.10203	Promoter (<=1kb)	1	23652004	23652594	591	1	MD01G1123300
Chr05	33928344	33928743	400	*	2.10164	Promoter (<=1kb)	5	33927590	33928165	576	2	MD05G1208000
Chr05	45886696	45887095	400	*	2.10138	Promoter (<=1kb)	5	45882542	45886290	3749	2	MD05G1337000
Chr05	43791380	43791779	400	*	2.1013	Promoter (<=1kb)	5	43778858	43791594	12737	2	MD05G1305600
Chr13	7933634	7934033	400	*	2.0995	Exon (MD13G1109500/MD13G1109500, exon 1 of 1)	13	7933448	7934749	1302	2	MD13G1109500
Chr10	33882136	33882535	400	*	2.09816	Promoter (1-2kb)	10	33883747	33883992	246	1	MD10G1244100
Chr02	9295933	9296332	400	*	2.09816	Distal Intergenic	2	9300625	9303462	2838	1	MD02G1114200
Chr01	32005303	32005702	400	*	2.09659	Promoter (1-2kb)	1	32006813	32009072	2260	1	MD01G1230800
Chr02	6859432	6859831	400	*	2.09514	Distal Intergenic	2	6858437	6859051	615	1	MD02G1087600
Chr01	32009233	32009632	400	*	2.09436	Promoter (<=1kb)	1	32009894	32019874	9981	1	MD01G1230900
Chr00	31665853	31666252	400	*	2.09403	Distal Intergenic	0	31661709	31662833	1125	1	MD00G1144500
Chr17	5100080	5100479	400	*	2.09397	Promoter (<=1kb)	17	5097891	5100257	2367	2	MD17G1062800
Chr10	40831327	40831726	400	*	2.09391	Promoter (<=1kb)	10	40830521	40831174	654	2	MD10G1329600
Chr05	27476923	27477322	400	*	2.09249	Promoter (2-3kb)	5	27474708	27474831	124	2	MD05G1143600
Chr15	7569533	7569932	400	*	2.09144	Distal Intergenic	15	7555975	7563559	7585	2	MD15G1108400
Chr06	34550442	34550841	400	*	2.09054	Promoter (3-4kb)	6	34553846	34555815	1970	1	MD06G1212900
Chr14	27051228	27051627	400	*	2.09014	Promoter (3-4kb)	14	27054900	27062177	7278	1	MD14G1177200
Chr13	6698024	6698423	400	*	2.08995	Distal Intergenic	13	6693469	6697163	3695	1	MD13G1095100
Chr12	31676476	31676875	400	*	2.08972	Distal Intergenic	12	31680697	31684345	3649	1	MD12G1246500
Chr10	40732836	40733235	400	*	2.0896	Downstream (<1kb)	10	40733773	40736872	3100	2	MD10G1327800
Chr12	31600614	31601013	400	*	2.08844	Promoter (<=1kb)	12	31598295	31600771	2477	2	MD12G1245600
Chr09	1113474	1113873	400	*	2.08712	Promoter (1-2kb)	9	1110276	1112349	2074	2	MD09G1017900
Chr09	638919	639318	400	*	2.08667	Distal Intergenic	9	638737	638842	106	1	MD09G1009000
Chr17	1262180	1262579	400	*	2.08663	Promoter (<=1kb)	17	1260488	1262310	1823	2	MD17G1015400
Chr08	1370383	1370782	400	*	2.08577	Promoter (<=1kb)	8	1367729	1370477	2749	2	MD08G1018100
Chr09	6152301	6152700	400	*	2.08552	Distal Intergenic	9	6156239	6157270	1032	1	MD09G1086100
Chr01	29113482	29113881	400	*	2.08542	Distal Intergenic	1	29124515	29126551	2037	2	MD01G1192100
Chr09	16270171	16270570	400	*	2.08539	Downstream (2-3kb)	9	16273205	16274273	1069	2	MD09G1186900
Chr15	9572954	9573353	400	*	2.08538	Downstream (2-3kb)	15	9576019	9576932	914	2	MD15G1132100
Chr14	32310972	32311371	400	*	2.08532	Promoter (<=1kb)	14	32306901	32310635	3735	2	MD14G1244800
Chr02	3496968	3497367	400	*	2.08503	Distal Intergenic	2	3484770	3489451	4682	2	MD02G1042500
Chr10	36812648	36813047	400	*	2.08495	Promoter (<=1kb)	10	36813426	36814985	1560	1	MD10G1277300
Chr15	2800	3199	400	*	2.08468	Promoter (2-3kb)	15	5301	6082	782	1	MD15G1000100
Chr00	36794289	36794688	400	*	2.08466	Distal Intergenic	0	36790414	36792587	2174	1	MD00G1163400
Chr16	2758892	2759291	400	*	2.08428	Promoter (1-2kb)	16	2753305	2757383	4079	2	MD16G1039000
Chr02	34998	35397	400	*	2.08384	Promoter (1-2kb)	2	37182	38871	1690	1	MD02G1001000
Chr10	41755185	41755584	400	*	2.08362	Distal Intergenic	10	41743427	41747934	4508	2	MD10G1342600
Chr10	35625411	35625810	400	*	2.08327	Promoter (1-2kb)	10	35619443	35623726	4284	2	MD10G1261900
Chr00	35082516	35082915	400	*	2.08317	Promoter (<=1kb)	0	35082860	35083555	696	1	MD00G1158900
Chr13	728907	729306	400	*	2.08309	Distal Intergenic	13	720279	724973	4695	2	MD13G1012500
Chr15	4326885	4327284	400	*	2.08288	Downstream (1-2kb)	15	4329242	4331216	1975	2	MD15G1062900
Chr15	162538	162937	400	*	2.08271	Promoter (<=1kb)	15	163449	167804	4356	1	MD15G1002800
Chr10	39925134	39925533	400	*	2.08271	Promoter (<=1kb)	10	39925561	39926136	576	1	MD10G1315700
Chr17	1225993	1226392	400	*	2.08225	Promoter (<=1kb)	17	1220882	1226073	5192	2	MD17G1014800
Chr11	2182185	2182584	400	*	2.08178	Downstream (<1kb)	11	2183140	2183495	356	2	MD11G1025000
Chr10	38998619	38999018	400	*	2.08144	Distal Intergenic	10	38996349	38997245	897	1	MD10G1303500
Chr09	32674880	32675279	400	*	2.0813	Promoter (<=1kb)	9	32673993	32674808	816	2	MD09G1255100
Chr15	3318021	3318420	400	*	2.08021	Promoter (<=1kb)	15	3317780	3317887	108	2	MD15G1048700
Chr09	1317865	1318264	400	*	2.07987	Promoter (<=1kb)	9	1316121	1318007	1887	2	MD09G1021700
Chr02	9764982	9765381	400	*	2.07923	Intron (MD02G1120100/MD02G1120100, intron 1 of 2)	2	9763125	9767456	4332	2	MD02G1120100
Chr09	7978495	7978894	400	*	2.07872	Exon (MD09G1107700/MD09G1107700, exon 3 of 3)	9	7978423	7979997	1575	2	MD09G1107700
Chr05	43030635	43031034	400	*	2.0786	Distal Intergenic	5	43023949	43025466	1518	2	MD05G1295700
Chr05	41756668	41757067	400	*	2.0784	Distal Intergenic	5	41732007	41743919	11913	2	MD05G1283700
Chr13	4491073	4491472	400	*	2.0784	Promoter (1-2kb)	13	4488302	4489328	1027	2	MD13G1065000
Chr13	2452837	2453236	400	*	2.07817	Promoter (2-3kb)	13	2455566	2458479	2914	1	MD13G1034900
Chr08	31362980	31363379	400	*	2.07798	Promoter (<=1kb)	8	31361496	31363106	1611	2	MD08G1249300
Chr01	28527756	28528155	400	*	2.07792	Distal Intergenic	1	28532495	28535538	3044	1	MD01G1186600
Chr06	36786399	36786798	400	*	2.07725	Promoter (3-4kb)	6	36790086	36793038	2953	1	MD06G1236500
Chr17	7665481	7665880	400	*	2.07724	Downstream (2-3kb)	17	7668442	7672114	3673	2	MD17G1091400
Chr13	10332718	10333117	400	*	2.07581	Distal Intergenic	13	10304950	10310061	5112	2	MD13G1134500
Chr15	244751	245150	400	*	2.07437	Promoter (<=1kb)	15	245412	248304	2893	1	MD15G1004100
Chr02	6473802	6474201	400	*	2.07309	Promoter (<=1kb)	2	6471186	6474046	2861	2	MD02G1082700
Chr06	34011531	34011930	400	*	2.07299	Downstream (1-2kb)	6	34013530	34013642	113	2	MD06G1204500
Chr03	3539429	3539828	400	*	2.07262	Distal Intergenic	3	3545558	3548144	2587	1	MD03G1044600
Chr02	5305284	5305683	400	*	2.07259	Promoter (<=1kb)	2	5303059	5305603	2545	2	MD02G1065400
Chr16	1124022	1124421	400	*	2.07224	Promoter (1-2kb)	16	1126066	1127540	1475	1	MD16G1014500
Chr09	3073081	3073480	400	*	2.07216	Distal Intergenic	9	3079821	3083142	3322	1	MD09G1046600
Chr17	1859005	1859404	400	*	2.07105	Downstream (<1kb)	17	1860329	1863094	2766	2	MD17G1025600
Chr08	30036543	30036942	400	*	2.07091	Promoter (<=1kb)	8	30037343	30038063	721	1	MD08G1233500
Chr09	150625	151024	400	*	2.07069	Promoter (<=1kb)	9	150799	153925	3127	1	MD09G1000800
Chr09	4540111	4540510	400	*	2.07044	Promoter (1-2kb)	9	4533268	4538276	5009	2	MD09G1066700
Chr15	7866949	7867348	400	*	2.06869	Promoter (<=1kb)	15	7859494	7866979	7486	2	MD15G1112100
Chr02	2850063	2850462	400	*	2.06734	Promoter (1-2kb)	2	2848566	2848931	366	2	MD02G1037700
Chr03	3996776	3997175	400	*	2.06674	Distal Intergenic	3	4001411	4005189	3779	1	MD03G1050000
Chr10	36702338	36702737	400	*	2.06591	Promoter (2-3kb)	10	36698263	36699996	1734	2	MD10G1275800
Chr10	32335310	32335709	400	*	2.0659	Promoter (1-2kb)	10	32337145	32341793	4649	1	MD10G1226100
Chr03	3292224	3292623	400	*	2.06485	Distal Intergenic	3	3290144	3290258	115	1	MD03G1041700
Chr09	183428	183827	400	*	2.06478	Promoter (<=1kb)	9	180334	183154	2821	2	MD09G1001100
Chr15	5506730	5507129	400	*	2.06478	Distal Intergenic	15	5510333	5512142	1810	2	MD15G1080700
Chr02	5007866	5008265	400	*	2.06399	Promoter (<=1kb)	2	5008100	5011859	3760	1	MD02G1062400
Chr09	451791	452190	400	*	2.06303	Promoter (1-2kb)	9	446606	450712	4107	2	MD09G1006000
Chr04	25470184	25470583	400	*	2.06269	Promoter (2-3kb)	4	25473582	25475192	1611	1	MD04G1163300
Chr05	9937060	9937459	400	*	2.06256	Distal Intergenic	5	9923896	9931962	8067	2	MD05G1056800
Chr05	43472864	43473263	400	*	2.06254	Promoter (2-3kb)	5	43467516	43470860	3345	2	MD05G1302200
Chr13	1718711	1719110	400	*	2.06194	Promoter (<=1kb)	13	1717699	1718791	1093	2	MD13G1024100
Chr16	2504401	2504800	400	*	2.06189	Downstream (1-2kb)	16	2491021	2497554	6534	2	MD16G1035000
Chr03	918886	919285	400	*	2.06135	Promoter (<=1kb)	3	919096	923194	4099	1	MD03G1012000
Chr05	20172452	20172851	400	*	2.06127	Distal Intergenic	5	20167279	20169771	2493	1	MD05G1095600
Chr16	3666151	3666550	400	*	2.06065	Promoter (1-2kb)	16	3663933	3664409	477	2	MD16G1051200
Chr02	3733069	3733468	400	*	2.06051	Distal Intergenic	2	3725173	3726651	1479	1	MD02G1046800
Chr10	36811019	36811418	400	*	2.06047	Promoter (2-3kb)	10	36813426	36814985	1560	1	MD10G1277300
Chr15	204036	204435	400	*	2.05922	Promoter (<=1kb)	15	204321	207372	3052	1	MD15G1003500
Chr13	2438470	2438869	400	*	2.0592	Downstream (1-2kb)	13	2439928	2442935	3008	2	MD13G1034700
Chr11	6523506	6523905	400	*	2.05844	Promoter (<=1kb)	11	6520911	6523589	2679	2	MD11G1077000
Chr02	7297081	7297480	400	*	2.05827	Promoter (1-2kb)	2	7298505	7301053	2549	1	MD02G1091900
Chr04	30424462	30424861	400	*	2.05705	Distal Intergenic	4	30414815	30418128	3314	2	MD04G1224100
Chr01	29930676	29931075	400	*	2.05694	Promoter (<=1kb)	1	29930972	29933782	2811	1	MD01G1203500
Chr17	7468397	7468796	400	*	2.05565	Intron (MD17G1090200/MD17G1090200, intron 1 of 1)	17	7466934	7470006	3073	2	MD17G1090200
Chr03	942513	942912	400	*	2.05546	Promoter (<=1kb)	3	942712	946931	4220	1	MD03G1012400
Chr13	1611410	1611809	400	*	2.0554	Promoter (<=1kb)	13	1611925	1612437	513	1	MD13G1022400
Chr07	30956172	30956571	400	*	2.05519	Promoter (<=1kb)	7	30951155	30956021	4867	2	MD07G1236800
Chr13	3566949	3567348	400	*	2.05469	Promoter (1-2kb)	13	3560418	3565547	5130	2	MD13G1050300
Chr05	46577833	46578232	400	*	2.05414	Promoter (<=1kb)	5	46576568	46577970	1403	2	MD05G1346400
Chr15	10367218	10367617	400	*	2.05391	Distal Intergenic	15	10377869	10381891	4023	1	MD15G1140500
Chr09	7761215	7761614	400	*	2.05388	Promoter (<=1kb)	9	7760051	7761387	1337	2	MD09G1107000
Chr16	1065625	1066024	400	*	2.0538	Promoter (<=1kb)	16	1060055	1065882	5828	2	MD16G1013800
Chr09	6589295	6589694	400	*	2.05379	Distal Intergenic	9	6587071	6587740	670	1	MD09G1090300
Chr10	33070974	33071373	400	*	2.05365	Promoter (<=1kb)	10	33068179	33071169	2991	2	MD10G1234600
Chr11	1077178	1077577	400	*	2.05364	Promoter (<=1kb)	11	1075388	1076398	1011	2	MD11G1013600
Chr05	45765435	45765834	400	*	2.0535	Promoter (1-2kb)	5	45767054	45768016	963	1	MD05G1334500
Chr01	23650103	23650502	400	*	2.05256	Promoter (1-2kb)	1	23652004	23652594	591	1	MD01G1123300
Chr13	2376153	2376552	400	*	2.0525	Promoter (<=1kb)	13	2376989	2379265	2277	1	MD13G1033900
Chr03	36945756	36946155	400	*	2.05211	Promoter (<=1kb)	3	36943314	36945509	2196	2	MD03G1292500
Chr13	12601005	12601404	400	*	2.05206	Intron (MD13G1160500/MD13G1160500, intron 1 of 3)	13	12600061	12606555	6495	1	MD13G1160500
Chr03	1765809	1766208	400	*	2.05167	Promoter (1-2kb)	3	1761841	1764243	2403	2	MD03G1022000
Chr16	1896680	1897079	400	*	2.05146	Promoter (<=1kb)	16	1895702	1896792	1091	2	MD16G1026800
Chr10	41281437	41281836	400	*	2.05137	Promoter (3-4kb)	10	41285178	41288271	3094	1	MD10G1336400
Chr17	1555591	1555990	400	*	2.05114	Promoter (<=1kb)	17	1555767	1558716	2950	1	MD17G1020500
Chr10	37711932	37712331	400	*	2.05048	Promoter (<=1kb)	10	37713069	37717967	4899	1	MD10G1288000
Chr15	5090279	5090678	400	*	2.05047	Distal Intergenic	15	5084941	5087392	2452	1	MD15G1074800
Chr15	6282843	6283242	400	*	2.0504	Promoter (1-2kb)	15	6280767	6281596	830	2	MD15G1090500
Chr02	5276407	5276806	400	*	2.05032	Downstream (1-2kb)	2	5274203	5275042	840	1	MD02G1065100
Chr07	34060499	34060898	400	*	2.05012	Promoter (1-2kb)	7	34058790	34058907	118	2	MD07G1275400
Chr01	27455498	27455897	400	*	2.04961	Intron (MD01G1172500/MD01G1172500, intron 1 of 4)	1	27451831	27456383	4553	2	MD01G1172500
Chr09	6549458	6549857	400	*	2.0496	Distal Intergenic	9	6557188	6557922	735	2	MD09G1089400
Chr05	46352779	46353178	400	*	2.04816	Promoter (<=1kb)	5	46352818	46356832	4015	1	MD05G1343500
Chr06	34321112	34321511	400	*	2.048	Promoter (<=1kb)	6	34321672	34321944	273	1	MD06G1210300
Chr09	490880	491279	400	*	2.04798	Promoter (<=1kb)	9	487224	490996	3773	2	MD09G1006700
Chr05	40301588	40301987	400	*	2.04687	Distal Intergenic	5	40310860	40312455	1596	1	MD05G1267900
Chr12	31614797	31615196	400	*	2.04679	Promoter (<=1kb)	12	31611668	31614778	3111	2	MD12G1245900
Chr12	31371469	31371868	400	*	2.04669	Promoter (<=1kb)	12	31372052	31376917	4866	1	MD12G1242500
Chr12	29543840	29544239	400	*	2.04492	Promoter (2-3kb)	12	29538501	29541246	2746	2	MD12G1217800
Chr11	4044234	4044633	400	*	2.04464	Promoter (2-3kb)	11	4034815	4041516	6702	2	MD11G1046500
Chr13	5901070	5901469	400	*	2.04458	Promoter (<=1kb)	13	5902385	5904743	2359	1	MD13G1084200
Chr05	34055449	34055848	400	*	2.04442	Distal Intergenic	5	34069531	34071008	1478	1	MD05G1208700
Chr13	4385391	4385790	400	*	2.04425	Promoter (<=1kb)	13	4383360	4385626	2267	2	MD13G1063300
Chr04	1109103	1109502	400	*	2.04404	Promoter (<=1kb)	4	1105736	1109257	3522	2	MD04G1009800
Chr13	3417427	3417826	400	*	2.044	Distal Intergenic	13	3421693	3422490	798	2	MD13G1048700
Chr07	1671446	1671845	400	*	2.04295	Exon (MD07G1019600/MD07G1019600, exon 1 of 6)	7	1668893	1672808	3916	2	MD07G1019600
Chr15	51212422	51212821	400	*	2.04242	Promoter (<=1kb)	15	51213459	51219697	6239	1	MD15G1412500
Chr05	44575446	44575845	400	*	2.04161	Promoter (<=1kb)	5	44576638	44582779	6142	1	MD05G1316600
Chr09	367988	368387	400	*	2.04146	Promoter (<=1kb)	9	368274	371719	3446	1	MD09G1004400
Chr06	30447577	30447976	400	*	2.04102	Intron (MD06G1163700/MD06G1163700, intron 2 of 3)	6	30447029	30448662	1634	1	MD06G1163700
Chr00	6679937	6680336	400	*	2.04089	Distal Intergenic	0	6672666	6674682	2017	2	MD00G1038200
Chr14	30506867	30507266	400	*	2.04067	Promoter (1-2kb)	14	30509176	30510364	1189	1	MD14G1224000
Chr03	1553190	1553589	400	*	2.04057	Promoter (1-2kb)	3	1554957	1555810	854	1	MD03G1019900
Chr02	2855277	2855676	400	*	2.04034	Distal Intergenic	2	2860332	2860525	194	2	MD02G1037800
Chr09	689402	689801	400	*	2.04008	Promoter (<=1kb)	9	687735	689232	1498	2	MD09G1010200
Chr01	30561935	30562334	400	*	2.03972	Promoter (<=1kb)	1	30562234	30567083	4850	1	MD01G1212200
Chr05	43809954	43810353	400	*	2.0393	Promoter (<=1kb)	5	43811194	43814581	3388	1	MD05G1305700
Chr08	31163241	31163640	400	*	2.03844	Distal Intergenic	8	31144895	31147702	2808	1	MD08G1247900
Chr00	6692224	6692623	400	*	2.03777	Intron (MD00G1038300/MD00G1038300, intron 1 of 2)	0	6690882	6695677	4796	1	MD00G1038300
Chr16	2540577	2540976	400	*	2.03764	Distal Intergenic	16	2536215	2539708	3494	1	MD16G1035400
Chr16	2327017	2327416	400	*	2.03762	Intron (MD16G1032500/MD16G1032500, intron 2 of 3)	16	2325924	2328321	2398	2	MD16G1032500
Chr02	2674639	2675038	400	*	2.03749	Distal Intergenic	2	2672129	2673915	1787	1	MD02G1034900
Chr13	10333553	10333952	400	*	2.03694	Distal Intergenic	13	10304950	10310061	5112	2	MD13G1134500
Chr05	36517798	36518197	400	*	2.03687	Intron (MD05G1232100/MD05G1232100, intron 6 of 12)	5	36515102	36521698	6597	1	MD05G1232100
Chr14	32264684	32265083	400	*	2.03674	Promoter (<=1kb)	14	32264967	32266867	1901	1	MD14G1244400
Chr15	7426051	7426450	400	*	2.03662	Promoter (1-2kb)	15	7428200	7430360	2161	1	MD15G1106300
Chr02	1809414	1809813	400	*	2.03657	Promoter (<=1kb)	2	1809748	1812719	2972	1	MD02G1024300
Chr09	7702388	7702787	400	*	2.03585	Promoter (3-4kb)	9	7688887	7699100	10214	2	MD09G1106300
Chr07	35297435	35297834	400	*	2.03547	Distal Intergenic	7	35285171	35289257	4087	1	MD07G1291800
Chr15	4941570	4941969	400	*	2.03518	Promoter (<=1kb)	15	4937355	4941591	4237	2	MD15G1072200
Chr05	45377156	45377555	400	*	2.03478	Promoter (<=1kb)	5	45377626	45378543	918	1	MD05G1328300
Chr00	6649402	6649801	400	*	2.03463	Distal Intergenic	0	6647458	6649270	1813	1	MD00G1037500
Chr17	1459138	1459537	400	*	2.03453	Promoter (2-3kb)	17	1454654	1456778	2125	2	MD17G1018600
Chr13	2663338	2663737	400	*	2.03441	Promoter (1-2kb)	13	2665712	2666416	705	1	MD13G1039200
Chr13	4685464	4685863	400	*	2.03257	Promoter (<=1kb)	13	4681134	4684912	3779	2	MD13G1068200
Chr09	9466704	9467103	400	*	2.03129	Promoter (1-2kb)	9	9462004	9465230	3227	2	MD09G1122800
Chr09	10441888	10442287	400	*	2.0306	Exon (MD09G1135900/MD09G1135900, exon 2 of 2)	9	10442257	10443923	1667	2	MD09G1135900
Chr06	34952990	34953389	400	*	2.02986	Promoter (<=1kb)	6	34954167	34956025	1859	1	MD06G1217200
Chr10	37132488	37132887	400	*	2.02976	Promoter (<=1kb)	10	37129338	37132120	2783	2	MD10G1280500
Chr06	34379824	34380223	400	*	2.02893	Downstream (<1kb)	6	34380518	34383361	2844	2	MD06G1211100
Chr13	3832534	3832933	400	*	2.02864	Promoter (<=1kb)	13	3828562	3832664	4103	2	MD13G1054600
Chr02	3716247	3716646	400	*	2.02785	Promoter (<=1kb)	2	3716263	3716484	222	1	MD02G1046600
Chr06	37024017	37024416	400	*	2.02689	Promoter (2-3kb)	6	37021274	37021390	117	2	MD06G1240200
Chr06	34960216	34960615	400	*	2.02666	Promoter (<=1kb)	6	34960373	34962515	2143	1	MD06G1217300
Chr01	30927113	30927512	400	*	2.02662	Promoter (<=1kb)	1	30926267	30926375	109	2	MD01G1216300
Chr15	53961424	53961823	400	*	2.02657	Promoter (<=1kb)	15	53962212	53962598	387	1	MD15G1439500
Chr06	36877184	36877583	400	*	2.02641	Promoter (<=1kb)	6	36877463	36882039	4577	1	MD06G1237600
Chr02	7918501	7918900	400	*	2.02562	Promoter (<=1kb)	2	7916126	7917772	1647	2	MD02G1099800
Chr05	37536668	37537067	400	*	2.02511	Promoter (1-2kb)	5	37538293	37539972	1680	1	MD05G1242600
Chr04	304768	305167	400	*	2.02501	Promoter (<=1kb)	4	285988	304945	18958	2	MD04G1002300
Chr11	23719129	23719528	400	*	2.0249	Distal Intergenic	11	23704861	23711256	6396	1	MD11G1183200
Chr07	30059209	30059608	400	*	2.02377	Distal Intergenic	7	30057141	30058564	1424	1	MD07G1223700
Chr11	4130722	4131121	400	*	2.02314	Distal Intergenic	11	4120208	4124644	4437	2	MD11G1047400
Chr14	29330486	29330885	400	*	2.02279	Distal Intergenic	14	29327106	29329754	2649	1	MD14G1206000
Chr01	32622183	32622582	400	*	2.02236	Distal Intergenic	1	32617780	32620872	3093	1	MD01G1240200
Chr16	5563058	5563457	400	*	2.02198	Downstream (2-3kb)	16	5566100	5566699	600	2	MD16G1079200
Chr17	5193207	5193606	400	*	2.02131	Promoter (<=1kb)	17	5193683	5194653	971	1	MD17G1063700
Chr00	50811862	50812261	400	*	2.02055	Promoter (3-4kb)	0	50801713	50808375	6663	2	MD00G1208600
Chr15	7750468	7750867	400	*	2.02051	Promoter (<=1kb)	15	7749460	7750455	996	2	MD15G1111100
Chr01	32282557	32282956	400	*	2.02026	3' UTR	1	32282407	32285338	2932	2	MD01G1235200
Chr10	36983872	36984271	400	*	2.01977	Promoter (<=1kb)	10	36984346	36988192	3847	1	MD10G1278800
Chr01	29321927	29322326	400	*	2.01972	Promoter (<=1kb)	1	29321596	29321916	321	2	MD01G1194400
Chr06	32038301	32038700	400	*	2.01893	Promoter (3-4kb)	6	32033701	32035290	1590	2	MD06G1180900
Chr15	5825686	5826085	400	*	2.01847	Exon (MD15G1084200/MD15G1084200, exon 5 of 10)	15	5823427	5828633	5207	2	MD15G1084200
Chr09	3096824	3097223	400	*	2.0183	Promoter (<=1kb)	9	3093747	3096449	2703	2	MD09G1047200
Chr09	3804510	3804909	400	*	2.01793	Downstream (2-3kb)	9	3807265	3809156	1892	2	MD09G1057500
Chr07	27136804	27137203	400	*	2.01787	Downstream (<1kb)	7	27135590	27136059	470	1	MD07G1191400
Chr11	2988140	2988539	400	*	2.01741	Promoter (2-3kb)	11	2982747	2985789	3043	2	MD11G1034000
Chr07	35704437	35704836	400	*	2.01713	Promoter (2-3kb)	7	35700408	35701809	1402	2	MD07G1297100
Chr03	37456051	37456450	400	*	2.01685	Distal Intergenic	3	37446983	37449947	2965	2	MD03G1298700
Chr09	2897296	2897695	400	*	2.01677	Promoter (<=1kb)	9	2897996	2907439	9444	1	MD09G1044800
Chr02	30527285	30527684	400	*	2.01652	Exon (MD02G1253700/MD02G1253700, exon 2 of 2)	2	30525143	30527305	2163	1	MD02G1253700
Chr03	2380447	2380846	400	*	2.0165	Promoter (2-3kb)	3	2383087	2387555	4469	1	MD03G1029200
Chr06	36361660	36362059	400	*	2.0163	Distal Intergenic	6	36351963	36353322	1360	2	MD06G1232600
Chr06	36958048	36958447	400	*	2.01607	Distal Intergenic	6	36961503	36964705	3203	2	MD06G1238800
Chr17	3784538	3784937	400	*	2.01576	Distal Intergenic	17	3779323	3779437	115	2	MD17G1051100
Chr16	3147833	3148232	400	*	2.0157	Promoter (<=1kb)	16	3148147	3150037	1891	1	MD16G1044400
Chr11	1672230	1672629	400	*	2.01565	Promoter (2-3kb)	11	1674911	1676728	1818	1	MD11G1019500
Chr10	40115599	40115998	400	*	2.01525	Promoter (<=1kb)	10	40115829	40119805	3977	1	MD10G1318600
Chr15	9324289	9324688	400	*	2.01515	Distal Intergenic	15	9328461	9328760	300	1	MD15G1128900
Chr13	2718194	2718593	400	*	2.01455	3' UTR	13	2720182	2721578	1397	2	MD13G1039900
Chr13	3156803	3157202	400	*	2.01419	Downstream (2-3kb)	13	3152510	3154676	2167	1	MD13G1045600
Chr05	41646003	41646402	400	*	2.01398	Promoter (<=1kb)	5	41646833	41655367	8535	1	MD05G1282900
Chr07	33225720	33226119	400	*	2.01318	Distal Intergenic	7	33233379	33234065	687	2	MD07G1263200
Chr07	35030595	35030994	400	*	2.01302	Promoter (3-4kb)	7	35034428	35034543	116	1	MD07G1289600
Chr04	5159385	5159784	400	*	2.01275	Promoter (2-3kb)	4	5162285	5164508	2224	1	MD04G1044100
Chr13	2325179	2325578	400	*	2.01259	Promoter (<=1kb)	13	2323601	2324528	928	2	MD13G1033200
Chr03	1355445	1355844	400	*	2.01242	Downstream (<1kb)	3	1352593	1352708	116	1	MD03G1017200
Chr01	27777995	27778394	400	*	2.01225	Distal Intergenic	1	27783343	27784311	969	1	MD01G1177100
Chr16	560026	560425	400	*	2.01224	Promoter (2-3kb)	16	562802	570894	8093	1	MD16G1007500
Chr09	6606693	6607092	400	*	2.012	Distal Intergenic	9	6613021	6613542	522	2	MD09G1090500
Chr16	7233811	7234210	400	*	2.01195	Promoter (1-2kb)	16	7235212	7238698	3487	1	MD16G1103300
Chr16	5354151	5354550	400	*	2.01157	Promoter (<=1kb)	16	5354470	5359287	4818	1	MD16G1076100
Chr13	5280944	5281343	400	*	2.01131	Distal Intergenic	13	5278289	5280536	2248	1	MD13G1074800
Chr10	37712676	37713075	400	*	2.01073	Promoter (<=1kb)	10	37713069	37717967	4899	1	MD10G1288000
Chr15	804821	805220	400	*	2.01037	Promoter (<=1kb)	15	805247	805606	360	1	MD15G1014200
Chr04	699039	699438	400	*	2.01009	Exon (MD04G1005900/MD04G1005900, exon 1 of 1)	4	699064	700440	1377	2	MD04G1005900
Chr13	6182786	6183185	400	*	2.01009	Distal Intergenic	13	6180198	6182273	2076	1	MD13G1088300
Chr17	3258246	3258645	400	*	2.00958	Downstream (<1kb)	17	3258844	3258951	108	2	MD17G1045200
Chr15	4147457	4147856	400	*	2.00906	Promoter (<=1kb)	15	4147701	4149694	1994	1	MD15G1061800
Chr15	19384975	19385374	400	*	2.00903	Distal Intergenic	15	19378202	19380319	2118	1	MD15G1235700
Chr15	126849	127248	400	*	2.00883	Promoter (<=1kb)	15	122700	126112	3413	2	MD15G1002100
Chr06	35365023	35365422	400	*	2.0088	Exon (MD06G1221900/MD06G1221900, exon 2 of 2)	6	35364559	35365087	529	1	MD06G1221900
Chr11	2415720	2416119	400	*	2.00813	Exon (MD11G1027700/MD11G1027700, exon 5 of 11)	11	2412963	2420071	7109	1	MD11G1027700
Chr14	32155840	32156239	400	*	2.00809	Promoter (<=1kb)	14	32155904	32162582	6679	1	MD14G1243200
Chr16	13048146	13048545	400	*	2.00787	Promoter (<=1kb)	16	13047363	13048197	835	2	MD16G1160300
Chr06	36248709	36249108	400	*	2.00785	Promoter (<=1kb)	6	36249835	36255290	5456	1	MD06G1231400
Chr16	9086688	9087087	400	*	2.0073	Promoter (1-2kb)	16	9081893	9084706	2814	2	MD16G1125300
Chr13	9169328	9169727	400	*	2.00669	Downstream (2-3kb)	13	9172512	9172973	462	2	MD13G1123500
Chr17	1457396	1457795	400	*	2.0066	Promoter (<=1kb)	17	1454654	1456778	2125	2	MD17G1018600
Chr14	28778667	28779066	400	*	2.00563	Distal Intergenic	14	28776620	28777342	723	1	MD14G1197600
Chr12	30617686	30618085	400	*	2.00563	Promoter (1-2kb)	12	30615146	30616654	1509	2	MD12G1231100
Chr13	6012581	6012980	400	*	2.00533	Intron (MD13G1085600/MD13G1085600, intron 1 of 1)	13	6012141	6021594	9454	1	MD13G1085600
Chr02	3806279	3806678	400	*	2.00531	Promoter (1-2kb)	2	3807721	3808236	516	1	MD02G1048100
Chr11	41387803	41388202	400	*	2.00522	Distal Intergenic	11	41376311	41378912	2602	2	MD11G1296000
Chr03	445560	445959	400	*	2.00486	Promoter (<=1kb)	3	443688	445370	1683	2	MD03G1005400
Chr13	600335	600734	400	*	2.00471	Distal Intergenic	13	606006	609068	3063	1	MD13G1009400
Chr09	10439769	10440168	400	*	2.00445	Downstream (2-3kb)	9	10442257	10443923	1667	2	MD09G1135900
Chr13	2996842	2997241	400	*	2.00408	Distal Intergenic	13	3004401	3004949	549	1	MD13G1042900
Chr16	2618893	2619292	400	*	2.00403	Downstream (2-3kb)	16	2621890	2624758	2869	2	MD16G1036400
Chr16	5059812	5060211	400	*	2.00401	Promoter (2-3kb)	16	5048804	5057001	8198	2	MD16G1072200
Chr11	1359883	1360282	400	*	2.00397	Promoter (<=1kb)	11	1360064	1365069	5006	1	MD11G1016800
Chr01	32446259	32446658	400	*	2.00378	Promoter (<=1kb)	1	32441365	32445817	4453	2	MD01G1237500
Chr15	1641184	1641583	400	*	2.00316	Distal Intergenic	15	1633993	1637478	3486	1	MD15G1027800
Chr12	31648857	31649256	400	*	2.00293	Promoter (2-3kb)	12	31651746	31653709	1964	1	MD12G1246300
Chr03	5996289	5996688	400	*	2.00221	Promoter (2-3kb)	3	5998706	5998984	279	1	MD03G1073700
Chr05	41615743	41616142	400	*	2.00206	Distal Intergenic	5	41621717	41623540	1824	2	MD05G1282700
Chr06	35247606	35248005	400	*	2.00205	Distal Intergenic	6	35253933	35256802	2870	1	MD06G1220700
Chr13	7102647	7103046	400	*	2.0014	Distal Intergenic	13	7089503	7098690	9188	1	MD13G1100600
Chr13	2801152	2801551	400	*	2.00124	Distal Intergenic	13	2796594	2799512	2919	1	MD13G1040800
Chr08	7666899	7667298	400	*	1.99979	Promoter (2-3kb)	8	7670188	7670698	511	1	MD08G1091900
Chr15	5086583	5086982	400	*	1.99968	Exon (MD15G1074800/MD15G1074800, exon 2 of 2)	15	5084941	5087392	2452	1	MD15G1074800
Chr09	6481929	6482328	400	*	1.99962	Exon (MD09G1089000/MD09G1089000, exon 2 of 2)	9	6480331	6481115	785	1	MD09G1088900
Chr04	19751931	19752330	400	*	1.99876	Promoter (1-2kb)	4	19753490	19754412	923	1	MD04G1111800
Chr01	27763807	27764206	400	*	1.99823	Distal Intergenic	1	27769205	27770209	1005	1	MD01G1177000
Chr08	3460676	3461075	400	*	1.99772	3' UTR	8	3459144	3461497	2354	2	MD08G1045800
Chr11	2102466	2102865	400	*	1.99762	Downstream (2-3kb)	11	2104930	2107213	2284	2	MD11G1024200
Chr02	6112825	6113224	400	*	1.99755	Promoter (3-4kb)	2	6106330	6109398	3069	2	MD02G1077800
Chr01	31966401	31966800	400	*	1.99748	Promoter (3-4kb)	1	31959445	31963061	3617	2	MD01G1230100
Chr10	41757795	41758194	400	*	1.99625	Distal Intergenic	10	41743427	41747934	4508	2	MD10G1342600
Chr10	32143821	32144220	400	*	1.99611	Promoter (<=1kb)	10	32142388	32143712	1325	2	MD10G1223300
Chr01	31682337	31682736	400	*	1.99554	Promoter (1-2kb)	1	31679643	31681132	1490	2	MD01G1226600
Chr02	6355363	6355762	400	*	1.9955	Promoter (<=1kb)	2	6355712	6358391	2680	1	MD02G1080600
Chr10	39774982	39775381	400	*	1.99506	Downstream (<1kb)	10	39776066	39779806	3741	2	MD10G1313000
Chr15	1240986	1241385	400	*	1.99439	Downstream (1-2kb)	15	1243131	1243313	183	2	MD15G1021400
Chr17	3831660	3832059	400	*	1.99395	Distal Intergenic	17	3826736	3827782	1047	2	MD17G1051300
Chr15	5914762	5915161	400	*	1.99391	Promoter (<=1kb)	15	5915476	5918861	3386	1	MD15G1085700
Chr15	8724278	8724677	400	*	1.9937	Promoter (1-2kb)	15	8726127	8727722	1596	1	MD15G1121500
Chr10	33356352	33356751	400	*	1.99274	Distal Intergenic	10	33349074	33351420	2347	2	MD10G1237300
Chr11	3336447	3336846	400	*	1.99239	Distal Intergenic	11	3331777	3332267	491	1	MD11G1039200
Chr02	5285323	5285722	400	*	1.99228	Promoter (<=1kb)	2	5278558	5285071	6514	2	MD02G1065200
Chr09	345562	345961	400	*	1.99222	Promoter (<=1kb)	9	346021	348666	2646	1	MD09G1004000
Chr05	44496143	44496542	400	*	1.99204	Promoter (<=1kb)	5	44494876	44496273	1398	2	MD05G1315600
Chr13	4359834	4360233	400	*	1.99156	Promoter (<=1kb)	13	4360378	4363627	3250	1	MD13G1062600
Chr04	28505224	28505623	400	*	1.99153	Promoter (<=1kb)	4	28498868	28505419	6552	2	MD04G1196800
Chr10	39080642	39081041	400	*	1.99124	Distal Intergenic	10	39077114	39078723	1610	1	MD10G1304600
Chr17	730175	730574	400	*	1.99049	Promoter (<=1kb)	17	730505	732124	1620	1	MD17G1011700
Chr16	6041869	6042268	400	*	1.99011	Distal Intergenic	16	6041143	6041219	77	1	MD16G1087600
Chr05	33131648	33132047	400	*	1.98988	Downstream (<1kb)	5	33132649	33133101	453	2	MD05G1202300
Chr16	2096424	2096823	400	*	1.98984	Distal Intergenic	16	2089197	2092068	2872	2	MD16G1029300
Chr17	426691	427090	400	*	1.98929	Promoter (<=1kb)	17	427212	429539	2328	1	MD17G1006100
Chr05	36266490	36266889	400	*	1.98866	Promoter (<=1kb)	5	36266654	36269240	2587	1	MD05G1228600
Chr06	34553263	34553662	400	*	1.98861	Promoter (<=1kb)	6	34553846	34555815	1970	1	MD06G1212900
Chr04	219632	220031	400	*	1.98845	Promoter (<=1kb)	4	217921	219720	1800	2	MD04G1001700
Chr11	11070184	11070583	400	*	1.98835	Promoter (3-4kb)	11	11073758	11073872	115	1	MD11G1120800
Chr00	2321784	2322183	400	*	1.98816	Distal Intergenic	0	2341050	2342330	1281	1	MD00G1016200
Chr14	32501322	32501721	400	*	1.98782	Promoter (<=1kb)	14	32499343	32501394	2052	2	MD14G1247500
Chr06	31549891	31550290	400	*	1.98754	Distal Intergenic	6	31558655	31564954	6300	1	MD06G1175900
Chr10	37881192	37881591	400	*	1.98687	Promoter (<=1kb)	10	37877582	37881172	3591	2	MD10G1290300
Chr16	4854826	4855225	400	*	1.98677	Exon (MD16G1068600/MD16G1068600, exon 1 of 1)	16	4854709	4854897	189	1	MD16G1068600
Chr11	41569253	41569652	400	*	1.9866	Downstream (2-3kb)	11	41572614	41574005	1392	2	MD11G1299100
Chr05	43380292	43380691	400	*	1.98647	Promoter (<=1kb)	5	43376966	43380468	3503	2	MD05G1300800
Chr12	2307322	2307721	400	*	1.98576	Promoter (1-2kb)	12	2302154	2305935	3782	2	MD12G1022900
Chr03	2739423	2739822	400	*	1.98559	Promoter (<=1kb)	3	2739710	2755533	15824	1	MD03G1034300
Chr02	2107007	2107406	400	*	1.98557	Promoter (2-3kb)	2	2109632	2111147	1516	1	MD02G1027600
Chr07	35988965	35989364	400	*	1.98556	Distal Intergenic	7	35980116	35980466	351	2	MD07G1301100
Chr10	32947189	32947588	400	*	1.98553	Promoter (1-2kb)	10	32948951	32954628	5678	1	MD10G1233600
Chr13	89909	90308	400	*	1.98504	Promoter (<=1kb)	13	87487	90067	2581	2	MD13G1001100
Chr11	41378588	41378987	400	*	1.98397	Promoter (<=1kb)	11	41376311	41378912	2602	2	MD11G1296000
Chr10	33008399	33008798	400	*	1.98352	Promoter (<=1kb)	10	33009044	33014102	5059	1	MD10G1234100
Chr04	27612581	27612980	400	*	1.98338	Distal Intergenic	4	27600080	27602484	2405	2	MD04G1184900
Chr12	6301139	6301538	400	*	1.98331	Promoter (<=1kb)	12	6297724	6300314	2591	2	MD12G1055800
Chr16	8853369	8853768	400	*	1.98246	Distal Intergenic	16	8846709	8846824	116	1	MD16G1122800
Chr15	6106815	6107214	400	*	1.9822	Downstream (<1kb)	15	6108179	6108401	223	2	MD15G1087700
Chr00	28067446	28067845	400	*	1.98195	Promoter (1-2kb)	0	28066339	28066441	103	2	MD00G1130300
Chr08	2002403	2002802	400	*	1.98175	Distal Intergenic	8	1992632	2000319	7688	1	MD08G1027400
Chr12	27231580	27231979	400	*	1.98168	Downstream (<1kb)	12	27224756	27226237	1482	2	MD12G1189900
Chr15	5080535	5080934	400	*	1.98112	Promoter (<=1kb)	15	5080065	5080651	587	2	MD15G1074400
Chr15	2758059	2758458	400	*	1.98065	Promoter (<=1kb)	15	2759339	2762382	3044	1	MD15G1039400
Chr15	4337680	4338079	400	*	1.98061	Promoter (<=1kb)	15	4337988	4340771	2784	1	MD15G1063000
Chr04	31551473	31551872	400	*	1.98028	Promoter (2-3kb)	4	31554468	31556762	2295	1	MD04G1236900
Chr02	36841845	36842244	400	*	1.98015	Distal Intergenic	2	36845365	36848823	3459	2	MD02G1312700
Chr15	1526803	1527202	400	*	1.98013	Promoter (1-2kb)	15	1521701	1525494	3794	2	MD15G1026100
Chr15	4612593	4612992	400	*	1.97985	Promoter (<=1kb)	15	4612903	4613689	787	1	MD15G1066300
Chr05	41672030	41672429	400	*	1.97969	Promoter (<=1kb)	5	41662945	41671458	8514	2	MD05G1283200
Chr17	3766319	3766718	400	*	1.97944	Promoter (3-4kb)	17	3759535	3762876	3342	2	MD17G1050800
Chr11	40977193	40977592	400	*	1.97907	Exon (MD11G1290000/MD11G1290000, exon 4 of 7)	11	40972411	40979560	7150	2	MD11G1290000
Chr15	5168598	5168997	400	*	1.97858	5' UTR	15	5168449	5171579	3131	2	MD15G1075700
Chr17	4983727	4984126	400	*	1.97848	Promoter (<=1kb)	17	4979815	4983879	4065	2	MD17G1061400
Chr10	36176626	36177025	400	*	1.97847	Promoter (<=1kb)	10	36174838	36175802	965	2	MD10G1269200
Chr10	35634100	35634499	400	*	1.97667	Distal Intergenic	10	35639451	35641331	1881	2	MD10G1262000
Chr06	27420393	27420792	400	*	1.97603	Distal Intergenic	6	27426400	27428144	1745	2	MD06G1130400
Chr00	24531935	24532334	400	*	1.97597	Promoter (1-2kb)	0	24529776	24530660	885	2	MD00G1115200
Chr17	8108839	8109238	400	*	1.97571	Promoter (3-4kb)	17	8102376	8105419	3044	2	MD17G1096000
Chr02	6402969	6403368	400	*	1.97528	Exon (MD02G1081600/MD02G1081600, exon 7 of 7)	2	6399988	6403120	3133	1	MD02G1081600
Chr13	3580506	3580905	400	*	1.97428	Promoter (<=1kb)	13	3581239	3586779	5541	1	MD13G1050400
Chr03	3259164	3259563	400	*	1.97396	Downstream (<1kb)	3	3260098	3264559	4462	2	MD03G1041000
Chr09	240970	241369	400	*	1.9739	Promoter (1-2kb)	9	242510	245963	3454	1	MD09G1001900
Chr16	6699118	6699517	400	*	1.97362	Distal Intergenic	16	6703249	6704391	1143	1	MD16G1096400
Chr10	40941092	40941491	400	*	1.97334	Promoter (1-2kb)	10	40938921	40940027	1107	2	MD10G1331600
Chr04	30085811	30086210	400	*	1.97318	Promoter (<=1kb)	4	30085999	30086160	162	1	MD04G1218400
Chr10	38132257	38132656	400	*	1.97304	Distal Intergenic	10	38137394	38138893	1500	1	MD10G1293100
Chr07	32464974	32465373	400	*	1.97246	Distal Intergenic	7	32452126	32452578	453	2	MD07G1258500
Chr17	2486304	2486703	400	*	1.97225	Promoter (<=1kb)	17	2482809	2486510	3702	2	MD17G1034400
Chr05	31893594	31893993	400	*	1.97224	Promoter (2-3kb)	5	31896980	31904929	7950	1	MD05G1190100
Chr13	6546602	6547001	400	*	1.97195	Promoter (2-3kb)	13	6542902	6543792	891	2	MD13G1092700
Chr10	40953279	40953678	400	*	1.97169	Promoter (<=1kb)	10	40950278	40952280	2003	2	MD10G1331900
Chr11	5677054	5677453	400	*	1.97153	Promoter (<=1kb)	11	5677634	5678401	768	1	MD11G1065900
Chr10	40515292	40515691	400	*	1.97148	Promoter (<=1kb)	10	40512430	40515449	3020	2	MD10G1324500
Chr10	37572824	37573223	400	*	1.97148	Promoter (<=1kb)	10	37571420	37572034	615	2	MD10G1286300
Chr03	28237141	28237540	400	*	1.97123	Distal Intergenic	3	28243137	28245681	2545	1	MD03G1206400
Chr03	598011	598410	400	*	1.97116	Promoter (<=1kb)	3	599108	602080	2973	1	MD03G1007500
Chr06	31704554	31704953	400	*	1.97109	Downstream (1-2kb)	6	31697089	31700615	3527	2	MD06G1177200
Chr07	33841351	33841750	400	*	1.97098	Distal Intergenic	7	33849040	33852175	3136	1	MD07G1272000
Chr05	43025390	43025789	400	*	1.97063	Promoter (<=1kb)	5	43023949	43025466	1518	2	MD05G1295700
Chr01	28845719	28846118	400	*	1.97056	Distal Intergenic	1	28842375	28844185	1811	1	MD01G1189500
Chr10	41381934	41382333	400	*	1.97051	Promoter (1-2kb)	10	41379617	41380917	1301	2	MD10G1337700
Chr13	6320863	6321262	400	*	1.97046	Promoter (2-3kb)	13	6314310	6318568	4259	2	MD13G1089700
Chr16	2721592	2721991	400	*	1.96998	Promoter (<=1kb)	16	2721890	2724334	2445	1	MD16G1038000
Chr02	323528	323927	400	*	1.96996	Promoter (<=1kb)	2	323708	328774	5067	1	MD02G1004700
Chr11	42216229	42216628	400	*	1.96981	Promoter (1-2kb)	11	42217849	42220166	2318	1	MD11G1308500
Chr11	5217559	5217958	400	*	1.96962	Promoter (<=1kb)	11	5217793	5220695	2903	1	MD11G1060000
Chr06	30099170	30099569	400	*	1.96887	Promoter (<=1kb)	6	30098759	30099343	585	2	MD06G1159400
Chr13	2518868	2519267	400	*	1.9686	Intron (MD13G1036100/MD13G1036100, intron 1 of 4)	13	2516440	2523296	6857	1	MD13G1036100
Chr14	31617021	31617420	400	*	1.96845	Distal Intergenic	14	31625341	31625882	542	1	MD14G1236200
Chr09	7275726	7276125	400	*	1.96816	Distal Intergenic	9	7287144	7292272	5129	1	MD09G1099800
Chr13	11821644	11822043	400	*	1.96797	Distal Intergenic	13	11825627	11828627	3001	2	MD13G1150800
Chr15	1874809	1875208	400	*	1.96774	Promoter (<=1kb)	15	1875277	1879357	4081	1	MD15G1030400
Chr15	52975051	52975450	400	*	1.96758	Promoter (<=1kb)	15	52972240	52974525	2286	2	MD15G1429100
Chr07	32368128	32368527	400	*	1.96687	Promoter (<=1kb)	7	32368433	32370691	2259	1	MD07G1257400
Chr13	7868881	7869280	400	*	1.96663	Distal Intergenic	13	7866300	7867649	1350	1	MD13G1108900
Chr15	5747441	5747840	400	*	1.96644	Promoter (<=1kb)	15	5744127	5747586	3460	2	MD15G1083800
Chr15	3720497	3720896	400	*	1.96631	3' UTR	15	3720839	3722149	1311	2	MD15G1054600
Chr15	1432093	1432492	400	*	1.96616	Promoter (1-2kb)	15	1433884	1436591	2708	1	MD15G1024100
Chr13	838208	838607	400	*	1.9661	Downstream (1-2kb)	13	840296	843298	3003	2	MD13G1013300
Chr17	3305692	3306091	400	*	1.96574	Distal Intergenic	17	3288422	3289861	1440	1	MD17G1045600
Chr05	43853322	43853721	400	*	1.9649	Promoter (<=1kb)	5	43849463	43852695	3233	2	MD05G1306400
Chr15	9492875	9493274	400	*	1.9647	Distal Intergenic	15	9496600	9497181	582	2	MD15G1131400
Chr05	33179890	33180289	400	*	1.96425	Distal Intergenic	5	33191736	33195102	3367	1	MD05G1202600
Chr00	39486852	39487251	400	*	1.96399	Promoter (1-2kb)	0	39480002	39485023	5022	2	MD00G1171800
Chr12	32526673	32527072	400	*	1.96376	Promoter (<=1kb)	12	32528057	32532152	4096	1	MD12G1258400
Chr00	20381764	20382163	400	*	1.96375	Distal Intergenic	0	20387994	20389829	1836	1	MD00G1097200
Chr01	25759117	25759516	400	*	1.96347	Distal Intergenic	1	25762867	25766020	3154	2	MD01G1148900
Chr01	31051933	31052332	400	*	1.96321	Promoter (1-2kb)	1	31045694	31050705	5012	2	MD01G1218000
Chr14	30021469	30021868	400	*	1.96319	Distal Intergenic	14	30010635	30010793	159	1	MD14G1216900
Chr11	527750	528149	400	*	1.96249	Promoter (<=1kb)	11	528359	537045	8687	1	MD11G1005700
Chr06	33256780	33257179	400	*	1.96142	Promoter (1-2kb)	6	33258211	33261678	3468	1	MD06G1198600
Chr03	8727931	8728330	400	*	1.96096	Distal Intergenic	3	8736797	8738742	1946	2	MD03G1101900
Chr15	8387028	8387427	400	*	1.96075	Promoter (<=1kb)	15	8386341	8387125	785	2	MD15G1117600
Chr10	32541653	32542052	400	*	1.96062	Promoter (<=1kb)	10	32539437	32541707	2271	2	MD10G1228700
Chr06	34998933	34999332	400	*	1.96049	Promoter (<=1kb)	6	34990510	34998136	7627	2	MD06G1217900
Chr11	39366970	39367369	400	*	1.95948	Promoter (2-3kb)	11	39359000	39364850	5851	2	MD11G1276500
Chr10	38664144	38664543	400	*	1.95934	Promoter (<=1kb)	10	38661973	38663805	1833	2	MD10G1299300
Chr15	10281159	10281558	400	*	1.95929	Exon (MD15G1139800/MD15G1139800, exon 2 of 3)	15	10278806	10283836	5031	1	MD15G1139800
Chr07	5093444	5093843	400	*	1.95918	Promoter (<=1kb)	7	5087660	5093438	5779	2	MD07G1055100
Chr09	10854895	10855294	400	*	1.95917	Distal Intergenic	9	10852535	10853356	822	1	MD09G1139800
Chr15	10556068	10556467	400	*	1.95827	Downstream (1-2kb)	15	10557495	10559486	1992	2	MD15G1142800
Chr07	34552681	34553080	400	*	1.95793	Promoter (<=1kb)	7	34553136	34556640	3505	1	MD07G1282400
Chr13	7454911	7455310	400	*	1.95783	Promoter (<=1kb)	13	7451490	7455093	3604	2	MD13G1104300
Chr03	3545040	3545439	400	*	1.95768	Promoter (<=1kb)	3	3545558	3548144	2587	1	MD03G1044600
Chr03	3108872	3109271	400	*	1.95753	Promoter (1-2kb)	3	3111071	3112088	1018	1	MD03G1039100
Chr05	33812579	33812978	400	*	1.95747	Downstream (<1kb)	5	33813808	33816620	2813	2	MD05G1207400
Chr05	43355651	43356050	400	*	1.95736	Promoter (1-2kb)	5	43357440	43358225	786	1	MD05G1300400
Chr14	31429996	31430395	400	*	1.95723	Promoter (<=1kb)	14	31430302	31432320	2019	1	MD14G1234600
Chr00	48329159	48329558	400	*	1.95644	Promoter (<=1kb)	0	48326830	48328342	1513	2	MD00G1202600
Chr02	2843761	2844160	400	*	1.95626	Promoter (<=1kb)	2	2841252	2843778	2527	2	MD02G1037500
Chr12	32883200	32883599	400	*	1.95561	Promoter (<=1kb)	12	32883606	32887594	3989	1	MD12G1262300
Chr13	38618842	38619241	400	*	1.9553	Promoter (3-4kb)	13	38622514	38623086	573	1	MD13G1277200
Chr12	31078013	31078412	400	*	1.95525	Distal Intergenic	12	31082695	31083687	993	1	MD12G1237000
Chr10	38596646	38597045	400	*	1.95516	Promoter (<=1kb)	10	38594920	38596752	1833	2	MD10G1298700
Chr13	5754788	5755187	400	*	1.95514	Promoter (<=1kb)	13	5752474	5755270	2797	2	MD13G1082000
Chr09	5282929	5283328	400	*	1.9547	Distal Intergenic	9	5291078	5302055	10978	1	MD09G1075400
Chr16	8833641	8834040	400	*	1.95402	Distal Intergenic	16	8839631	8839747	117	2	MD16G1122700
Chr08	7201227	7201626	400	*	1.9537	Downstream (1-2kb)	8	7202802	7203742	941	2	MD08G1086600
Chr07	30221013	30221412	400	*	1.95368	Promoter (2-3kb)	7	30212893	30218728	5836	2	MD07G1226500
Chr01	26861033	26861432	400	*	1.95358	Promoter (1-2kb)	1	26862823	26864553	1731	1	MD01G1163900
Chr17	4224327	4224726	400	*	1.95357	Promoter (<=1kb)	17	4224712	4226529	1818	1	MD17G1054700
Chr12	29319305	29319704	400	*	1.95328	Promoter (<=1kb)	12	29318666	29318845	180	2	MD12G1214600
Chr01	27623095	27623494	400	*	1.95324	Intron (MD01G1175100/MD01G1175100, intron 2 of 3)	1	27622553	27624565	2013	1	MD01G1175100
Chr16	2894855	2895254	400	*	1.95319	Downstream (<1kb)	16	2896058	2897480	1423	2	MD16G1040800
Chr10	40205910	40206309	400	*	1.95252	Intron (MD10G1320300/MD10G1320300, intron 2 of 6)	10	40200568	40209719	9152	2	MD10G1320300
Chr05	32254071	32254470	400	*	1.95245	Distal Intergenic	5	32241746	32245352	3607	1	MD05G1195200
Chr02	31192268	31192667	400	*	1.95232	Promoter (2-3kb)	2	31195073	31196862	1790	1	MD02G1258700
Chr15	153663	154062	400	*	1.95179	Promoter (1-2kb)	15	148494	152031	3538	2	MD15G1002600
Chr17	5161928	5162327	400	*	1.95142	Promoter (<=1kb)	17	5162313	5163973	1661	1	MD17G1063100
Chr00	16427840	16428239	400	*	1.95118	Intron (MD00G1082300/MD00G1082300, intron 2 of 6)	0	16422448	16434437	11990	1	MD00G1082300
Chr05	44815076	44815475	400	*	1.95078	Distal Intergenic	5	44810753	44812510	1758	1	MD05G1320800
Chr03	1930515	1930914	400	*	1.95056	Promoter (2-3kb)	3	1926441	1927673	1233	2	MD03G1023600
Chr13	1062950	1063349	400	*	1.94979	Distal Intergenic	13	1067575	1068796	1222	1	MD13G1016600
Chr01	29498081	29498480	400	*	1.94979	Downstream (1-2kb)	1	29500220	29502393	2174	2	MD01G1196900
Chr15	3994702	3995101	400	*	1.94958	Intron (MD15G1059700/MD15G1059700, intron 2 of 5)	15	3990941	3996471	5531	2	MD15G1059700
Chr13	2609420	2609819	400	*	1.94947	Promoter (<=1kb)	13	2609975	2610651	677	1	MD13G1038100
Chr16	2708889	2709288	400	*	1.94929	Promoter (<=1kb)	16	2709469	2710215	747	1	MD16G1037800
Chr15	5153845	5154244	400	*	1.94897	Promoter (<=1kb)	15	5154386	5154889	504	1	MD15G1075600
Chr01	31611666	31612065	400	*	1.94849	Promoter (<=1kb)	1	31612030	31621642	9613	1	MD01G1225300
Chr02	5581367	5581766	400	*	1.94745	Promoter (2-3kb)	2	5573852	5579173	5322	2	MD02G1068700
Chr11	42215617	42216016	400	*	1.94714	Promoter (1-2kb)	11	42217849	42220166	2318	1	MD11G1308500
Chr10	37325744	37326143	400	*	1.94691	Promoter (2-3kb)	10	37320872	37323466	2595	2	MD10G1282600
Chr16	11567442	11567841	400	*	1.94641	Distal Intergenic	16	11548497	11561271	12775	2	MD16G1148200
Chr08	1927938	1928337	400	*	1.9464	Promoter (3-4kb)	8	1931736	1935248	3513	1	MD08G1026400
Chr11	28069081	28069480	400	*	1.94565	Promoter (2-3kb)	11	28062018	28066719	4702	2	MD11G1196000
Chr11	8254323	8254722	400	*	1.94554	Promoter (1-2kb)	11	8249625	8252956	3332	2	MD11G1099000
Chr17	679803	680202	400	*	1.94517	Promoter (<=1kb)	17	677846	678988	1143	2	MD17G1011000
Chr02	4722624	4723023	400	*	1.94487	Distal Intergenic	2	4726052	4726942	891	2	MD02G1058900
Chr13	5545108	5545507	400	*	1.94481	Promoter (2-3kb)	13	5538642	5542838	4197	2	MD13G1078900
Chr02	6415487	6415886	400	*	1.94469	Promoter (<=1kb)	2	6412249	6415678	3430	2	MD02G1081800
Chr14	32253153	32253552	400	*	1.94466	Distal Intergenic	14	32249478	32251447	1970	1	MD14G1244200
Chr13	3680869	3681268	400	*	1.9444	Distal Intergenic	13	3685540	3687151	1612	2	MD13G1051600
Chr13	6782180	6782579	400	*	1.94399	Promoter (<=1kb)	13	6771736	6782546	10811	2	MD13G1096000
Chr10	39052016	39052415	400	*	1.9438	Distal Intergenic	10	39046225	39049413	3189	1	MD10G1304200
Chr16	1410723	1411122	400	*	1.94376	Promoter (<=1kb)	16	1410110	1410358	249	2	MD16G1019400
Chr14	25049308	25049707	400	*	1.9437	Distal Intergenic	14	25063832	25069508	5677	1	MD14G1156200
Chr05	47840525	47840924	400	*	1.94343	Promoter (<=1kb)	5	47837762	47840607	2846	2	MD05G1363600
Chr06	34627417	34627816	400	*	1.94341	Promoter (<=1kb)	6	34628042	34631913	3872	1	MD06G1213500
Chr15	6554060	6554459	400	*	1.94311	Distal Intergenic	15	6562706	6563499	794	2	MD15G1093800
Chr06	26392496	26392895	400	*	1.94293	Promoter (2-3kb)	6	26386664	26390307	3644	2	MD06G1122300
Chr05	44211240	44211639	400	*	1.94283	Distal Intergenic	5	44216735	44218220	1486	1	MD05G1312400
Chr04	5389768	5390167	400	*	1.94277	Distal Intergenic	4	5396644	5399902	3259	1	MD04G1046400
Chr01	30765019	30765418	400	*	1.94274	Distal Intergenic	1	30761565	30764677	3113	1	MD01G1214300
Chr11	6108874	6109273	400	*	1.94253	Intron (MD11G1071800/MD11G1071800, intron 1 of 1)	11	6108182	6114960	6779	1	MD11G1071800
Chr08	5101652	5102051	400	*	1.94187	Distal Intergenic	8	5108373	5110267	1895	1	MD08G1064100
Chr10	39099412	39099811	400	*	1.94098	Promoter (<=1kb)	10	39099619	39111842	12224	1	MD10G1304700
Chr13	2955436	2955835	400	*	1.94081	Promoter (<=1kb)	13	2955764	2957804	2041	1	MD13G1042500
Chr15	5909680	5910079	400	*	1.94081	Downstream (<1kb)	15	5910677	5912328	1652	2	MD15G1085600
Chr11	6320912	6321311	400	*	1.94067	Distal Intergenic	11	6312586	6314406	1821	2	MD11G1074400
Chr11	1388020	1388419	400	*	1.94028	Promoter (<=1kb)	11	1384760	1387902	3143	2	MD11G1017100
Chr09	1037286	1037685	400	*	1.93996	Distal Intergenic	9	1044397	1048798	4402	2	MD09G1016700
Chr06	34243773	34244172	400	*	1.93939	Promoter (1-2kb)	6	34242578	34242692	115	2	MD06G1208800
Chr10	37464888	37465287	400	*	1.93829	Distal Intergenic	10	37456466	37460459	3994	2	MD10G1284700
Chr11	779850	780249	400	*	1.93805	Promoter (<=1kb)	11	777618	779024	1407	2	MD11G1010000
Chr04	29353602	29354001	400	*	1.93778	Distal Intergenic	4	29347412	29348530	1119	2	MD04G1208600
Chr14	29526684	29527083	400	*	1.93731	Promoter (<=1kb)	14	29524467	29526794	2328	2	MD14G1208900
Chr08	4327687	4328086	400	*	1.93727	Promoter (<=1kb)	8	4327799	4329765	1967	1	MD08G1055700
Chr07	33302367	33302766	400	*	1.93701	Distal Intergenic	7	33288378	33288491	114	1	MD07G1264200
Chr10	36796002	36796401	400	*	1.93686	Promoter (2-3kb)	10	36790417	36793354	2938	2	MD10G1277000
Chr00	6712961	6713360	400	*	1.93673	Promoter (<=1kb)	0	6713329	6715933	2605	1	MD00G1038500
Chr12	27201131	27201530	400	*	1.93621	Distal Intergenic	12	27190989	27194447	3459	2	MD12G1189600
Chr06	36306070	36306469	400	*	1.93604	Promoter (<=1kb)	6	36306323	36310853	4531	1	MD06G1232100
Chr13	2638410	2638809	400	*	1.93595	Promoter (<=1kb)	13	2634615	2638469	3855	2	MD13G1039000
Chr13	1017957	1018356	400	*	1.93577	Promoter (3-4kb)	13	1012723	1014630	1908	2	MD13G1015900
Chr13	2020306	2020705	400	*	1.93496	Promoter (<=1kb)	13	2021291	2023742	2452	1	MD13G1028300
Chr08	2053940	2054339	400	*	1.93492	Distal Intergenic	8	2045208	2048039	2832	2	MD08G1028100
Chr02	5307071	5307470	400	*	1.93492	Promoter (1-2kb)	2	5308730	5310682	1953	1	MD02G1065500
Chr10	37313740	37314139	400	*	1.93481	Promoter (2-3kb)	10	37316382	37320678	4297	1	MD10G1282500
Chr15	49654658	49655057	400	*	1.93449	Distal Intergenic	15	49637955	49638497	543	2	MD15G1396900
Chr09	6752044	6752443	400	*	1.93422	Distal Intergenic	9	6730076	6733683	3608	2	MD09G1092100
Chr15	12829108	12829507	400	*	1.93417	Distal Intergenic	15	12842773	12844293	1521	2	MD15G1167800
Chr10	41335774	41336173	400	*	1.934	Promoter (<=1kb)	10	41332897	41335909	3013	2	MD10G1337200
Chr10	38466445	38466844	400	*	1.93337	Promoter (<=1kb)	10	38466834	38473654	6821	1	MD10G1297100
Chr07	33955123	33955522	400	*	1.93311	Promoter (<=1kb)	7	33955530	33956315	786	1	MD07G1273800
Chr11	42065108	42065507	400	*	1.93299	Promoter (<=1kb)	11	42062820	42065221	2402	2	MD11G1306100
Chr05	43625563	43625962	400	*	1.93273	Promoter (1-2kb)	5	43621755	43623979	2225	2	MD05G1303900
Chr05	40396347	40396746	400	*	1.93206	Promoter (3-4kb)	5	40399795	40401383	1589	1	MD05G1268500
Chr10	35437315	35437714	400	*	1.93201	Promoter (<=1kb)	10	35436330	35437308	979	2	MD10G1260700
Chr00	40622931	40623330	400	*	1.93199	Distal Intergenic	0	40634300	40636481	2182	1	MD00G1175200
Chr02	12141289	12141688	400	*	1.93159	Promoter (<=1kb)	2	12141534	12143185	1652	1	MD02G1146800
Chr05	47226088	47226487	400	*	1.93123	Promoter (<=1kb)	5	47225435	47226100	666	2	MD05G1356500
Chr04	27841832	27842231	400	*	1.9312	Promoter (<=1kb)	4	27841879	27859806	17928	1	MD04G1188000
Chr15	8709900	8710299	400	*	1.93085	Promoter (<=1kb)	15	8704899	8709933	5035	2	MD15G1121200
Chr06	32665352	32665751	400	*	1.93073	Distal Intergenic	6	32657682	32657796	115	1	MD06G1190300
Chr11	12937279	12937678	400	*	1.93037	Distal Intergenic	11	12920041	12925356	5316	2	MD11G1139800
Chr00	32834908	32835307	400	*	1.92978	Promoter (<=1kb)	0	32831445	32835074	3630	2	MD00G1149300
Chr00	6677623	6678022	400	*	1.92959	Promoter (2-3kb)	0	6672666	6674682	2017	2	MD00G1038200
Chr14	6669610	6670009	400	*	1.92943	Promoter (<=1kb)	14	6666914	6668985	2072	2	MD14G1063000
Chr10	38140127	38140526	400	*	1.92902	Distal Intergenic	10	38137394	38138893	1500	1	MD10G1293100
Chr06	34933571	34933970	400	*	1.92842	Downstream (<1kb)	6	34932840	34932962	123	1	MD06G1217000
Chr11	38913179	38913578	400	*	1.92835	Distal Intergenic	11	38917316	38927797	10482	2	MD11G1272500
Chr14	4161595	4161994	400	*	1.92746	Downstream (2-3kb)	14	4164312	4165001	690	2	MD14G1044100
Chr13	7914080	7914479	400	*	1.92719	Distal Intergenic	13	7918676	7919983	1308	1	MD13G1109300
Chr01	30919172	30919571	400	*	1.92667	Downstream (<1kb)	1	30920060	30922027	1968	2	MD01G1216200
Chr16	4722432	4722831	400	*	1.92665	Promoter (<=1kb)	16	4718745	4722564	3820	2	MD16G1067000
Chr02	37162081	37162480	400	*	1.92663	Distal Intergenic	2	37166588	37168887	2300	2	MD02G1317400
Chr07	719039	719438	400	*	1.92659	Promoter (<=1kb)	7	717924	719097	1174	2	MD07G1007900
Chr15	5439598	5439997	400	*	1.92614	Promoter (<=1kb)	15	5440126	5441348	1223	1	MD15G1079900
Chr10	38114679	38115078	400	*	1.92588	Promoter (1-2kb)	10	38116236	38116601	366	1	MD10G1292800
Chr04	29363388	29363787	400	*	1.92563	Promoter (3-4kb)	4	29367170	29368977	1808	1	MD04G1208700
Chr17	7195630	7196029	400	*	1.92549	Promoter (<=1kb)	17	7196903	7198053	1151	1	MD17G1087300
Chr02	12136481	12136880	400	*	1.92531	Distal Intergenic	2	12141534	12143185	1652	1	MD02G1146800
Chr05	40347210	40347609	400	*	1.9253	Promoter (<=1kb)	5	40348059	40349729	1671	1	MD05G1268200
Chr10	41229312	41229711	400	*	1.92518	Distal Intergenic	10	41223252	41225654	2403	2	MD10G1335000
Chr05	42408198	42408597	400	*	1.92515	Distal Intergenic	5	42403159	42406601	3443	1	MD05G1292600
Chr13	3255481	3255880	400	*	1.92487	Promoter (<=1kb)	13	3255682	3260014	4333	1	MD13G1046900
Chr10	33310196	33310595	400	*	1.92482	Distal Intergenic	10	33303569	33306485	2917	2	MD10G1236600
Chr14	31479706	31480105	400	*	1.92465	Downstream (2-3kb)	14	31472594	31475024	2431	2	MD14G1234800
Chr13	1123903	1124302	400	*	1.92451	Promoter (2-3kb)	13	1126641	1127972	1332	1	MD13G1017300
Chr10	37596724	37597123	400	*	1.92448	Distal Intergenic	10	37602278	37606139	3862	1	MD10G1286500
Chr01	30465568	30465967	400	*	1.92444	Distal Intergenic	1	30461128	30461700	573	1	MD01G1210900
Chr10	38709467	38709866	400	*	1.92444	Promoter (1-2kb)	10	38711088	38712118	1031	1	MD10G1299700
Chr10	32334222	32334621	400	*	1.92425	Promoter (2-3kb)	10	32337145	32341793	4649	1	MD10G1226100
Chr08	387426	387825	400	*	1.92405	Distal Intergenic	8	384241	387363	3123	1	MD08G1004000
Chr15	715330	715729	400	*	1.9239	Promoter (<=1kb)	15	715671	717719	2049	1	MD15G1013000
Chr05	34544387	34544786	400	*	1.92388	Downstream (<1kb)	5	34545350	34546249	900	2	MD05G1214100
Chr17	7364823	7365222	400	*	1.92379	Intron (MD17G1089800/MD17G1089800, intron 2 of 2)	17	7364431	7366067	1637	1	MD17G1089800
Chr17	6399759	6400158	400	*	1.92354	Downstream (<1kb)	17	6401097	6401661	565	2	MD17G1077300
Chr07	35443090	35443489	400	*	1.92338	Promoter (<=1kb)	7	35429937	35442566	12630	2	MD07G1292800
Chr12	1195247	1195646	400	*	1.92334	Distal Intergenic	12	1189557	1191302	1746	1	MD12G1011500
Chr13	2684300	2684699	400	*	1.92315	Distal Intergenic	13	2676110	2680313	4204	2	MD13G1039300
Chr17	10838936	10839335	400	*	1.92283	Distal Intergenic	17	10847179	10848144	966	1	MD17G1124600
Chr06	36322123	36322522	400	*	1.92232	Promoter (2-3kb)	6	36318638	36319501	864	2	MD06G1232300
Chr06	35731527	35731926	400	*	1.92187	Distal Intergenic	6	35723414	35727104	3691	2	MD06G1226700
Chr10	36505567	36505966	400	*	1.92181	Promoter (<=1kb)	10	36498331	36505277	6947	2	MD10G1273200
Chr03	36024400	36024799	400	*	1.92149	Promoter (<=1kb)	3	36024443	36026781	2339	1	MD03G1278200
Chr14	31825812	31826211	400	*	1.92148	Promoter (1-2kb)	14	31827706	31829376	1671	1	MD14G1239200
Chr03	36787940	36788339	400	*	1.92143	Intron (MD03G1289800/MD03G1289800, intron 1 of 1)	3	36786598	36789239	2642	2	MD03G1289800
Chr12	30370144	30370543	400	*	1.92133	Intron (MD12G1228300/MD12G1228300, intron 1 of 15)	12	30366708	30371578	4871	2	MD12G1228300
Chr00	39485103	39485502	400	*	1.92121	Promoter (<=1kb)	0	39480002	39485023	5022	2	MD00G1171800
Chr17	4367801	4368200	400	*	1.92093	Distal Intergenic	17	4357406	4359523	2118	2	MD17G1055400
Chr04	3534380	3534779	400	*	1.92067	Distal Intergenic	4	3549541	3549999	459	2	MD04G1031600
Chr16	5306708	5307107	400	*	1.91991	Promoter (<=1kb)	16	5306900	5309240	2341	1	MD16G1075800
Chr06	36294681	36295080	400	*	1.91986	Distal Intergenic	6	36288690	36290610	1921	2	MD06G1232000
Chr11	6661884	6662283	400	*	1.91958	Promoter (<=1kb)	11	6662372	6666540	4169	1	MD11G1078100
Chr11	6642981	6643380	400	*	1.91933	Promoter (<=1kb)	11	6644102	6646100	1999	1	MD11G1077900
Chr07	26226293	26226692	400	*	1.91908	Downstream (1-2kb)	7	26228400	26234527	6128	2	MD07G1181600
Chr02	8212882	8213281	400	*	1.91888	Promoter (1-2kb)	2	8203276	8211475	8200	2	MD02G1102300
Chr03	640303	640702	400	*	1.91878	Distal Intergenic	3	631830	632227	398	2	MD03G1008100
Chr07	31734357	31734756	400	*	1.91852	Promoter (1-2kb)	7	31736004	31740913	4910	1	MD07G1248200
Chr09	1694275	1694674	400	*	1.91845	Promoter (3-4kb)	9	1686315	1690780	4466	2	MD09G1027200
Chr16	3019657	3020056	400	*	1.9184	Distal Intergenic	16	3016515	3019623	3109	1	MD16G1042800
Chr06	34589688	34590087	400	*	1.91815	Promoter (<=1kb)	6	34590428	34596372	5945	1	MD06G1213300
Chr05	37683504	37683903	400	*	1.91773	Promoter (<=1kb)	5	37680614	37682523	1910	2	MD05G1244400
Chr04	27060263	27060662	400	*	1.91772	Distal Intergenic	4	27069303	27075941	6639	1	MD04G1179600
Chr12	29502442	29502841	400	*	1.91759	Promoter (<=1kb)	12	29498232	29502534	4303	2	MD12G1217600
Chr05	46768862	46769261	400	*	1.91656	Distal Intergenic	5	46759691	46762704	3014	2	MD05G1349800
Chr15	6181862	6182261	400	*	1.91641	Promoter (<=1kb)	15	6182130	6184764	2635	1	MD15G1088600
Chr13	12625260	12625659	400	*	1.91629	Distal Intergenic	13	12624052	12624741	690	1	MD13G1160800
Chr01	32550986	32551385	400	*	1.91569	Promoter (1-2kb)	1	32547023	32549281	2259	2	MD01G1239200
Chr01	16211565	16211964	400	*	1.91536	Promoter (1-2kb)	1	16208767	16210098	1332	2	MD01G1057400
Chr11	1072354	1072753	400	*	1.91509	Downstream (2-3kb)	11	1075388	1076398	1011	2	MD11G1013600
Chr13	5863180	5863579	400	*	1.91466	Promoter (<=1kb)	13	5864560	5867786	3227	1	MD13G1083600
Chr15	9217563	9217962	400	*	1.91465	Promoter (<=1kb)	15	9217962	9220205	2244	1	MD15G1126900
Chr13	4644417	4644816	400	*	1.91454	Intron (MD13G1067700/MD13G1067700, intron 1 of 9)	13	4640599	4646115	5517	2	MD13G1067700
Chr04	30321890	30322289	400	*	1.91382	Promoter (<=1kb)	4	30322367	30325055	2689	1	MD04G1222300
Chr05	45896979	45897378	400	*	1.91362	Promoter (<=1kb)	5	45893209	45896520	3312	2	MD05G1337300
Chr11	6422511	6422910	400	*	1.91321	Exon (MD11G1075400/MD11G1075400, exon 1 of 2)	11	6416069	6423067	6999	2	MD11G1075400
Chr01	26963225	26963624	400	*	1.91317	Promoter (<=1kb)	1	26963605	26972764	9160	1	MD01G1165800
Chr16	4875172	4875571	400	*	1.91137	Downstream (1-2kb)	16	4877302	4878710	1409	2	MD16G1069100
Chr10	38833306	38833705	400	*	1.91131	Promoter (3-4kb)	10	38826411	38829979	3569	2	MD10G1301100
Chr16	6831754	6832153	400	*	1.91114	Promoter (1-2kb)	16	6834077	6844689	10613	1	MD16G1097800
Chr10	33602109	33602508	400	*	1.91091	Promoter (<=1kb)	10	33600363	33602290	1928	2	MD10G1240500
Chr13	2340834	2341233	400	*	1.91071	Promoter (<=1kb)	13	2338149	2341102	2954	2	MD13G1033400
Chr14	1843932	1844331	400	*	1.91032	Distal Intergenic	14	1833021	1834559	1539	2	MD14G1019500
Chr09	5126499	5126898	400	*	1.90971	Distal Intergenic	9	5120719	5125855	5137	1	MD09G1073900
Chr15	5657716	5658115	400	*	1.90965	Distal Intergenic	15	5651876	5654566	2691	1	MD15G1082400
Chr03	6724669	6725068	400	*	1.90965	Promoter (<=1kb)	3	6725529	6726934	1406	1	MD03G1082800
Chr02	1298999	1299398	400	*	1.90938	Distal Intergenic	2	1297079	1297172	94	1	MD02G1017400
Chr17	2763028	2763427	400	*	1.90926	Promoter (<=1kb)	17	2760025	2762414	2390	2	MD17G1037900
Chr17	8690256	8690655	400	*	1.90912	Distal Intergenic	17	8700047	8702246	2200	1	MD17G1102200
Chr16	4068139	4068538	400	*	1.90895	Distal Intergenic	16	4073313	4075687	2375	2	MD16G1056700
Chr02	14189804	14190203	400	*	1.90879	Distal Intergenic	2	14178668	14182408	3741	1	MD02G1165500
Chr10	39982684	39983083	400	*	1.90812	Intron (MD10G1316300/MD10G1316300, intron 3 of 8)	10	39981875	39984849	2975	1	MD10G1316300
Chr15	5617726	5618125	400	*	1.90773	Distal Intergenic	15	5611469	5614203	2735	2	MD15G1081800
Chr13	1066641	1067040	400	*	1.90767	Promoter (<=1kb)	13	1067575	1068796	1222	1	MD13G1016600
Chr05	47759951	47760350	400	*	1.90737	Promoter (1-2kb)	5	47762058	47766099	4042	1	MD05G1362500
Chr15	10509756	10510155	400	*	1.90713	Promoter (<=1kb)	15	10508152	10509892	1741	2	MD15G1142100
Chr13	4313898	4314297	400	*	1.90672	Promoter (2-3kb)	13	4310004	4310922	919	2	MD13G1061400
Chr10	35914089	35914488	400	*	1.90648	Promoter (<=1kb)	10	35911741	35913477	1737	2	MD10G1266100
Chr06	34623162	34623561	400	*	1.90633	Downstream (1-2kb)	6	34624728	34625679	952	2	MD06G1213400
Chr08	2152949	2153348	400	*	1.90605	Downstream (<1kb)	8	2153786	2155212	1427	2	MD08G1029700
Chr14	177234	177633	400	*	1.90569	Distal Intergenic	14	167485	174696	7212	1	MD14G1000800
Chr16	6337269	6337668	400	*	1.90499	Promoter (1-2kb)	16	6334488	6336158	1671	2	MD16G1091200
Chr17	319978	320377	400	*	1.90493	Promoter (<=1kb)	17	320096	323373	3278	1	MD17G1003500
Chr15	201413	201812	400	*	1.90475	Promoter (<=1kb)	15	199402	201484	2083	2	MD15G1003400
Chr10	40590537	40590936	400	*	1.90469	Promoter (<=1kb)	10	40590759	40593013	2255	1	MD10G1325400
Chr01	31163003	31163402	400	*	1.90448	Promoter (<=1kb)	1	31159994	31162992	2999	2	MD01G1219300
Chr15	2591092	2591491	400	*	1.90429	Promoter (<=1kb)	15	2592053	2593919	1867	1	MD15G1037300
Chr03	1105195	1105594	400	*	1.90395	Distal Intergenic	3	1104291	1104677	387	1	MD03G1014000
Chr05	46467681	46468080	400	*	1.90384	Distal Intergenic	5	46465030	46465314	285	1	MD05G1344800
Chr06	33576952	33577351	400	*	1.90372	Promoter (<=1kb)	6	33565968	33577106	11139	2	MD06G1202500
Chr15	48098837	48099236	400	*	1.90352	Promoter (<=1kb)	15	48099068	48114877	15810	1	MD15G1388600
Chr14	32341553	32341952	400	*	1.90326	Promoter (<=1kb)	14	32337666	32341748	4083	2	MD14G1245300
Chr04	322268	322667	400	*	1.90295	Distal Intergenic	4	338749	339861	1113	2	MD04G1002400
Chr15	10280052	10280451	400	*	1.90277	Intron (MD15G1139800/MD15G1139800, intron 1 of 2)	15	10278806	10283836	5031	1	MD15G1139800
Chr16	6693535	6693934	400	*	1.9026	Promoter (1-2kb)	16	6695050	6698827	3778	1	MD16G1096300
Chr06	34336927	34337326	400	*	1.90257	Downstream (2-3kb)	6	34340307	34340672	366	2	MD06G1210600
Chr13	3984971	3985370	400	*	1.90226	Promoter (<=1kb)	13	3986298	3990303	4006	1	MD13G1056900
Chr13	2143329	2143728	400	*	1.90215	Promoter (2-3kb)	13	2146660	2147052	393	1	MD13G1029700
Chr13	3980235	3980634	400	*	1.90195	Distal Intergenic	13	3975036	3978319	3284	1	MD13G1056800
Chr07	36052146	36052545	400	*	1.90175	Promoter (1-2kb)	7	36053781	36055645	1865	1	MD07G1302000
Chr15	8495834	8496233	400	*	1.90166	Exon (MD15G1118100/MD15G1118100, exon 2 of 2)	15	8495953	8496824	872	2	MD15G1118100
Chr15	8151207	8151606	400	*	1.90157	Promoter (1-2kb)	15	8144432	8149484	5053	2	MD15G1115700
Chr12	30432449	30432848	400	*	1.90108	Promoter (<=1kb)	12	30428178	30432566	4389	2	MD12G1228700
Chr09	25087180	25087579	400	*	1.90106	Distal Intergenic	9	25082276	25082389	114	2	MD09G1220400
Chr15	4657000	4657399	400	*	1.90087	Promoter (<=1kb)	15	4657437	4657961	525	1	MD15G1067000
Chr16	12235485	12235884	400	*	1.90054	Promoter (2-3kb)	16	12238038	12238231	194	1	MD16G1154100
Chr15	18372447	18372846	400	*	1.90045	Promoter (<=1kb)	15	18372781	18375238	2458	1	MD15G1226200
Chr16	1878574	1878973	400	*	1.89982	Promoter (1-2kb)	16	1880028	1882774	2747	1	MD16G1026500
Chr11	5313123	5313522	400	*	1.89967	Distal Intergenic	11	5310626	5312104	1479	1	MD11G1061000
Chr12	29894469	29894868	400	*	1.89902	Promoter (1-2kb)	12	29890472	29893427	2956	2	MD12G1222000
Chr02	293121	293520	400	*	1.89889	Promoter (<=1kb)	2	290249	293300	3052	2	MD02G1004200
Chr06	33866761	33867160	400	*	1.89876	Distal Intergenic	6	33858806	33862524	3719	2	MD06G1204000
Chr02	8438554	8438953	400	*	1.89805	Distal Intergenic	2	8422783	8425756	2974	2	MD02G1104600
Chr09	6459065	6459464	400	*	1.89775	Distal Intergenic	9	6458271	6458390	120	1	MD09G1088600
Chr02	4346974	4347373	400	*	1.89772	Promoter (<=1kb)	2	4338781	4346208	7428	2	MD02G1053100
Chr08	5780388	5780787	400	*	1.89738	Distal Intergenic	8	5757193	5758335	1143	2	MD08G1072200
Chr16	1942818	1943217	400	*	1.89722	Promoter (<=1kb)	16	1943115	1948001	4887	1	MD16G1027600
Chr15	9454275	9454674	400	*	1.89699	Distal Intergenic	15	9443279	9446537	3259	2	MD15G1130800
Chr15	4734248	4734647	400	*	1.89686	Promoter (<=1kb)	15	4734772	4735572	801	1	MD15G1068500
Chr06	34180366	34180765	400	*	1.8964	Promoter (1-2kb)	6	34182024	34184706	2683	1	MD06G1207300
Chr01	31680860	31681259	400	*	1.89638	Promoter (<=1kb)	1	31679643	31681132	1490	2	MD01G1226600
Chr00	9691566	9691965	400	*	1.89636	Promoter (<=1kb)	0	9687879	9691808	3930	2	MD00G1051500
Chr03	1557628	1558027	400	*	1.89588	Exon (MD03G1020100/MD03G1020100, exon 2 of 4)	3	1556766	1558706	1941	2	MD03G1020100
Chr04	26832395	26832794	400	*	1.89572	Exon (MD04G1176900/MD04G1176900, exon 3 of 4)	4	26830626	26833890	3265	1	MD04G1176900
Chr00	47351455	47351854	400	*	1.89565	Promoter (1-2kb)	0	47349166	47349537	372	2	MD00G1200200
Chr00	28071854	28072253	400	*	1.89531	Promoter (<=1kb)	0	28070076	28071170	1095	2	MD00G1130400
Chr15	6537330	6537729	400	*	1.89518	Distal Intergenic	15	6562706	6563499	794	2	MD15G1093800
Chr07	32485806	32486205	400	*	1.8949	Promoter (1-2kb)	7	32487816	32489480	1665	1	MD07G1258700
Chr10	39028971	39029370	400	*	1.89439	Promoter (2-3kb)	10	39032116	39035132	3017	1	MD10G1304000
Chr04	31752049	31752448	400	*	1.89435	Promoter (<=1kb)	4	31752641	31753981	1341	1	MD04G1239300
Chr12	26693067	26693466	400	*	1.89423	Promoter (3-4kb)	12	26696836	26699152	2317	1	MD12G1185500
Chr10	36869167	36869566	400	*	1.89402	Promoter (<=1kb)	10	36864393	36868528	4136	2	MD10G1277900
Chr12	32965967	32966366	400	*	1.89372	Promoter (<=1kb)	12	32966167	32970643	4477	1	MD12G1263200
Chr06	31175385	31175784	400	*	1.8937	Downstream (1-2kb)	6	31177784	31179392	1609	2	MD06G1171400
Chr13	3576910	3577309	400	*	1.8929	Distal Intergenic	13	3581239	3586779	5541	1	MD13G1050400
Chr08	448056	448455	400	*	1.89278	Distal Intergenic	8	446063	446478	416	1	MD08G1004900
Chr16	3837594	3837993	400	*	1.89264	Distal Intergenic	16	3831255	3833825	2571	2	MD16G1054200
Chr12	163638	164037	400	*	1.89252	Distal Intergenic	12	157514	161529	4016	1	MD12G1000700
Chr12	32228546	32228945	400	*	1.89243	Promoter (<=1kb)	12	32229791	32231230	1440	1	MD12G1253500
Chr09	8265362	8265761	400	*	1.89235	Promoter (1-2kb)	9	8259333	8263751	4419	2	MD09G1111100
Chr06	30443522	30443921	400	*	1.89223	Downstream (<1kb)	6	30443960	30444568	609	2	MD06G1163500
Chr01	31553859	31554258	400	*	1.89216	Promoter (<=1kb)	1	31551561	31553883	2323	2	MD01G1224300
Chr10	37298138	37298537	400	*	1.89201	Distal Intergenic	10	37296421	37296617	197	1	MD10G1282400
Chr02	9820710	9821109	400	*	1.89176	Exon (MD02G1120200/MD02G1120200, exon 3 of 3)	2	9819345	9821310	1966	1	MD02G1120200
Chr01	30476849	30477248	400	*	1.89158	Promoter (3-4kb)	1	30480322	30482525	2204	1	MD01G1211100
Chr17	12801798	12802197	400	*	1.89142	Promoter (<=1kb)	17	12801908	12811146	9239	1	MD17G1142100
Chr05	46733797	46734196	400	*	1.89131	Promoter (1-2kb)	5	46736118	46737389	1272	1	MD05G1349400
Chr01	25896299	25896698	400	*	1.89115	Downstream (<1kb)	1	25896867	25897154	288	2	MD01G1150400
Chr01	29114580	29114979	400	*	1.89097	Distal Intergenic	1	29124515	29126551	2037	2	MD01G1192100
Chr15	1889302	1889701	400	*	1.89028	Promoter (<=1kb)	15	1887975	1889000	1026	2	MD15G1030700
Chr09	8525326	8525725	400	*	1.89026	Distal Intergenic	9	8529613	8534723	5111	2	MD09G1112100
Chr17	7168877	7169276	400	*	1.89022	Promoter (<=1kb)	17	7169014	7170439	1426	1	MD17G1087000
Chr00	1603397	1603796	400	*	1.89002	Promoter (<=1kb)	0	1595454	1602451	6998	2	MD00G1012900
Chr09	3426831	3427230	400	*	1.8898	Distal Intergenic	9	3433034	3434511	1478	1	MD09G1051300
Chr13	6792969	6793368	400	*	1.88957	Intron (MD13G1096200/MD13G1096200, intron 2 of 6)	13	6787986	6788102	117	1	MD13G1096100
Chr16	3523332	3523731	400	*	1.88954	Distal Intergenic	16	3527351	3528148	798	2	MD16G1050000
Chr13	6844588	6844987	400	*	1.88805	Promoter (1-2kb)	13	6840315	6842964	2650	2	MD13G1096700
Chr01	31683313	31683712	400	*	1.88761	Promoter (2-3kb)	1	31679643	31681132	1490	2	MD01G1226600
Chr09	6733370	6733769	400	*	1.8876	Promoter (<=1kb)	9	6730076	6733683	3608	2	MD09G1092100
Chr15	15043143	15043542	400	*	1.88752	Promoter (<=1kb)	15	15040574	15043088	2515	2	MD15G1191300
Chr02	2104860	2105259	400	*	1.88714	Distal Intergenic	2	2109632	2111147	1516	1	MD02G1027600
Chr02	2014815	2015214	400	*	1.88705	Promoter (<=1kb)	2	2011757	2014750	2994	2	MD02G1026500
Chr15	12143275	12143674	400	*	1.88703	Promoter (2-3kb)	15	12146094	12147778	1685	1	MD15G1161500
Chr13	724950	725349	400	*	1.88688	Promoter (<=1kb)	13	720279	724973	4695	2	MD13G1012500
Chr01	30583374	30583773	400	*	1.88674	Promoter (3-4kb)	1	30586986	30588452	1467	1	MD01G1212400
Chr01	27042055	27042454	400	*	1.88666	Distal Intergenic	1	27051727	27054113	2387	1	MD01G1166600
Chr16	7312269	7312668	400	*	1.88665	Promoter (<=1kb)	16	7308118	7311755	3638	2	MD16G1104400
Chr13	794403	794802	400	*	1.88658	Promoter (<=1kb)	13	794861	799415	4555	1	MD13G1013000
Chr06	34575763	34576162	400	*	1.88629	Promoter (<=1kb)	6	34574721	34574828	108	2	MD06G1213200
Chr13	5929242	5929641	400	*	1.88608	Distal Intergenic	13	5927886	5927999	114	1	MD13G1084600
Chr09	831631	832030	400	*	1.88599	Promoter (2-3kb)	9	826144	829564	3421	2	MD09G1013200
Chr02	1453269	1453668	400	*	1.88586	Promoter (<=1kb)	2	1450271	1453477	3207	2	MD02G1020400
Chr06	35413573	35413972	400	*	1.88586	Promoter (2-3kb)	6	35416223	35419145	2923	1	MD06G1222800
Chr13	3519922	3520321	400	*	1.88575	Promoter (<=1kb)	13	3516168	3519980	3813	2	MD13G1049700
Chr11	6416159	6416558	400	*	1.88523	Exon (MD11G1075400/MD11G1075400, exon 2 of 2)	11	6412727	6416067	3341	1	MD11G1075300
Chr01	26905275	26905674	400	*	1.88468	Downstream (<1kb)	1	26906511	26907390	880	2	MD01G1164600
Chr00	19618596	19618995	400	*	1.88468	Promoter (1-2kb)	0	19610324	19616851	6528	2	MD00G1093400
Chr13	407629	408028	400	*	1.88467	Promoter (<=1kb)	13	402592	407792	5201	2	MD13G1006400
Chr07	31760229	31760628	400	*	1.88448	Promoter (<=1kb)	7	31759572	31760018	447	2	MD07G1248300
Chr16	4161417	4161816	400	*	1.88432	Promoter (2-3kb)	16	4157904	4159169	1266	2	MD16G1058300
Chr05	39591948	39592347	400	*	1.88429	Promoter (2-3kb)	5	39578900	39589574	10675	2	MD05G1260700
Chr13	4969218	4969617	400	*	1.88429	Promoter (3-4kb)	13	4965290	4965823	534	2	MD13G1070500
Chr15	207433	207832	400	*	1.88427	Distal Intergenic	15	204321	207372	3052	1	MD15G1003500
Chr01	32370234	32370633	400	*	1.88419	Promoter (<=1kb)	1	32369061	32370161	1101	2	MD01G1236200
Chr15	1404662	1405061	400	*	1.884	Distal Intergenic	15	1392497	1394573	2077	1	MD15G1023700
Chr08	1617979	1618378	400	*	1.88376	Distal Intergenic	8	1615159	1617664	2506	1	MD08G1022300
Chr04	353355	353754	400	*	1.88261	Promoter (1-2kb)	4	349190	351606	2417	2	MD04G1002500
Chr04	30902085	30902484	400	*	1.88223	Distal Intergenic	4	30896841	30897425	585	1	MD04G1228700
Chr05	43848742	43849141	400	*	1.88222	Downstream (<1kb)	5	43849463	43852695	3233	2	MD05G1306400
Chr05	38140875	38141274	400	*	1.88212	Distal Intergenic	5	38130103	38136917	6815	2	MD05G1249800
Chr02	8052704	8053103	400	*	1.88193	Distal Intergenic	2	8060328	8062034	1707	2	MD02G1100700
Chr05	47452877	47453276	400	*	1.88182	Distal Intergenic	5	47460168	47462596	2429	1	MD05G1359600
Chr05	37548220	37548619	400	*	1.8815	Distal Intergenic	5	37545321	37547888	2568	1	MD05G1242700
Chr15	5943443	5943842	400	*	1.8812	Distal Intergenic	15	5949327	5951544	2218	2	MD15G1085900
Chr16	5336420	5336819	400	*	1.88115	Distal Intergenic	16	5323221	5325413	2193	1	MD16G1076000
Chr10	31652014	31652413	400	*	1.88073	Promoter (<=1kb)	10	31652333	31657887	5555	1	MD10G1218600
Chr14	32386750	32387149	400	*	1.88063	Distal Intergenic	14	32378961	32382924	3964	2	MD14G1246000
Chr05	46767666	46768065	400	*	1.87959	Distal Intergenic	5	46759691	46762704	3014	2	MD05G1349800
Chr09	6457007	6457406	400	*	1.87946	Promoter (<=1kb)	9	6458271	6458390	120	1	MD09G1088600
Chr17	3304356	3304755	400	*	1.87934	Distal Intergenic	17	3288422	3289861	1440	1	MD17G1045600
Chr13	5058069	5058468	400	*	1.87917	Promoter (1-2kb)	13	5060159	5064204	4046	1	MD13G1072000
Chr16	2106700	2107099	400	*	1.87901	Promoter (<=1kb)	16	2104627	2106803	2177	2	MD16G1029400
Chr09	6995443	6995842	400	*	1.87893	Distal Intergenic	9	6977618	6977945	328	2	MD09G1096500
Chr00	19537778	19538177	400	*	1.87893	Downstream (<1kb)	0	19538296	19538454	159	2	MD00G1092400
Chr02	5405225	5405624	400	*	1.87869	Distal Intergenic	2	5399896	5403400	3505	1	MD02G1066300
Chr11	1638888	1639287	400	*	1.87837	Distal Intergenic	11	1631169	1633304	2136	2	MD11G1019000
Chr10	36485485	36485884	400	*	1.87836	Promoter (3-4kb)	10	36480757	36482316	1560	2	MD10G1273100
Chr05	47643151	47643550	400	*	1.87832	Promoter (<=1kb)	5	47641978	47643238	1261	2	MD05G1360400
Chr05	47753070	47753469	400	*	1.87813	Promoter (2-3kb)	5	47747575	47751048	3474	2	MD05G1362300
Chr09	3368195	3368594	400	*	1.87793	Promoter (<=1kb)	9	3363794	3367599	3806	2	MD09G1050700
Chr05	38555518	38555917	400	*	1.87768	Promoter (<=1kb)	5	38553906	38554793	888	2	MD05G1255100
Chr09	7205899	7206298	400	*	1.8775	Distal Intergenic	9	7201813	7202196	384	2	MD09G1098700
Chr14	2013354	2013753	400	*	1.87705	Promoter (2-3kb)	14	2010306	2010977	672	2	MD14G1021500
Chr10	40200741	40201140	400	*	1.87692	3' UTR	10	40197921	40198262	342	1	MD10G1320200
Chr02	3700620	3701019	400	*	1.87689	Downstream (2-3kb)	2	3703811	3705009	1199	2	MD02G1046400
Chr07	35701685	35702084	400	*	1.87689	Promoter (<=1kb)	7	35700408	35701809	1402	2	MD07G1297100
Chr17	1678260	1678659	400	*	1.87647	Distal Intergenic	17	1682761	1685186	2426	1	MD17G1022900
Chr01	31870609	31871008	400	*	1.87636	Promoter (<=1kb)	1	31871474	31872798	1325	1	MD01G1229200
Chr01	30935082	30935481	400	*	1.87625	Downstream (<1kb)	1	30935820	30939537	3718	2	MD01G1216400
Chr13	2785747	2786146	400	*	1.8758	Distal Intergenic	13	2793374	2794551	1178	1	MD13G1040700
Chr07	33797348	33797747	400	*	1.87565	Promoter (<=1kb)	7	33797643	33801772	4130	1	MD07G1271200
Chr17	1117642	1118041	400	*	1.87563	Promoter (<=1kb)	17	1117108	1117181	74	2	MD17G1012900
Chr11	42306391	42306790	400	*	1.87547	Promoter (<=1kb)	11	42304789	42306578	1790	2	MD11G1309600
Chr06	34852171	34852570	400	*	1.87543	Promoter (3-4kb)	6	34846718	34848951	2234	2	MD06G1216300
Chr07	32262941	32263340	400	*	1.87542	Promoter (<=1kb)	7	32262659	32263009	351	2	MD07G1255500
Chr09	4370504	4370903	400	*	1.87481	Distal Intergenic	9	4368744	4369091	348	1	MD09G1063800
Chr02	1844494	1844893	400	*	1.87472	Distal Intergenic	2	1848073	1850780	2708	2	MD02G1024900
Chr11	42777391	42777790	400	*	1.87465	Promoter (2-3kb)	11	42780270	42786684	6415	1	MD11G1315900
Chr07	36403090	36403489	400	*	1.87414	Promoter (1-2kb)	7	36397640	36401747	4108	2	MD07G1308000
Chr15	3406888	3407287	400	*	1.87411	Promoter (2-3kb)	15	3404375	3404479	105	2	MD15G1050000
Chr02	1923389	1923788	400	*	1.87391	Distal Intergenic	2	1927553	1930057	2505	1	MD02G1025500
Chr03	1358802	1359201	400	*	1.87385	Promoter (<=1kb)	3	1356642	1358834	2193	2	MD03G1017300
Chr02	2113879	2114278	400	*	1.87377	Distal Intergenic	2	2109632	2111147	1516	1	MD02G1027600
Chr01	24892429	24892828	400	*	1.87345	Distal Intergenic	1	24887200	24889165	1966	1	MD01G1139200
Chr08	342249	342648	400	*	1.87316	Promoter (<=1kb)	8	342577	346324	3748	1	MD08G1003100
Chr11	40120020	40120419	400	*	1.87292	Promoter (<=1kb)	11	40117345	40120178	2834	2	MD11G1282800
Chr15	3743338	3743737	400	*	1.87276	Downstream (<1kb)	15	3743782	3747204	3423	2	MD15G1055400
Chr12	32146583	32146982	400	*	1.87274	Promoter (<=1kb)	12	32125630	32146694	21065	2	MD12G1252000
Chr12	31218145	31218544	400	*	1.87265	Promoter (<=1kb)	12	31214851	31218391	3541	2	MD12G1239600
Chr15	1392129	1392528	400	*	1.87249	Promoter (<=1kb)	15	1392497	1394573	2077	1	MD15G1023700
Chr06	35136024	35136423	400	*	1.87188	Promoter (<=1kb)	6	35137062	35137979	918	1	MD06G1218500
Chr05	46950300	46950699	400	*	1.87117	Promoter (2-3kb)	5	46944597	46947930	3334	2	MD05G1353100
Chr16	352834	353233	400	*	1.87116	Promoter (<=1kb)	16	346259	352921	6663	2	MD16G1004600
Chr03	35226584	35226983	400	*	1.87111	Promoter (<=1kb)	3	35226645	35232327	5683	1	MD03G1267300
Chr04	29918685	29919084	400	*	1.87074	Promoter (<=1kb)	4	29914730	29918512	3783	2	MD04G1216600
Chr15	15634995	15635394	400	*	1.87067	Promoter (<=1kb)	15	15633292	15634691	1400	2	MD15G1197100
Chr11	2902867	2903266	400	*	1.87045	Promoter (<=1kb)	11	2899357	2903001	3645	2	MD11G1033500
Chr11	4380226	4380625	400	*	1.87026	Exon (MD11G1051100/MD11G1051100, exon 3 of 4)	11	4381828	4384502	2675	2	MD11G1051200
Chr00	2496418	2496817	400	*	1.87026	Promoter (<=1kb)	0	2493912	2496452	2541	2	MD00G1017000
Chr08	1861274	1861673	400	*	1.86987	Downstream (<1kb)	8	1861739	1862464	726	2	MD08G1025800
Chr15	5889954	5890353	400	*	1.86973	Distal Intergenic	15	5884807	5886162	1356	1	MD15G1085400
Chr15	2648041	2648440	400	*	1.8694	Promoter (<=1kb)	15	2624797	2648107	23311	2	MD15G1037700
Chr13	2730089	2730488	400	*	1.86917	Promoter (1-2kb)	13	2731920	2733038	1119	1	MD13G1040100
Chr16	7082075	7082474	400	*	1.86917	Distal Intergenic	16	7088931	7092014	3084	2	MD16G1101500
Chr07	36340421	36340820	400	*	1.86898	Promoter (<=1kb)	7	36329384	36340633	11250	2	MD07G1307000
Chr01	23342856	23343255	400	*	1.86888	Promoter (1-2kb)	1	23339936	23341188	1253	2	MD01G1119600
Chr03	2531853	2532252	400	*	1.86872	Promoter (<=1kb)	3	2532075	2537859	5785	1	MD03G1031400
Chr17	12618932	12619331	400	*	1.86789	Promoter (1-2kb)	17	12621305	12624146	2842	1	MD17G1140400
Chr13	13787747	13788146	400	*	1.86778	Downstream (<1kb)	13	13788460	13789370	911	2	MD13G1170100
Chr11	627187	627586	400	*	1.86752	Promoter (<=1kb)	11	621029	626938	5910	2	MD11G1006600
Chr14	32388407	32388806	400	*	1.86739	Downstream (2-3kb)	14	32391359	32391742	384	2	MD14G1246100
Chr15	9956154	9956553	400	*	1.86705	Intron (MD15G1136300/MD15G1136300, intron 2 of 3)	15	9950517	9959971	9455	1	MD15G1136300
Chr16	4735220	4735619	400	*	1.86663	Promoter (<=1kb)	16	4736105	4739143	3039	1	MD16G1067200
Chr09	13737429	13737828	400	*	1.86625	Distal Intergenic	9	13743233	13746249	3017	1	MD09G1167600
Chr14	30748464	30748863	400	*	1.866	Distal Intergenic	14	30730368	30731108	741	2	MD14G1226200
Chr12	6279266	6279665	400	*	1.86583	Distal Intergenic	12	6273272	6276561	3290	1	MD12G1055700
Chr07	512143	512542	400	*	1.86533	Promoter (1-2kb)	7	510119	510720	602	2	MD07G1004800
Chr08	6039422	6039821	400	*	1.86521	Distal Intergenic	8	6037688	6037807	120	1	MD08G1074900
Chr05	45909849	45910248	400	*	1.86504	Promoter (<=1kb)	5	45908000	45909727	1728	2	MD05G1337400
Chr11	4137113	4137512	400	*	1.86497	Promoter (<=1kb)	11	4137541	4139681	2141	1	MD11G1047500
Chr15	6159077	6159476	400	*	1.86472	Distal Intergenic	15	6163700	6165815	2116	1	MD15G1088300
Chr12	24802544	24802943	400	*	1.86412	Distal Intergenic	12	24806186	24809140	2955	2	MD12G1168100
Chr16	8551317	8551716	400	*	1.86411	Distal Intergenic	16	8535708	8537536	1829	2	MD16G1119400
Chr05	36591694	36592093	400	*	1.86405	Promoter (<=1kb)	5	36591832	36593123	1292	1	MD05G1233100
Chr04	29610981	29611380	400	*	1.86402	Promoter (<=1kb)	4	29611116	29615380	4265	1	MD04G1211700
Chr00	10641326	10641725	400	*	1.8638	Promoter (1-2kb)	0	10643403	10645687	2285	1	MD00G1058400
Chr00	47534891	47535290	400	*	1.86373	Promoter (<=1kb)	0	47531487	47534671	3185	2	MD00G1200800
Chr05	37004210	37004609	400	*	1.86372	Promoter (1-2kb)	5	36998541	37002283	3743	2	MD05G1239100
Chr02	3770277	3770676	400	*	1.86358	Promoter (<=1kb)	2	3765663	3770330	4668	2	MD02G1047500
Chr13	571127	571526	400	*	1.86331	Promoter (<=1kb)	13	565106	571198	6093	2	MD13G1009300
Chr17	7033115	7033514	400	*	1.86327	Promoter (1-2kb)	17	7028846	7031636	2791	2	MD17G1085700
Chr05	44036180	44036579	400	*	1.86319	Downstream (1-2kb)	5	44037692	44038711	1020	2	MD05G1309800
Chr05	39760897	39761296	400	*	1.86267	Distal Intergenic	5	39755570	39757278	1709	2	MD05G1262700
Chr07	2785392	2785791	400	*	1.86227	Downstream (1-2kb)	7	2787728	2791240	3513	2	MD07G1034100
Chr12	3534296	3534695	400	*	1.86222	Downstream (<1kb)	12	3535222	3541755	6534	2	MD12G1032200
Chr13	12632945	12633344	400	*	1.86214	Promoter (<=1kb)	13	12634119	12634602	484	1	MD13G1161000
Chr08	2921680	2922079	400	*	1.86165	Promoter (2-3kb)	8	2924885	2932154	7270	1	MD08G1039800
Chr16	5632210	5632609	400	*	1.86132	Distal Intergenic	16	5647634	5652299	4666	1	MD16G1080200
Chr01	29481468	29481867	400	*	1.86121	Distal Intergenic	1	29468943	29470622	1680	1	MD01G1196800
Chr15	1290112	1290511	400	*	1.86105	Promoter (<=1kb)	15	1290319	1291776	1458	1	MD15G1022400
Chr02	6027461	6027860	400	*	1.86101	Promoter (<=1kb)	2	6028171	6031992	3822	1	MD02G1076100
Chr06	34721699	34722098	400	*	1.8609	Promoter (<=1kb)	6	34721766	34722089	324	1	MD06G1214500
Chr05	46699365	46699764	400	*	1.86089	Promoter (<=1kb)	5	46700565	46703030	2466	1	MD05G1348800
Chr00	47355258	47355657	400	*	1.86061	Distal Intergenic	0	47349166	47349537	372	2	MD00G1200200
Chr03	2804720	2805119	400	*	1.86028	Intron (MD03G1034900/MD03G1034900, intron 1 of 11)	3	2803953	2809598	5646	1	MD03G1034900
Chr05	36485952	36486351	400	*	1.86007	Promoter (<=1kb)	5	36486492	36490037	3546	1	MD05G1231700
Chr03	37286533	37286932	400	*	1.86001	Promoter (1-2kb)	3	37280207	37284563	4357	2	MD03G1296900
Chr00	49007635	49008034	400	*	1.85976	Promoter (2-3kb)	0	49003595	49005016	1422	2	MD00G1203700
Chr11	41707565	41707964	400	*	1.8597	Promoter (<=1kb)	11	41704454	41707784	3331	2	MD11G1301200
Chr15	116841	117240	400	*	1.85967	Promoter (<=1kb)	15	117044	122585	5542	1	MD15G1002000
Chr04	28988561	28988960	400	*	1.85964	Promoter (<=1kb)	4	28978935	28988592	9658	2	MD04G1203700
Chr04	28686882	28687281	400	*	1.85951	Promoter (<=1kb)	4	28686039	28686209	171	2	MD04G1200200
Chr08	859066	859465	400	*	1.85951	Promoter (<=1kb)	8	858835	859173	339	2	MD08G1011100
Chr05	43470994	43471393	400	*	1.85951	Promoter (<=1kb)	5	43467516	43470860	3345	2	MD05G1302200
Chr11	7525909	7526308	400	*	1.85946	Distal Intergenic	11	7522109	7522591	483	1	MD11G1090600
Chr13	3195965	3196364	400	*	1.85919	Distal Intergenic	13	3187035	3188255	1221	2	MD13G1046100
Chr09	3367305	3367704	400	*	1.85903	Promoter (<=1kb)	9	3363794	3367599	3806	2	MD09G1050700
Chr02	2528894	2529293	400	*	1.85892	Downstream (2-3kb)	2	2532113	2533589	1477	2	MD02G1032400
Chr16	3743848	3744247	400	*	1.85878	Distal Intergenic	16	3739164	3739742	579	2	MD16G1052300
Chr02	548691	549090	400	*	1.85873	Downstream (2-3kb)	2	551813	554539	2727	2	MD02G1008500
Chr10	38683870	38684269	400	*	1.8587	Promoter (<=1kb)	10	38683770	38685551	1782	1	MD10G1299400
Chr03	4962778	4963177	400	*	1.85866	Distal Intergenic	3	4967875	4968888	1014	2	MD03G1061500
Chr07	36202414	36202813	400	*	1.85855	Promoter (<=1kb)	7	36200387	36202603	2217	2	MD07G1304700
Chr12	22866958	22867357	400	*	1.85854	Distal Intergenic	12	22861261	22862479	1219	2	MD12G1148500
Chr02	1595922	1596321	400	*	1.85843	Promoter (3-4kb)	2	1599577	1604250	4674	1	MD02G1022900
Chr16	8371634	8372033	400	*	1.85817	Promoter (<=1kb)	16	8372252	8376754	4503	1	MD16G1117700
Chr00	21977806	21978205	400	*	1.85814	Promoter (<=1kb)	0	21978307	21981269	2963	1	MD00G1104800
Chr01	24129708	24130107	400	*	1.85803	Promoter (1-2kb)	1	24126265	24128619	2355	2	MD01G1130700
Chr11	33554250	33554649	400	*	1.85789	Distal Intergenic	11	33558563	33558678	116	2	MD11G1230600
Chr15	48519654	48520053	400	*	1.85785	Promoter (2-3kb)	15	48511598	48516801	5204	2	MD15G1390800
Chr07	28876434	28876833	400	*	1.85753	Intron (MD07G1209600/MD07G1209600, intron 1 of 1)	7	28875231	28878706	3476	1	MD07G1209600
Chr10	38170123	38170522	400	*	1.85732	Promoter (2-3kb)	10	38164349	38167449	3101	2	MD10G1293400
Chr10	36710908	36711307	400	*	1.85721	Distal Intergenic	10	36714446	36715453	1008	2	MD10G1275900
Chr08	8028041	8028440	400	*	1.85719	3' UTR	8	8025933	8028109	2177	1	MD08G1095700
Chr07	35687917	35688316	400	*	1.85712	Promoter (<=1kb)	7	35683868	35688124	4257	2	MD07G1296600
Chr15	53358492	53358891	400	*	1.85706	Promoter (3-4kb)	15	53355269	53355388	120	2	MD15G1433400
Chr15	4624727	4625126	400	*	1.85694	Promoter (<=1kb)	15	4625398	4632215	6818	1	MD15G1066500
Chr05	47070478	47070877	400	*	1.85687	Promoter (<=1kb)	5	47071356	47073240	1885	1	MD05G1354000
Chr05	45914432	45914831	400	*	1.85665	Promoter (<=1kb)	5	45911120	45914047	2928	2	MD05G1337500
Chr05	45608112	45608511	400	*	1.85662	Promoter (<=1kb)	5	45608487	45613271	4785	1	MD05G1332600
Chr01	22769619	22770018	400	*	1.85654	Promoter (<=1kb)	1	22757365	22769681	12317	2	MD01G1113500
Chr13	2731549	2731948	400	*	1.85606	Promoter (<=1kb)	13	2731920	2733038	1119	1	MD13G1040100
Chr10	39072693	39073092	400	*	1.85588	Distal Intergenic	10	39077114	39078723	1610	1	MD10G1304600
Chr05	47264189	47264588	400	*	1.85556	Exon (MD05G1357200/MD05G1357200, exon 3 of 3)	5	47263109	47264792	1684	1	MD05G1357200
Chr02	3442473	3442872	400	*	1.85546	Downstream (2-3kb)	2	3445851	3449773	3923	2	MD02G1042000
Chr16	11637593	11637992	400	*	1.85512	Exon (MD16G1148400/MD16G1148400, exon 2 of 2)	16	11637617	11640226	2610	2	MD16G1148400
Chr10	38816441	38816840	400	*	1.85502	Promoter (1-2kb)	10	38818114	38822065	3952	1	MD10G1300900
Chr05	38607191	38607590	400	*	1.8549	Distal Intergenic	5	38613955	38615625	1671	1	MD05G1255400
Chr11	7721962	7722361	400	*	1.85467	3' UTR	11	7722006	7724115	2110	2	MD11G1093100
Chr01	23219	23618	400	*	1.85447	Promoter (<=1kb)	1	19860	23276	3417	2	MD01G1000200
Chr09	1362255	1362654	400	*	1.85435	Promoter (1-2kb)	9	1363824	1367298	3475	1	MD09G1022800
Chr04	818455	818854	400	*	1.85423	Downstream (<1kb)	4	819201	820490	1290	2	MD04G1006700
Chr07	3460408	3460807	400	*	1.85369	Promoter (2-3kb)	7	3454916	3457994	3079	2	MD07G1041500
Chr15	10783364	10783763	400	*	1.85333	Distal Intergenic	15	10777101	10779539	2439	2	MD15G1145400
Chr16	11113572	11113971	400	*	1.85321	Distal Intergenic	16	11109377	11110255	879	1	MD16G1144500
Chr15	5427636	5428035	400	*	1.8529	Promoter (<=1kb)	15	5427884	5432806	4923	1	MD15G1079700
Chr03	35471496	35471895	400	*	1.85285	Promoter (<=1kb)	3	35470110	35471642	1533	2	MD03G1271200
Chr15	1739399	1739798	400	*	1.85254	Promoter (1-2kb)	15	1741377	1743587	2211	1	MD15G1028700
Chr10	39277574	39277973	400	*	1.85249	Promoter (<=1kb)	10	39278047	39281321	3275	1	MD10G1307500
Chr05	39644761	39645160	400	*	1.8523	Promoter (<=1kb)	5	39636141	39644126	7986	2	MD05G1261100
Chr00	44869620	44870019	400	*	1.85225	Distal Intergenic	0	44875788	44880884	5097	2	MD00G1189000
Chr15	10958423	10958822	400	*	1.85214	Promoter (<=1kb)	15	10955042	10958059	3018	2	MD15G1148000
Chr07	35664529	35664928	400	*	1.85198	Promoter (<=1kb)	7	35662782	35664254	1473	2	MD07G1296200
Chr13	7534926	7535325	400	*	1.85116	Promoter (<=1kb)	13	7535690	7538880	3191	1	MD13G1105100
Chr02	3766229	3766628	400	*	1.85076	Intron (MD02G1047500/MD02G1047500, intron 7 of 7)	2	3764142	3765154	1013	1	MD02G1047400
Chr09	1931333	1931732	400	*	1.85046	Promoter (1-2kb)	9	1924214	1929918	5705	2	MD09G1032000
Chr02	3807010	3807409	400	*	1.85031	Promoter (<=1kb)	2	3807721	3808236	516	1	MD02G1048100
Chr13	4399496	4399895	400	*	1.85029	Promoter (<=1kb)	13	4396805	4399529	2725	2	MD13G1063600
Chr08	9498307	9498706	400	*	1.85029	Distal Intergenic	8	9481554	9485041	3488	2	MD08G1107900
Chr10	37741854	37742253	400	*	1.85023	Promoter (<=1kb)	10	37742129	37748406	6278	1	MD10G1288200
Chr15	15636890	15637289	400	*	1.85014	Promoter (2-3kb)	15	15633292	15634691	1400	2	MD15G1197100
Chr05	43433377	43433776	400	*	1.85012	Promoter (1-2kb)	5	43427807	43431702	3896	2	MD05G1301500
Chr00	28968379	28968778	400	*	1.84981	3' UTR	0	28968480	28969068	589	2	MD00G1133400
Chr16	576283	576682	400	*	1.8496	Promoter (1-2kb)	16	577743	581209	3467	1	MD16G1007600
Chr16	4188312	4188711	400	*	1.84955	Distal Intergenic	16	4178459	4184462	6004	2	MD16G1058600
Chr15	4278434	4278833	400	*	1.84899	Distal Intergenic	15	4272733	4274001	1269	2	MD15G1062400
Chr08	31065930	31066329	400	*	1.84864	Promoter (<=1kb)	8	31066249	31067231	983	1	MD08G1246600
Chr09	6566072	6566471	400	*	1.84858	Promoter (<=1kb)	9	6566410	6570269	3860	1	MD09G1089700
Chr03	9435402	9435801	400	*	1.84853	Downstream (1-2kb)	3	9436914	9440098	3185	2	MD03G1108400
Chr03	8377691	8378090	400	*	1.84838	Promoter (1-2kb)	3	8375713	8376435	723	2	MD03G1097700
Chr07	35018982	35019381	400	*	1.8481	Promoter (<=1kb)	7	35019316	35022062	2747	1	MD07G1289500
Chr15	4275771	4276170	400	*	1.84794	Promoter (1-2kb)	15	4272733	4274001	1269	2	MD15G1062400
Chr01	29617351	29617750	400	*	1.84789	Promoter (1-2kb)	1	29614246	29615530	1285	2	MD01G1198400
Chr13	22039033	22039432	400	*	1.8478	Promoter (1-2kb)	13	22035829	22037346	1518	2	MD13G1225400
Chr01	26764924	26765323	400	*	1.84752	Downstream (1-2kb)	1	26767161	26767388	228	2	MD01G1162800
Chr15	808659	809058	400	*	1.84749	Distal Intergenic	15	805247	805606	360	1	MD15G1014200
Chr06	26360651	26361050	400	*	1.84745	Distal Intergenic	6	26347905	26348875	971	2	MD06G1122200
Chr05	28894041	28894440	400	*	1.84727	Distal Intergenic	5	28892104	28893827	1724	1	MD05G1160400
Chr00	28217900	28218299	400	*	1.84717	Promoter (<=1kb)	0	28218807	28223357	4551	1	MD00G1130900
Chr02	5005943	5006342	400	*	1.84709	Promoter (<=1kb)	2	5006369	5006551	183	1	MD02G1062300
Chr13	10141781	10142180	400	*	1.84708	Distal Intergenic	13	10161593	10165234	3642	1	MD13G1133100
Chr09	4542307	4542706	400	*	1.84706	Distal Intergenic	9	4533268	4538276	5009	2	MD09G1066700
Chr01	30422626	30423025	400	*	1.84688	Promoter (<=1kb)	1	30422742	30426145	3404	1	MD01G1210400
Chr11	97506	97905	400	*	1.84628	Promoter (<=1kb)	11	94504	97659	3156	2	MD11G1000600
Chr05	44807140	44807539	400	*	1.84608	Promoter (3-4kb)	5	44810753	44812510	1758	1	MD05G1320800
Chr10	36048617	36049016	400	*	1.84593	Promoter (<=1kb)	10	36041477	36048510	7034	2	MD10G1267500
Chr13	2817132	2817531	400	*	1.84579	Promoter (<=1kb)	13	2817795	2821444	3650	1	MD13G1041100
Chr09	834163	834562	400	*	1.84551	Promoter (<=1kb)	9	835211	837458	2248	1	MD09G1013300
Chr15	7421549	7421948	400	*	1.84547	Distal Intergenic	15	7428200	7430360	2161	1	MD15G1106300
Chr13	9515674	9516073	400	*	1.84539	Promoter (<=1kb)	13	9515820	9518542	2723	1	MD13G1127100
Chr06	33254620	33255019	400	*	1.84533	Promoter (3-4kb)	6	33258211	33261678	3468	1	MD06G1198600
Chr03	808756	809155	400	*	1.84529	Downstream (<1kb)	3	809157	809293	137	2	MD03G1010500
Chr09	471675	472074	400	*	1.84518	Promoter (<=1kb)	9	470176	471943	1768	2	MD09G1006400
Chr15	2998487	2998886	400	*	1.84514	Promoter (<=1kb)	15	2993941	2997497	3557	2	MD15G1043100
Chr11	2311897	2312296	400	*	1.84504	Downstream (2-3kb)	11	2315184	2316185	1002	2	MD11G1026000
Chr10	7121118	7121517	400	*	1.845	Distal Intergenic	10	7136869	7138539	1671	1	MD10G1053200
Chr06	30105216	30105615	400	*	1.84493	Promoter (<=1kb)	6	30104893	30105004	112	2	MD06G1159600
Chr09	5822306	5822705	400	*	1.8449	Promoter (<=1kb)	9	5820167	5822395	2229	2	MD09G1083200
Chr11	2458677	2459076	400	*	1.8449	Distal Intergenic	11	2449296	2452791	3496	2	MD11G1028100
Chr03	1506588	1506987	400	*	1.84469	Promoter (2-3kb)	3	1502317	1504254	1938	2	MD03G1019700
Chr00	2428457	2428856	400	*	1.84454	Promoter (<=1kb)	0	2418437	2428657	10221	2	MD00G1016800
Chr13	6241599	6241998	400	*	1.8442	Promoter (<=1kb)	13	6232763	6241566	8804	2	MD13G1089000
Chr08	3246915	3247314	400	*	1.84407	Promoter (<=1kb)	8	3248001	3252041	4041	1	MD08G1043000
Chr16	3864646	3865045	400	*	1.84403	Promoter (<=1kb)	16	3864897	3865428	532	1	MD16G1054600
Chr13	301588	301987	400	*	1.8438	Promoter (<=1kb)	13	298494	301852	3359	2	MD13G1004800
Chr06	32147166	32147565	400	*	1.84263	Distal Intergenic	6	32152345	32155387	3043	1	MD06G1183000
Chr17	1979739	1980138	400	*	1.84219	Promoter (<=1kb)	17	1975816	1979866	4051	2	MD17G1027600
Chr05	45001996	45002395	400	*	1.84217	Promoter (1-2kb)	5	45004300	45011941	7642	1	MD05G1322800
Chr01	31964749	31965148	400	*	1.84199	Promoter (1-2kb)	1	31959445	31963061	3617	2	MD01G1230100
Chr01	31455101	31455500	400	*	1.84154	Downstream (<1kb)	1	31455951	31459770	3820	2	MD01G1222100
Chr16	2520231	2520630	400	*	1.84148	Promoter (<=1kb)	16	2516607	2519829	3223	2	MD16G1035200
Chr05	34592060	34592459	400	*	1.84142	Promoter (<=1kb)	5	34588303	34592331	4029	2	MD05G1214900
Chr17	5065143	5065542	400	*	1.84134	3' UTR	17	5065232	5068366	3135	2	MD17G1062200
Chr16	1956608	1957007	400	*	1.84086	Exon (MD16G1027800/MD16G1027800, exon 2 of 4)	16	1955672	1959476	3805	1	MD16G1027800
Chr13	15464812	15465211	400	*	1.83975	Promoter (<=1kb)	13	15464153	15464912	760	2	MD13G1183500
Chr07	2554233	2554632	400	*	1.83951	Promoter (<=1kb)	7	2554693	2556228	1536	1	MD07G1031000
Chr10	35651219	35651618	400	*	1.83911	Promoter (1-2kb)	10	35653457	35653576	120	1	MD10G1262100
Chr03	1585000	1585399	400	*	1.83896	3' UTR	3	1585256	1587837	2582	2	MD03G1020500
Chr13	3782224	3782623	400	*	1.83883	Promoter (<=1kb)	13	3777566	3782196	4631	2	MD13G1053600
Chr12	6310380	6310779	400	*	1.83864	Distal Intergenic	12	6297724	6300314	2591	2	MD12G1055800
Chr09	10081745	10082144	400	*	1.83847	Distal Intergenic	9	10089083	10089482	400	1	MD09G1131000
Chr08	2155988	2156387	400	*	1.83843	Promoter (<=1kb)	8	2153786	2155212	1427	2	MD08G1029700
Chr07	34478227	34478626	400	*	1.83792	Promoter (1-2kb)	7	34480057	34480710	654	1	MD07G1281600
Chr07	36480996	36481395	400	*	1.83767	Promoter (<=1kb)	7	36481233	36485077	3845	1	MD07G1309700
Chr12	28924002	28924401	400	*	1.83742	Promoter (<=1kb)	12	28923846	28923938	93	2	MD12G1210500
Chr15	3227585	3227984	400	*	1.83728	Promoter (2-3kb)	15	3224678	3225016	339	2	MD15G1046900
Chr17	29519321	29519720	400	*	1.83722	Promoter (<=1kb)	17	29517547	29519040	1494	2	MD17G1246800
Chr07	30939025	30939424	400	*	1.83713	Promoter (<=1kb)	7	30934003	30938872	4870	2	MD07G1236500
Chr10	41236804	41237203	400	*	1.83704	Promoter (1-2kb)	10	41238732	41241061	2330	1	MD10G1335100
Chr02	11824356	11824755	400	*	1.83704	Intron (MD02G1142300/MD02G1142300, intron 2 of 2)	2	11822471	11827253	4783	2	MD02G1142300
Chr12	9167835	9168234	400	*	1.837	Distal Intergenic	12	9163197	9167383	4187	1	MD12G1075400
Chr09	31799214	31799613	400	*	1.83697	Intron (MD09G1248100/MD09G1248100, intron 1 of 1)	9	31795764	31800591	4828	1	MD09G1248100
Chr15	15916272	15916671	400	*	1.83692	Distal Intergenic	15	15920040	15925266	5227	2	MD15G1200200
Chr00	10607847	10608246	400	*	1.83686	Promoter (<=1kb)	0	10605874	10608018	2145	2	MD00G1057500
Chr14	31956420	31956819	400	*	1.83675	Promoter (3-4kb)	14	31960091	31961816	1726	1	MD14G1240700
Chr08	26671067	26671466	400	*	1.83553	Promoter (<=1kb)	8	26660878	26671183	10306	2	MD08G1206200
Chr11	5588067	5588466	400	*	1.83532	Distal Intergenic	11	5585124	5587761	2638	1	MD11G1065100
Chr01	27799766	27800165	400	*	1.83517	Downstream (<1kb)	1	27797664	27798401	738	1	MD01G1177200
Chr03	3979463	3979862	400	*	1.83486	Promoter (1-2kb)	3	3981184	3982008	825	1	MD03G1049900
Chr15	5395321	5395720	400	*	1.83444	Distal Intergenic	15	5402571	5404208	1638	1	MD15G1079000
Chr03	108246	108645	400	*	1.83435	Promoter (<=1kb)	3	104478	108459	3982	2	MD03G1001400
Chr13	3949706	3950105	400	*	1.83433	3' UTR	13	3950034	3953106	3073	2	MD13G1056600
Chr04	30317633	30318032	400	*	1.83426	Promoter (<=1kb)	4	30315023	30317779	2757	2	MD04G1222200
Chr05	45069142	45069541	400	*	1.83424	Distal Intergenic	5	45076144	45080075	3932	2	MD05G1323500
Chr17	3685293	3685692	400	*	1.83382	Promoter (<=1kb)	17	3683236	3685352	2117	2	MD17G1049900
Chr13	5987236	5987635	400	*	1.83381	Promoter (2-3kb)	13	5983543	5984971	1429	2	MD13G1085200
Chr03	3641251	3641650	400	*	1.83373	Promoter (1-2kb)	3	3638668	3639776	1109	2	MD03G1045300
Chr15	5625836	5626235	400	*	1.833	Promoter (<=1kb)	15	5623046	5625992	2947	2	MD15G1082000
Chr01	25684741	25685140	400	*	1.83256	Promoter (2-3kb)	1	25687279	25688760	1482	1	MD01G1147800
Chr11	9683313	9683712	400	*	1.83225	Promoter (<=1kb)	11	9679551	9683510	3960	2	MD11G1109700
Chr09	3878494	3878893	400	*	1.83208	Promoter (1-2kb)	9	3879898	3880758	861	1	MD09G1058400
Chr05	45435624	45436023	400	*	1.83168	Promoter (1-2kb)	5	45437425	45441443	4019	1	MD05G1329600
Chr08	1769680	1770079	400	*	1.83163	Promoter (<=1kb)	8	1770123	1771797	1675	1	MD08G1024700
Chr11	10513993	10514392	400	*	1.83162	Distal Intergenic	11	10508930	10510828	1899	1	MD11G1116300
Chr01	30202134	30202533	400	*	1.83138	Promoter (<=1kb)	1	30198198	30201930	3733	2	MD01G1206700
Chr15	3859107	3859506	400	*	1.8311	Downstream (<1kb)	15	3859951	3863730	3780	2	MD15G1057600
Chr06	30750154	30750553	400	*	1.83102	Distal Intergenic	6	30747943	30748264	322	1	MD06G1167400
Chr06	34277461	34277860	400	*	1.83053	Promoter (<=1kb)	6	34277897	34279243	1347	1	MD06G1209400
Chr08	140540	140939	400	*	1.83051	Promoter (<=1kb)	8	140788	144980	4193	1	MD08G1001400
Chr01	21827337	21827736	400	*	1.83045	Promoter (<=1kb)	1	21823664	21827299	3636	2	MD01G1105200
Chr05	36281203	36281602	400	*	1.82992	Promoter (<=1kb)	5	36278910	36281239	2330	2	MD05G1229100
Chr07	29851237	29851636	400	*	1.82992	Promoter (2-3kb)	7	29846011	29848932	2922	2	MD07G1221300
Chr16	98490	98889	400	*	1.82961	Promoter (<=1kb)	16	98719	102649	3931	1	MD16G1001600
Chr14	25532218	25532617	400	*	1.82895	Promoter (<=1kb)	14	25529524	25531267	1744	2	MD14G1160800
Chr15	1038110	1038509	400	*	1.8289	Exon (MD15G1018100/MD15G1018100, exon 2 of 2)	15	1036785	1038834	2050	1	MD15G1018100
Chr07	1561058	1561457	400	*	1.8289	Promoter (<=1kb)	7	1561793	1563870	2078	1	MD07G1018100
Chr03	459052	459451	400	*	1.82882	Promoter (1-2kb)	3	454657	458028	3372	2	MD03G1005600
Chr15	14784607	14785006	400	*	1.82881	Promoter (1-2kb)	15	14786224	14789114	2891	1	MD15G1187200
Chr05	31912597	31912996	400	*	1.82863	Promoter (3-4kb)	5	31906037	31909270	3234	2	MD05G1190200
Chr06	34577179	34577578	400	*	1.82845	Promoter (2-3kb)	6	34574721	34574828	108	2	MD06G1213200
Chr05	42417039	42417438	400	*	1.82836	Promoter (2-3kb)	5	42419984	42422615	2632	1	MD05G1292700
Chr04	29289699	29290098	400	*	1.82798	Promoter (<=1kb)	4	29289797	29290021	225	2	MD04G1207900
Chr12	32964431	32964830	400	*	1.82783	Promoter (1-2kb)	12	32966167	32970643	4477	1	MD12G1263200
Chr04	32214776	32215175	400	*	1.82778	Promoter (<=1kb)	4	32215092	32217002	1911	1	MD04G1247500
Chr10	23018953	23019352	400	*	1.82732	Downstream (<1kb)	10	23019803	23020130	328	2	MD10G1143500
Chr08	3125798	3126197	400	*	1.82731	Intron (MD08G1042500/MD08G1042500, intron 4 of 4)	8	3122758	3129739	6982	2	MD08G1042500
Chr05	33050529	33050928	400	*	1.8273	Distal Intergenic	5	33066673	33067216	544	2	MD05G1202100
Chr01	22280434	22280833	400	*	1.82703	Promoter (<=1kb)	1	22277318	22280523	3206	2	MD01G1110000
Chr12	2202576	2202975	400	*	1.82673	Distal Intergenic	12	2209896	2212980	3085	1	MD12G1022200
Chr05	43288500	43288899	400	*	1.82671	Promoter (<=1kb)	5	43289198	43292861	3664	1	MD05G1299300
Chr16	5447981	5448380	400	*	1.82634	Distal Intergenic	16	5438696	5444408	5713	2	MD16G1077700
Chr07	33420963	33421362	400	*	1.82616	Promoter (<=1kb)	7	33420467	33420771	305	2	MD07G1265800
Chr13	5761004	5761403	400	*	1.82614	Promoter (<=1kb)	13	5760481	5761411	931	2	MD13G1082200
Chr01	32188268	32188667	400	*	1.82597	Promoter (<=1kb)	1	32189437	32197045	7609	1	MD01G1234100
Chr09	36755732	36756131	400	*	1.82586	3' UTR	9	36754998	36757174	2177	2	MD09G1287600
Chr06	35760532	35760931	400	*	1.82572	Promoter (1-2kb)	6	35755661	35759407	3747	2	MD06G1226800
Chr08	5134426	5134825	400	*	1.82572	Intron (MD08G1064600/MD08G1064600, intron 6 of 6)	8	5133461	5136373	2913	2	MD08G1064600
Chr15	43146510	43146909	400	*	1.82571	Distal Intergenic	15	43138770	43139243	474	2	MD15G1357800
Chr16	11178221	11178620	400	*	1.82563	Distal Intergenic	16	11186169	11188822	2654	1	MD16G1145200
Chr16	4985265	4985664	400	*	1.82552	Downstream (2-3kb)	16	4987785	4987901	117	2	MD16G1071000
Chr09	1211211	1211610	400	*	1.82539	Promoter (<=1kb)	9	1211406	1213692	2287	1	MD09G1020000
Chr15	1351991	1352390	400	*	1.82533	Promoter (3-4kb)	15	1355594	1359166	3573	1	MD15G1023200
Chr16	3516310	3516709	400	*	1.82529	Distal Intergenic	16	3504916	3506854	1939	1	MD16G1049900
Chr07	30965364	30965763	400	*	1.82502	Promoter (<=1kb)	7	30966093	30969218	3126	1	MD07G1237000
Chr14	32360009	32360408	400	*	1.82475	Promoter (<=1kb)	14	32356519	32360258	3740	2	MD14G1245700
Chr09	17724	18123	400	*	1.82471	Promoter (<=1kb)	9	2377	17831	15455	2	MD09G1000100
Chr13	7077165	7077564	400	*	1.8245	Promoter (<=1kb)	13	7074421	7077390	2970	2	MD13G1100100
Chr11	5609918	5610317	400	*	1.82438	Promoter (<=1kb)	11	5606640	5609589	2950	2	MD11G1065300
Chr15	4772056	4772455	400	*	1.82434	Downstream (1-2kb)	15	4773608	4773726	119	2	MD15G1069400
Chr09	3820648	3821047	400	*	1.82409	Promoter (1-2kb)	9	3822403	3826097	3695	1	MD09G1057800
Chr13	4977846	4978245	400	*	1.82408	Distal Intergenic	13	4971087	4974231	3145	2	MD13G1070600
Chr08	1841888	1842287	400	*	1.8238	Promoter (3-4kb)	8	1834321	1838502	4182	2	MD08G1025500
Chr05	45261454	45261853	400	*	1.82367	Distal Intergenic	5	45257238	45259019	1782	1	MD05G1326500
Chr02	659604	660003	400	*	1.82351	Promoter (<=1kb)	2	660046	661675	1630	1	MD02G1010000
Chr07	235571	235970	400	*	1.8234	Promoter (<=1kb)	7	235867	251143	15277	1	MD07G1001800
Chr11	2408112	2408511	400	*	1.82333	Promoter (<=1kb)	11	2407205	2407615	411	2	MD11G1027600
Chr11	40364387	40364786	400	*	1.82325	Distal Intergenic	11	40358028	40360207	2180	2	MD11G1285300
Chr10	39952864	39953263	400	*	1.82317	Promoter (2-3kb)	10	39943714	39950130	6417	2	MD10G1315900
Chr10	41380569	41380968	400	*	1.82288	Promoter (<=1kb)	10	41379617	41380917	1301	2	MD10G1337700
Chr10	37452645	37453044	400	*	1.82264	Promoter (<=1kb)	10	37449356	37452602	3247	2	MD10G1284500
Chr03	4248333	4248732	400	*	1.82235	Promoter (2-3kb)	3	4250741	4255007	4267	1	MD03G1053200
Chr02	449778	450177	400	*	1.82234	Promoter (1-2kb)	2	451396	455362	3967	1	MD02G1006600
Chr09	2300909	2301308	400	*	1.82231	Promoter (<=1kb)	9	2302082	2302788	707	1	MD09G1037700
Chr05	35301827	35302226	400	*	1.82169	Promoter (<=1kb)	5	35298291	35301755	3465	2	MD05G1220200
Chr15	6753912	6754311	400	*	1.82135	Promoter (<=1kb)	15	6754439	6760752	6314	1	MD15G1096800
Chr08	95592	95991	400	*	1.82123	Promoter (<=1kb)	8	95630	104179	8550	1	MD08G1001200
Chr01	28515004	28515403	400	*	1.82119	Promoter (<=1kb)	1	28510462	28514771	4310	2	MD01G1186400
Chr06	34853101	34853500	400	*	1.82119	3' UTR	6	34853098	34856479	3382	2	MD06G1216400
Chr09	6957711	6958110	400	*	1.82094	Promoter (<=1kb)	9	6956276	6957697	1422	2	MD09G1096400
Chr02	1474576	1474975	400	*	1.82094	Promoter (<=1kb)	2	1474781	1477398	2618	1	MD02G1020800
Chr15	5438822	5439221	400	*	1.82091	Promoter (<=1kb)	15	5440126	5441348	1223	1	MD15G1079900
Chr15	5033316	5033715	400	*	1.82072	Promoter (<=1kb)	15	5032176	5033454	1279	2	MD15G1073600
Chr10	38575149	38575548	400	*	1.82066	Distal Intergenic	10	38562790	38564622	1833	2	MD10G1298500
Chr03	36584267	36584666	400	*	1.82062	Promoter (<=1kb)	3	36584609	36593222	8614	1	MD03G1286300
Chr15	6374291	6374690	400	*	1.8206	Promoter (3-4kb)	15	6377735	6378304	570	1	MD15G1091900
Chr02	11418771	11419170	400	*	1.82057	Promoter (<=1kb)	2	11414494	11418663	4170	2	MD02G1136800
Chr10	37734883	37735282	400	*	1.82041	Promoter (<=1kb)	10	37735299	37735718	420	1	MD10G1288100
Chr06	31673346	31673745	400	*	1.82035	Promoter (1-2kb)	6	31675095	31679483	4389	1	MD06G1176700
Chr02	12223596	12223995	400	*	1.82026	Exon (MD02G1148700/MD02G1148700, exon 2 of 2)	2	12223380	12224787	1408	2	MD02G1148700
Chr12	30903267	30903666	400	*	1.82014	Promoter (<=1kb)	12	30898708	30903566	4859	2	MD12G1233100
Chr05	42262109	42262508	400	*	1.82013	Downstream (2-3kb)	5	42265193	42271619	6427	2	MD05G1291000
Chr15	2785894	2786293	400	*	1.81995	Distal Intergenic	15	2783151	2784898	1748	1	MD15G1039500
Chr05	46239678	46240077	400	*	1.81974	3' UTR	5	46238045	46240318	2274	1	MD05G1341800
Chr11	4292007	4292406	400	*	1.81966	Promoter (<=1kb)	11	4292262	4295496	3235	1	MD11G1050100
Chr05	33964563	33964962	400	*	1.81948	Promoter (<=1kb)	5	33964637	33971325	6689	1	MD05G1208300
Chr10	36455478	36455877	400	*	1.81902	Promoter (1-2kb)	10	36446689	36454366	7678	2	MD10G1273000
Chr15	5919731	5920130	400	*	1.81891	Intron (MD15G1085800/MD15G1085800, intron 5 of 6)	15	5918936	5921920	2985	2	MD15G1085800
Chr06	36567305	36567704	400	*	1.81885	Distal Intergenic	6	36550721	36553992	3272	2	MD06G1234600
Chr07	616358	616757	400	*	1.81872	Distal Intergenic	7	607842	611161	3320	2	MD07G1006400
Chr16	7139618	7140017	400	*	1.81861	Promoter (1-2kb)	16	7141026	7144412	3387	1	MD16G1102200
Chr07	5996891	5997290	400	*	1.81851	Promoter (1-2kb)	7	5993184	5995141	1958	2	MD07G1063900
Chr09	7185458	7185857	400	*	1.81838	Downstream (2-3kb)	9	7187944	7189694	1751	2	MD09G1098600
Chr01	25128951	25129350	400	*	1.81823	Promoter (3-4kb)	1	25132567	25134498	1932	1	MD01G1141700
Chr05	45313221	45313620	400	*	1.81802	Distal Intergenic	5	45310638	45312396	1759	1	MD05G1327000
Chr09	6600589	6600988	400	*	1.81794	Promoter (2-3kb)	9	6594636	6598366	3731	2	MD09G1090400
Chr02	35053787	35054186	400	*	1.81792	Distal Intergenic	2	35077794	35078764	971	1	MD02G1295900
Chr11	5869535	5869934	400	*	1.81742	Distal Intergenic	11	5874129	5876788	2660	1	MD11G1068000
Chr17	4465602	4466001	400	*	1.8171	Distal Intergenic	17	4473309	4474976	1668	1	MD17G1056500
Chr08	3121990	3122389	400	*	1.81705	Promoter (3-4kb)	8	3115969	3118979	3011	2	MD08G1042400
Chr15	3867462	3867861	400	*	1.8169	Promoter (<=1kb)	15	3865294	3867564	2271	2	MD15G1057700
Chr10	41094011	41094410	400	*	1.81682	Distal Intergenic	10	41091176	41092171	996	1	MD10G1333600
Chr03	32604104	32604503	400	*	1.81671	Downstream (<1kb)	3	32595838	32600275	4438	2	MD03G1240900
Chr02	2675560	2675959	400	*	1.81634	Downstream (2-3kb)	2	2678577	2678912	336	2	MD02G1035000
Chr07	9431841	9432240	400	*	1.81628	Distal Intergenic	7	9452545	9452898	354	2	MD07G1090200
Chr09	9140004	9140403	400	*	1.81613	Distal Intergenic	9	9151435	9153243	1809	1	MD09G1118800
Chr17	4692342	4692741	400	*	1.81594	Promoter (<=1kb)	17	4692599	4695150	2552	1	MD17G1057500
Chr16	6482590	6482989	400	*	1.81594	Promoter (<=1kb)	16	6483445	6488841	5397	1	MD16G1093600
Chr02	3403054	3403453	400	*	1.8159	Promoter (<=1kb)	2	3401955	3402554	600	2	MD02G1041800
Chr05	44349775	44350174	400	*	1.81573	Intron (MD05G1312800/MD05G1312800, intron 1 of 14)	5	44347183	44358866	11684	1	MD05G1312800
Chr09	11105081	11105480	400	*	1.81559	Promoter (<=1kb)	9	11105487	11107281	1795	1	MD09G1142300
Chr02	1750755	1751154	400	*	1.81542	3' UTR	2	1750990	1751285	296	2	MD02G1023700
Chr04	600479	600878	400	*	1.8151	Promoter (<=1kb)	4	601727	612258	10532	1	MD04G1004800
Chr15	1195925	1196324	400	*	1.81502	Downstream (2-3kb)	15	1191303	1192151	849	2	MD15G1020500
Chr16	7130682	7131081	400	*	1.81486	Promoter (3-4kb)	16	7126279	7127215	937	2	MD16G1102100
Chr00	10657760	10658159	400	*	1.81471	Distal Intergenic	0	10654918	10655817	900	1	MD00G1058600
Chr15	5515318	5515717	400	*	1.8147	Promoter (3-4kb)	15	5510333	5512142	1810	2	MD15G1080700
Chr11	5554577	5554976	400	*	1.81454	Promoter (<=1kb)	11	5554733	5557524	2792	1	MD11G1064600
Chr13	291537	291936	400	*	1.81452	Promoter (3-4kb)	13	295279	297869	2591	1	MD13G1004700
Chr03	4779823	4780222	400	*	1.81431	Downstream (1-2kb)	3	4782005	4783396	1392	2	MD03G1059300
Chr06	36094966	36095365	400	*	1.81397	Promoter (1-2kb)	6	36090474	36093488	3015	2	MD06G1231300
Chr11	7681306	7681705	400	*	1.81395	Promoter (<=1kb)	11	7678469	7680660	2192	2	MD11G1092600
Chr10	36739291	36739690	400	*	1.81359	Distal Intergenic	10	36736343	36736508	166	1	MD10G1276300
Chr05	43690645	43691044	400	*	1.81356	Distal Intergenic	5	43673206	43673317	112	2	MD05G1304600
Chr15	811112	811511	400	*	1.81349	Distal Intergenic	15	805247	805606	360	1	MD15G1014200
Chr08	4750910	4751309	400	*	1.81344	Distal Intergenic	8	4747962	4750576	2615	1	MD08G1059400
Chr10	33752050	33752449	400	*	1.81338	Distal Intergenic	10	33749895	33750630	736	1	MD10G1242600
Chr05	41954436	41954835	400	*	1.81331	Promoter (<=1kb)	5	41954173	41954397	225	2	MD05G1287000
Chr13	8016435	8016834	400	*	1.8133	Promoter (<=1kb)	13	8016637	8028603	11967	1	MD13G1110300
Chr10	38123096	38123495	400	*	1.81273	Downstream (<1kb)	10	38123900	38126080	2181	2	MD10G1293000
Chr07	33163351	33163750	400	*	1.81266	Downstream (2-3kb)	7	33159882	33162038	2157	1	MD07G1262300
Chr17	3319865	3320264	400	*	1.81254	Distal Intergenic	17	3330751	3331074	324	1	MD17G1045700
Chr16	3618723	3619122	400	*	1.81247	Promoter (<=1kb)	16	3614995	3619014	4020	2	MD16G1050700
Chr10	41559727	41560126	400	*	1.81245	Promoter (<=1kb)	10	41560466	41564657	4192	1	MD10G1340100
Chr16	3411461	3411860	400	*	1.81175	Downstream (<1kb)	16	3412774	3418097	5324	2	MD16G1048600
Chr13	4488375	4488774	400	*	1.81103	3' UTR	13	4488302	4489328	1027	2	MD13G1065000
Chr12	23629739	23630138	400	*	1.81088	Promoter (<=1kb)	12	23630208	23630311	104	1	MD12G1155700
Chr01	29301022	29301421	400	*	1.81079	Distal Intergenic	1	29294109	29298341	4233	1	MD01G1194200
Chr15	10819117	10819516	400	*	1.81063	Distal Intergenic	15	10815950	10817299	1350	1	MD15G1145500
Chr02	36378804	36379203	400	*	1.80992	Promoter (<=1kb)	2	36375170	36379069	3900	2	MD02G1308400
Chr10	35227441	35227840	400	*	1.80989	Promoter (<=1kb)	10	35225543	35227426	1884	2	MD10G1258100
Chr02	7329624	7330023	400	*	1.80988	Downstream (<1kb)	2	7330651	7330730	80	2	MD02G1092400
Chr11	42075323	42075722	400	*	1.80945	Downstream (<1kb)	11	42076399	42077740	1342	2	MD11G1306500
Chr10	38932580	38932979	400	*	1.80935	Promoter (<=1kb)	10	38933170	38933282	113	1	MD10G1302600
Chr15	7532099	7532498	400	*	1.80927	Promoter (<=1kb)	15	7532543	7537097	4555	1	MD15G1107900
Chr16	6053477	6053876	400	*	1.80905	Distal Intergenic	16	6048510	6051995	3486	1	MD16G1087700
Chr05	45590471	45590870	400	*	1.80876	Promoter (2-3kb)	5	45592944	45596256	3313	1	MD05G1332300
Chr10	40098797	40099196	400	*	1.8085	Promoter (<=1kb)	10	40099041	40101890	2850	1	MD10G1318100
Chr05	37517442	37517841	400	*	1.80843	Promoter (3-4kb)	5	37512502	37514190	1689	2	MD05G1242300
Chr16	1342146	1342545	400	*	1.8084	Promoter (<=1kb)	16	1342336	1345714	3379	1	MD16G1018400
Chr16	1035734	1036133	400	*	1.80834	Promoter (1-2kb)	16	1031350	1034417	3068	2	MD16G1013300
Chr15	2017403	2017802	400	*	1.80828	Exon (MD15G1032500/MD15G1032500, exon 2 of 2)	15	2016403	2017927	1525	1	MD15G1032500
Chr15	2782221	2782620	400	*	1.80818	Promoter (<=1kb)	15	2783151	2784898	1748	1	MD15G1039500
Chr17	6597868	6598267	400	*	1.80809	Downstream (<1kb)	17	6598529	6599044	516	2	MD17G1079700
Chr01	30163497	30163896	400	*	1.80802	3' UTR	1	30164071	30164156	86	2	MD01G1206200
Chr02	854573	854972	400	*	1.80791	Promoter (<=1kb)	2	850298	854762	4465	2	MD02G1013400
Chr10	36976539	36976938	400	*	1.80766	Distal Intergenic	10	36984346	36988192	3847	1	MD10G1278800
Chr13	3297135	3297534	400	*	1.80722	Distal Intergenic	13	3285606	3288877	3272	2	MD13G1047100
Chr02	2556779	2557178	400	*	1.80689	Promoter (1-2kb)	2	2554746	2555495	750	2	MD02G1032600
Chr01	27933913	27934312	400	*	1.80663	Promoter (<=1kb)	1	27934168	27937115	2948	1	MD01G1179700
Chr10	36355347	36355746	400	*	1.80637	Promoter (<=1kb)	10	36354139	36355193	1055	2	MD10G1271700
Chr02	5057750	5058149	400	*	1.80627	Promoter (1-2kb)	2	5059738	5062581	2844	1	MD02G1063200
Chr13	15674753	15675152	400	*	1.80625	Promoter (2-3kb)	13	15677868	15679496	1629	1	MD13G1184600
Chr16	2101441	2101840	400	*	1.80621	Downstream (2-3kb)	16	2104627	2106803	2177	2	MD16G1029400
Chr02	3780513	3780912	400	*	1.80615	Distal Intergenic	2	3779818	3780347	530	1	MD02G1047700
Chr15	4775580	4775979	400	*	1.80513	Promoter (<=1kb)	15	4774719	4774840	122	2	MD15G1069600
Chr14	27103092	27103491	400	*	1.80513	Intron (MD14G1178300/MD14G1178300, intron 1 of 3)	14	27102860	27104511	1652	1	MD14G1178300
Chr11	207344	207743	400	*	1.80501	Distal Intergenic	11	199317	202609	3293	2	MD11G1002200
Chr13	3030762	3031161	400	*	1.80462	Promoter (<=1kb)	13	3030935	3034949	4015	1	MD13G1043200
Chr15	12148352	12148751	400	*	1.80453	Distal Intergenic	15	12146094	12147778	1685	1	MD15G1161500
Chr16	1960264	1960663	400	*	1.80443	Distal Intergenic	16	1955672	1959476	3805	1	MD16G1027800
Chr06	32055655	32056054	400	*	1.8041	Promoter (<=1kb)	6	32053719	32054918	1200	2	MD06G1181200
Chr03	4125108	4125507	400	*	1.80409	Promoter (<=1kb)	3	4125435	4131269	5835	1	MD03G1051600
Chr04	3939974	3940373	400	*	1.80405	Distal Intergenic	4	3960112	3971515	11404	1	MD04G1035200
Chr02	4711345	4711744	400	*	1.8039	Promoter (1-2kb)	2	4708665	4709963	1299	2	MD02G1058700
Chr10	39079508	39079907	400	*	1.8036	Distal Intergenic	10	39077114	39078723	1610	1	MD10G1304600
Chr05	45918299	45918698	400	*	1.80338	Promoter (2-3kb)	5	45915094	45916162	1069	2	MD05G1337600
Chr15	5048708	5049107	400	*	1.80334	Promoter (1-2kb)	15	5050457	5051518	1062	1	MD15G1073900
Chr09	5601210	5601609	400	*	1.80325	3' UTR	9	5601960	5603351	1392	2	MD09G1079800
Chr13	8510409	8510808	400	*	1.8031	Promoter (1-2kb)	13	8507535	8508457	923	2	MD13G1116400
Chr15	4087385	4087784	400	*	1.80304	Distal Intergenic	15	4091781	4092389	609	1	MD15G1060800
Chr03	4450992	4451391	400	*	1.80303	Distal Intergenic	3	4438156	4443738	5583	1	MD03G1056000
Chr11	10460606	10461005	400	*	1.80291	Distal Intergenic	11	10459301	10460230	930	1	MD11G1115800
Chr02	6659561	6659960	400	*	1.80233	Promoter (1-2kb)	2	6661830	6664308	2479	1	MD02G1084600
Chr04	29351953	29352352	400	*	1.80231	Promoter (3-4kb)	4	29347412	29348530	1119	2	MD04G1208600
Chr04	31184326	31184725	400	*	1.80219	Distal Intergenic	4	31176677	31180780	4104	1	MD04G1232600
Chr13	1907103	1907502	400	*	1.80218	Promoter (<=1kb)	13	1905470	1907202	1733	2	MD13G1026400
Chr16	2110482	2110881	400	*	1.80153	Distal Intergenic	16	2108234	2109822	1589	1	MD16G1029500
Chr16	5559812	5560211	400	*	1.80153	Distal Intergenic	16	5547983	5553360	5378	2	MD16G1079100
Chr04	28736026	28736425	400	*	1.80145	Promoter (2-3kb)	4	28733454	28733966	513	2	MD04G1201100
Chr15	4489998	4490397	400	*	1.80071	Distal Intergenic	15	4480460	4483553	3094	2	MD15G1064500
Chr10	38127017	38127416	400	*	1.80042	Promoter (<=1kb)	10	38123900	38126080	2181	2	MD10G1293000
Chr07	36458995	36459394	400	*	1.80008	Promoter (<=1kb)	7	36454105	36459146	5042	2	MD07G1309200
Chr15	3129049	3129448	400	*	1.79965	Promoter (1-2kb)	15	3125372	3127250	1879	2	MD15G1045400
Chr10	40967451	40967850	400	*	1.79943	Downstream (<1kb)	10	40960840	40963426	2587	2	MD10G1332100
Chr03	801179	801578	400	*	1.79942	Downstream (<1kb)	3	802304	803254	951	2	MD03G1010400
Chr12	4647445	4647844	400	*	1.79936	5' UTR	12	4645059	4648667	3609	2	MD12G1042000
Chr04	27220088	27220487	400	*	1.7993	Promoter (3-4kb)	4	27213926	27216718	2793	2	MD04G1181400
Chr10	36695737	36696136	400	*	1.79923	Downstream (2-3kb)	10	36698263	36699996	1734	2	MD10G1275800
Chr03	34953837	34954236	400	*	1.79921	Distal Intergenic	3	34951551	34952879	1329	1	MD03G1264000
Chr05	45365716	45366115	400	*	1.79902	Promoter (<=1kb)	5	45366110	45372423	6314	1	MD05G1328200
Chr07	29958742	29959141	400	*	1.79891	Distal Intergenic	7	29954903	29957832	2930	1	MD07G1222500
Chr11	6209927	6210326	400	*	1.79875	Distal Intergenic	11	6215212	6215323	112	2	MD11G1073000
Chr09	1300357	1300756	400	*	1.79874	Distal Intergenic	9	1290587	1294396	3810	2	MD09G1021400
Chr02	674683	675082	400	*	1.79866	Downstream (<1kb)	2	672132	674126	1995	1	MD02G1010200
Chr15	2552510	2552909	400	*	1.79865	Distal Intergenic	15	2548128	2549263	1136	1	MD15G1036500
Chr09	1337311	1337710	400	*	1.79855	Promoter (<=1kb)	9	1338369	1340773	2405	1	MD09G1022200
Chr04	30728218	30728617	400	*	1.79844	Downstream (2-3kb)	4	30730623	30734177	3555	2	MD04G1227900
Chr15	11309117	11309516	400	*	1.79822	Downstream (<1kb)	15	11307275	11308600	1326	1	MD15G1152600
Chr16	4604589	4604988	400	*	1.79809	Promoter (1-2kb)	16	4606117	4609707	3591	1	MD16G1065700
Chr14	31562383	31562782	400	*	1.79778	Distal Intergenic	14	31578663	31582452	3790	2	MD14G1235800
Chr15	7524613	7525012	400	*	1.79774	Promoter (<=1kb)	15	7522873	7524192	1320	2	MD15G1107800
Chr15	546161	546560	400	*	1.79716	Promoter (<=1kb)	15	541390	545634	4245	2	MD15G1010100
Chr12	29989450	29989849	400	*	1.79714	Promoter (<=1kb)	12	29989936	29991614	1679	1	MD12G1223000
Chr01	31364601	31365000	400	*	1.79713	Downstream (1-2kb)	1	31366552	31369101	2550	2	MD01G1221500
Chr05	47121540	47121939	400	*	1.79707	Promoter (<=1kb)	5	47119619	47120771	1153	2	MD05G1354900
Chr17	691364	691763	400	*	1.79702	Promoter (<=1kb)	17	687155	690564	3410	2	MD17G1011200
Chr15	5865117	5865516	400	*	1.79696	Promoter (<=1kb)	15	5863157	5865276	2120	2	MD15G1085100
Chr11	41454607	41455006	400	*	1.79673	Distal Intergenic	11	41447553	41450390	2838	1	MD11G1296900
Chr05	41570804	41571203	400	*	1.79618	Promoter (<=1kb)	5	41570905	41575061	4157	1	MD05G1281900
Chr01	29474355	29474754	400	*	1.79606	Distal Intergenic	1	29468943	29470622	1680	1	MD01G1196800
Chr01	24605781	24606180	400	*	1.79601	Promoter (<=1kb)	1	24603606	24605442	1837	2	MD01G1136800
Chr11	40436492	40436891	400	*	1.79558	Promoter (1-2kb)	11	40434630	40434974	345	2	MD11G1285700
Chr16	3037876	3038275	400	*	1.79556	Promoter (<=1kb)	16	3039057	3041455	2399	1	MD16G1043100
Chr16	802270	802669	400	*	1.79533	Distal Intergenic	16	806924	809704	2781	2	MD16G1010200
Chr04	5141864	5142263	400	*	1.79523	Promoter (<=1kb)	4	5142167	5148131	5965	1	MD04G1043700
Chr16	3540244	3540643	400	*	1.79515	Downstream (2-3kb)	16	3542900	3543507	608	2	MD16G1050100
Chr03	713521	713920	400	*	1.79514	Exon (MD03G1009200/MD03G1009200, exon 3 of 3)	3	713247	713727	481	1	MD03G1009200
Chr12	22372679	22373078	400	*	1.79508	Intron (MD12G1144500/MD12G1144500, intron 1 of 6)	12	22369645	22374777	5133	2	MD12G1144500
Chr16	186092	186491	400	*	1.79498	Promoter (1-2kb)	16	187523	193014	5492	1	MD16G1003100
Chr09	1293548	1293947	400	*	1.79482	Intron (MD09G1021400/MD09G1021400, intron 1 of 11)	9	1290587	1294396	3810	2	MD09G1021400
Chr01	6039001	6039400	400	*	1.79478	Distal Intergenic	1	6038398	6038514	117	1	MD01G1010800
Chr01	29376788	29377187	400	*	1.79477	Promoter (<=1kb)	1	29377997	29379675	1679	1	MD01G1195400
Chr10	32493972	32494371	400	*	1.79472	Promoter (2-3kb)	10	32487498	32491418	3921	2	MD10G1228200
Chr11	9685961	9686360	400	*	1.79452	Promoter (2-3kb)	11	9679551	9683510	3960	2	MD11G1109700
Chr05	41269256	41269655	400	*	1.79451	Promoter (<=1kb)	5	41267524	41269080	1557	2	MD05G1278200
Chr16	88479	88878	400	*	1.79444	Promoter (<=1kb)	16	88756	98190	9435	1	MD16G1001500
Chr01	32474867	32475266	400	*	1.7941	Promoter (<=1kb)	1	32471527	32475050	3524	2	MD01G1238300
Chr08	785816	786215	400	*	1.794	Distal Intergenic	8	790242	794676	4435	1	MD08G1010600
Chr03	277334	277733	400	*	1.79374	Promoter (<=1kb)	3	274967	277408	2442	2	MD03G1003700
Chr10	40214529	40214928	400	*	1.79373	Downstream (<1kb)	10	40200568	40209719	9152	2	MD10G1320300
Chr11	195805	196204	400	*	1.79332	Promoter (<=1kb)	11	196317	199315	2999	1	MD11G1002100
Chr10	40916164	40916563	400	*	1.7932	Promoter (<=1kb)	10	40911396	40915788	4393	2	MD10G1331000
Chr00	28953235	28953634	400	*	1.79307	Promoter (<=1kb)	0	28952671	28953411	741	2	MD00G1133200
Chr13	6847903	6848302	400	*	1.79277	Promoter (2-3kb)	13	6850815	6861543	10729	1	MD13G1096800
Chr00	783894	784293	400	*	1.79275	Promoter (<=1kb)	0	782936	783247	312	2	MD00G1005300
Chr03	2926534	2926933	400	*	1.79268	Distal Intergenic	3	2918215	2921084	2870	1	MD03G1036800
Chr05	44475933	44476332	400	*	1.79232	Promoter (<=1kb)	5	44476215	44482009	5795	1	MD05G1315100
Chr08	4101041	4101440	400	*	1.79208	Distal Intergenic	8	4100078	4100623	546	1	MD08G1052300
Chr15	410138	410537	400	*	1.79189	Exon (MD15G1007600/MD15G1007600, exon 2 of 10)	15	409775	413655	3881	1	MD15G1007600
Chr15	905992	906391	400	*	1.79158	Distal Intergenic	15	899422	901263	1842	2	MD15G1015600
Chr14	192177	192576	400	*	1.79128	Downstream (1-2kb)	14	194225	194572	348	2	MD14G1000900
Chr09	4704139	4704538	400	*	1.79104	Promoter (2-3kb)	9	4707167	4707284	118	1	MD09G1068900
Chr17	6989203	6989602	400	*	1.791	Promoter (<=1kb)	17	6988851	6989251	401	2	MD17G1084800
Chr10	40379186	40379585	400	*	1.79086	Promoter (<=1kb)	10	40379502	40384454	4953	1	MD10G1322400
Chr17	4995817	4996216	400	*	1.79074	Promoter (<=1kb)	17	4996017	5021838	25822	1	MD17G1061800
Chr09	3412527	3412926	400	*	1.79032	Promoter (2-3kb)	9	3408795	3409856	1062	2	MD09G1051200
Chr01	30750925	30751324	400	*	1.7902	Promoter (<=1kb)	1	30747592	30751109	3518	2	MD01G1214000
Chr15	973478	973877	400	*	1.79006	Downstream (1-2kb)	15	974889	974964	76	2	MD15G1016600
Chr00	1391816	1392215	400	*	1.78998	Intron (MD00G1011500/MD00G1011500, intron 5 of 7)	0	1387923	1394302	6380	1	MD00G1011500
Chr15	10179250	10179649	400	*	1.78995	Promoter (<=1kb)	15	10179438	10183798	4361	1	MD15G1138800
Chr10	35942117	35942516	400	*	1.78981	Distal Intergenic	10	35935449	35937762	2314	2	MD10G1266400
Chr16	11146570	11146969	400	*	1.7892	Promoter (<=1kb)	16	11144897	11145673	777	2	MD16G1144900
Chr05	47458270	47458669	400	*	1.78919	Promoter (1-2kb)	5	47460168	47462596	2429	1	MD05G1359600
Chr14	32012072	32012471	400	*	1.78867	Downstream (2-3kb)	14	32008673	32010500	1828	1	MD14G1241500
Chr10	38603850	38604249	400	*	1.78857	Promoter (1-2kb)	10	38605631	38605933	303	1	MD10G1298900
Chr12	32860180	32860579	400	*	1.78854	Distal Intergenic	12	32858080	32858196	117	1	MD12G1261900
Chr05	32495839	32496238	400	*	1.7881	Downstream (2-3kb)	5	32498686	32498856	171	2	MD05G1198200
Chr03	616231	616630	400	*	1.78776	Promoter (<=1kb)	3	614038	616315	2278	2	MD03G1007700
Chr09	9858209	9858608	400	*	1.78755	Distal Intergenic	9	9854499	9856357	1859	1	MD09G1128100
Chr11	2857361	2857760	400	*	1.7875	Promoter (<=1kb)	11	2853678	2857419	3742	2	MD11G1032900
Chr11	36084107	36084506	400	*	1.78749	Promoter (<=1kb)	11	36084683	36086725	2043	1	MD11G1249000
Chr14	31928557	31928956	400	*	1.78734	Promoter (<=1kb)	14	31929234	31930937	1704	1	MD14G1240400
Chr10	39913732	39914131	400	*	1.78732	Downstream (<1kb)	10	39910388	39911099	712	1	MD10G1315300
Chr01	29126389	29126788	400	*	1.78728	Promoter (<=1kb)	1	29124515	29126551	2037	2	MD01G1192100
Chr14	27831304	27831703	400	*	1.78725	Distal Intergenic	14	27824733	27826322	1590	2	MD14G1186000
Chr15	9839198	9839597	400	*	1.78708	Promoter (<=1kb)	15	9836345	9839093	2749	2	MD15G1135100
Chr12	32114542	32114941	400	*	1.78703	Promoter (<=1kb)	12	32115352	32118230	2879	1	MD12G1251900
Chr16	2679671	2680070	400	*	1.78694	Distal Intergenic	16	2675464	2678744	3281	1	MD16G1037200
Chr15	6384652	6385051	400	*	1.78692	Distal Intergenic	15	6383678	6384232	555	1	MD15G1092000
Chr10	37984725	37985124	400	*	1.78687	Promoter (<=1kb)	10	37983711	37984583	873	2	MD10G1291200
Chr15	3476940	3477339	400	*	1.7868	Promoter (1-2kb)	15	3473780	3475855	2076	2	MD15G1051000
Chr09	4683253	4683652	400	*	1.7866	Promoter (<=1kb)	9	4679208	4683383	4176	2	MD09G1068500
Chr16	4053642	4054041	400	*	1.78657	Downstream (<1kb)	16	4054837	4056867	2031	2	MD16G1056600
Chr17	28162181	28162580	400	*	1.78643	Distal Intergenic	17	28150673	28156145	5473	1	MD17G1233300
Chr09	7564863	7565262	400	*	1.78617	Promoter (<=1kb)	9	7565809	7567025	1217	1	MD09G1103300
Chr00	16224294	16224693	400	*	1.78609	Promoter (<=1kb)	0	16225026	16228305	3280	1	MD00G1081300
Chr16	7584702	7585101	400	*	1.7857	Distal Intergenic	16	7581626	7584321	2696	1	MD16G1108600
Chr11	4447040	4447439	400	*	1.78559	Promoter (1-2kb)	11	4448529	4449446	918	1	MD11G1052100
Chr12	31694991	31695390	400	*	1.78547	Distal Intergenic	12	31689446	31694912	5467	1	MD12G1246700
Chr03	36836495	36836894	400	*	1.78538	Promoter (1-2kb)	3	36832802	36834862	2061	2	MD03G1290900
Chr03	3571006	3571405	400	*	1.78468	Distal Intergenic	3	3574974	3586676	11703	1	MD03G1044800
Chr02	8018181	8018580	400	*	1.78441	Downstream (1-2kb)	2	8019656	8024233	4578	2	MD02G1100600
Chr09	794325	794724	400	*	1.7844	Promoter (1-2kb)	9	792832	792906	75	2	MD09G1012200
Chr04	27801984	27802383	400	*	1.78426	Distal Intergenic	4	27807205	27811523	4319	1	MD04G1187400
Chr15	6005183	6005582	400	*	1.7842	Promoter (<=1kb)	15	6005577	6011530	5954	1	MD15G1086600
Chr02	1553584	1553983	400	*	1.78404	Promoter (1-2kb)	2	1548373	1552372	4000	2	MD02G1022200
Chr16	2615560	2615959	400	*	1.78391	Distal Intergenic	16	2608428	2611606	3179	2	MD16G1036300
Chr10	33785719	33786118	400	*	1.78372	Promoter (<=1kb)	10	33786047	33789092	3046	1	MD10G1243100
Chr06	36992510	36992909	400	*	1.78363	Promoter (<=1kb)	6	36992753	36996311	3559	1	MD06G1239800
Chr13	1303619	1304018	400	*	1.78341	Promoter (<=1kb)	13	1299574	1303358	3785	2	MD13G1020700
Chr04	31633529	31633928	400	*	1.7834	Intron (MD04G1238300/MD04G1238300, intron 2 of 2)	4	31631387	31635175	3789	1	MD04G1238300
Chr15	3941884	3942283	400	*	1.78321	Promoter (1-2kb)	15	3937617	3940293	2677	2	MD15G1059000
Chr02	9915390	9915789	400	*	1.78309	Promoter (<=1kb)	2	9915789	9918893	3105	1	MD02G1121700
Chr15	2746912	2747311	400	*	1.78298	Promoter (2-3kb)	15	2741775	2744856	3082	2	MD15G1039100
Chr08	8120018	8120417	400	*	1.78283	Promoter (<=1kb)	8	8120579	8122373	1795	1	MD08G1096600
Chr03	32580244	32580643	400	*	1.78266	Promoter (<=1kb)	3	32575034	32580379	5346	2	MD03G1240500
Chr07	35740614	35741013	400	*	1.78249	Promoter (1-2kb)	7	35742048	35748507	6460	1	MD07G1297600
Chr00	24267071	24267470	400	*	1.78221	Downstream (2-3kb)	0	24269911	24281456	11546	2	MD00G1114300
Chr10	41238456	41238855	400	*	1.78191	Promoter (<=1kb)	10	41238732	41241061	2330	1	MD10G1335100
Chr17	695377	695776	400	*	1.78189	Promoter (1-2kb)	17	693754	694134	381	2	MD17G1011300
Chr11	2393143	2393542	400	*	1.78167	Promoter (1-2kb)	11	2394650	2398859	4210	1	MD11G1027500
Chr04	29730927	29731326	400	*	1.7816	Promoter (<=1kb)	4	29727050	29731040	3991	2	MD04G1213800
Chr03	1206896	1207295	400	*	1.78158	Promoter (2-3kb)	3	1187374	1204387	17014	2	MD03G1015000
Chr15	50534404	50534803	400	*	1.78146	Intron (MD15G1404400/MD15G1404400, intron 12 of 21)	15	50529108	50541496	12389	1	MD15G1404400
Chr01	22063271	22063670	400	*	1.7814	Distal Intergenic	1	22056014	22063013	7000	1	MD01G1107900
Chr03	2835069	2835468	400	*	1.78138	Promoter (<=1kb)	3	2835331	2837584	2254	1	MD03G1035300
Chr13	7198085	7198484	400	*	1.78136	Promoter (1-2kb)	13	7185510	7196576	11067	2	MD13G1101200
Chr11	769431	769830	400	*	1.78133	Promoter (<=1kb)	11	768568	768681	114	2	MD11G1009600
Chr03	4453869	4454268	400	*	1.78127	Distal Intergenic	3	4438156	4443738	5583	1	MD03G1056000
Chr11	187615	188014	400	*	1.78095	Promoter (<=1kb)	11	188117	188204	88	1	MD11G1001900
Chr09	11115916	11116315	400	*	1.78077	Promoter (<=1kb)	9	11116604	11118334	1731	1	MD09G1142500
Chr12	30996086	30996485	400	*	1.77987	Promoter (<=1kb)	12	30995418	30996173	756	2	MD12G1235200
Chr09	1805666	1806065	400	*	1.77969	Promoter (<=1kb)	9	1806627	1810370	3744	1	MD09G1029200
Chr04	31695159	31695558	400	*	1.77965	Promoter (<=1kb)	4	31696306	31698689	2384	1	MD04G1238700
Chr02	7861874	7862273	400	*	1.7795	Promoter (<=1kb)	2	7854558	7862061	7504	2	MD02G1099100
Chr16	1140457	1140856	400	*	1.77948	Promoter (<=1kb)	16	1137645	1140861	3217	2	MD16G1014800
Chr10	32915634	32916033	400	*	1.77934	Promoter (<=1kb)	10	32915864	32921828	5965	1	MD10G1232800
Chr13	5590547	5590946	400	*	1.77905	Promoter (<=1kb)	13	5590784	5593021	2238	1	MD13G1079500
Chr09	12254634	12255033	400	*	1.77903	Distal Intergenic	9	12261217	12264376	3160	1	MD09G1154300
Chr09	2805989	2806388	400	*	1.77903	Distal Intergenic	9	2797596	2805867	8272	1	MD09G1043700
Chr10	40511881	40512280	400	*	1.77876	Downstream (<1kb)	10	40512430	40515449	3020	2	MD10G1324500
Chr16	5911074	5911473	400	*	1.7786	Exon (MD16G1084100/MD16G1084100, exon 1 of 1)	16	5910930	5911589	660	2	MD16G1084100
Chr05	38360715	38361114	400	*	1.77847	5' UTR	5	38360270	38363347	3078	1	MD05G1251900
Chr02	30396	30795	400	*	1.77838	Promoter (<=1kb)	2	30594	35013	4420	1	MD02G1000900
Chr06	34335526	34335925	400	*	1.77837	Promoter (3-4kb)	6	34331787	34332284	498	2	MD06G1210500
Chr01	30195465	30195864	400	*	1.77836	Promoter (1-2kb)	1	30192656	30194043	1388	2	MD01G1206600
Chr11	2317960	2318359	400	*	1.77826	Promoter (1-2kb)	11	2315184	2316185	1002	2	MD11G1026000
Chr09	11558154	11558553	400	*	1.778	Distal Intergenic	9	11549037	11551449	2413	1	MD09G1147400
Chr17	8337311	8337710	400	*	1.778	Distal Intergenic	17	8341548	8342658	1111	1	MD17G1098000
Chr13	3833785	3834184	400	*	1.77793	Promoter (1-2kb)	13	3828562	3832664	4103	2	MD13G1054600
Chr03	4592232	4592631	400	*	1.77774	Distal Intergenic	3	4600406	4603342	2937	1	MD03G1057500
Chr10	39026114	39026513	400	*	1.77743	Distal Intergenic	10	39032116	39035132	3017	1	MD10G1304000
Chr17	8192181	8192580	400	*	1.77734	Downstream (<1kb)	17	8193005	8199754	6750	2	MD17G1096700
Chr13	3969526	3969925	400	*	1.77727	Distal Intergenic	13	3975036	3978319	3284	1	MD13G1056800
Chr05	45262550	45262949	400	*	1.77721	Distal Intergenic	5	45257238	45259019	1782	1	MD05G1326500
Chr13	1002046	1002445	400	*	1.77721	Promoter (<=1kb)	13	1000278	1002138	1861	2	MD13G1015700
Chr13	223373	223772	400	*	1.77713	Promoter (2-3kb)	13	210349	220393	10045	2	MD13G1003300
Chr05	46241806	46242205	400	*	1.77648	Promoter (<=1kb)	5	46242006	46245138	3133	1	MD05G1341900
Chr13	10280967	10281366	400	*	1.77627	Distal Intergenic	13	10274662	10278695	4034	1	MD13G1134200
Chr02	8441854	8442253	400	*	1.77619	Distal Intergenic	2	8457915	8459375	1461	1	MD02G1104700
Chr07	63334	63733	400	*	1.7761	Promoter (<=1kb)	7	63668	69600	5933	1	MD07G1000400
Chr00	16413309	16413708	400	*	1.77549	Distal Intergenic	0	16422448	16434437	11990	1	MD00G1082300
Chr10	37467730	37468129	400	*	1.77545	Distal Intergenic	10	37456466	37460459	3994	2	MD10G1284700
Chr04	678977	679376	400	*	1.77538	Distal Intergenic	4	674017	677904	3888	1	MD04G1005700
Chr11	2469934	2470333	400	*	1.77512	Promoter (<=1kb)	11	2470949	2472052	1104	1	MD11G1028200
Chr11	2262966	2263365	400	*	1.77501	Promoter (3-4kb)	11	2259268	2259891	624	2	MD11G1025700
Chr11	39489615	39490014	400	*	1.77497	Promoter (<=1kb)	11	39490681	39491670	990	1	MD11G1277800
Chr07	31858885	31859284	400	*	1.77429	Promoter (<=1kb)	7	31853818	31858848	5031	2	MD07G1249700
Chr07	34506955	34507354	400	*	1.77418	Promoter (<=1kb)	7	34501590	34507075	5486	2	MD07G1282000
Chr02	5526959	5527358	400	*	1.77414	Promoter (2-3kb)	2	5521716	5524772	3057	2	MD02G1067600
Chr09	9414783	9415182	400	*	1.77402	Promoter (1-2kb)	9	9416714	9417250	537	1	MD09G1122000
Chr09	8494696	8495095	400	*	1.77402	Intron (MD09G1111700/MD09G1111700, intron 1 of 2)	9	8492767	8495591	2825	2	MD09G1111700
Chr13	3961906	3962305	400	*	1.7733	Distal Intergenic	13	3953873	3956544	2672	1	MD13G1056700
Chr04	29514069	29514468	400	*	1.77319	Promoter (<=1kb)	4	29513144	29514025	882	2	MD04G1210700
Chr02	6166871	6167270	400	*	1.77294	Promoter (2-3kb)	2	6162359	6164196	1838	2	MD02G1078100
Chr07	25117372	25117771	400	*	1.77292	Promoter (<=1kb)	7	25117588	25122763	5176	1	MD07G1173400
Chr05	44862689	44863088	400	*	1.77272	Promoter (2-3kb)	5	44865285	44868145	2861	1	MD05G1321500
Chr01	27768319	27768718	400	*	1.77239	Promoter (<=1kb)	1	27769205	27770209	1005	1	MD01G1177000
Chr16	3321822	3322221	400	*	1.77231	Promoter (2-3kb)	16	3316458	3319736	3279	2	MD16G1047600
Chr02	8224118	8224517	400	*	1.77202	Promoter (<=1kb)	2	8222714	8223751	1038	2	MD02G1102500
Chr01	27796236	27796635	400	*	1.77164	Promoter (1-2kb)	1	27797664	27798401	738	1	MD01G1177200
Chr16	3824072	3824471	400	*	1.77159	Promoter (<=1kb)	16	3817655	3824220	6566	2	MD16G1054000
Chr07	31914458	31914857	400	*	1.77156	Promoter (<=1kb)	7	31911402	31914179	2778	2	MD07G1250500
Chr08	2886438	2886837	400	*	1.77101	Promoter (<=1kb)	8	2882401	2886406	4006	2	MD08G1039300
Chr17	2575355	2575754	400	*	1.77098	Exon (MD17G1035900/MD17G1035900, exon 1 of 1)	17	2574699	2576141	1443	1	MD17G1035900
Chr15	5820242	5820641	400	*	1.77091	Promoter (2-3kb)	15	5817179	5818150	972	2	MD15G1084100
Chr06	26270799	26271198	400	*	1.77084	Distal Intergenic	6	26295540	26300096	4557	1	MD06G1121600
Chr15	7897558	7897957	400	*	1.77082	Downstream (1-2kb)	15	7899598	7903590	3993	2	MD15G1112300
Chr13	3456122	3456521	400	*	1.77068	Promoter (<=1kb)	13	3454692	3455488	797	2	MD13G1049100
Chr02	2103950	2104349	400	*	1.77064	Distal Intergenic	2	2109632	2111147	1516	1	MD02G1027600
Chr13	26132870	26133269	400	*	1.77042	Distal Intergenic	13	26172548	26173487	940	2	MD13G1247500
Chr13	235675	236074	400	*	1.77034	Promoter (<=1kb)	13	234304	235821	1518	2	MD13G1003600
Chr02	3392601	3393000	400	*	1.77026	Promoter (<=1kb)	2	3393136	3394317	1182	1	MD02G1041600
Chr13	8577787	8578186	400	*	1.77012	Promoter (<=1kb)	13	8577213	8577968	756	2	MD13G1117500
Chr03	5267213	5267612	400	*	1.77011	Distal Intergenic	3	5257639	5260501	2863	2	MD03G1065900
Chr17	2832049	2832448	400	*	1.76974	Distal Intergenic	17	2839125	2841646	2522	1	MD17G1038900
Chr03	693075	693474	400	*	1.76969	Intron (MD03G1009000/MD03G1009000, intron 2 of 6)	3	686671	695750	9080	2	MD03G1009000
Chr09	1701090	1701489	400	*	1.76938	Promoter (1-2kb)	9	1702725	1716429	13705	1	MD09G1027400
Chr00	2511559	2511958	400	*	1.76916	Promoter (2-3kb)	0	2504589	2508906	4318	2	MD00G1017300
Chr11	6186572	6186971	400	*	1.76906	Promoter (1-2kb)	11	6181344	6184778	3435	2	MD11G1072800
Chr05	46377748	46378147	400	*	1.76872	Promoter (<=1kb)	5	46375447	46377318	1872	2	MD05G1344100
Chr05	41065295	41065694	400	*	1.76843	Distal Intergenic	5	41058782	41060871	2090	2	MD05G1276200
Chr15	329945	330344	400	*	1.76802	Promoter (<=1kb)	15	329879	329950	72	2	MD15G1005700
Chr15	11109558	11109957	400	*	1.76756	Promoter (<=1kb)	15	11109810	11114777	4968	1	MD15G1150600
Chr00	6710056	6710455	400	*	1.76746	Promoter (2-3kb)	0	6706267	6707939	1673	2	MD00G1038400
Chr00	10611887	10612286	400	*	1.76737	Promoter (<=1kb)	0	10612735	10613127	393	1	MD00G1057600
Chr05	43469436	43469835	400	*	1.76728	Intron (MD05G1302200/MD05G1302200, intron 1 of 1)	5	43467516	43470860	3345	2	MD05G1302200
Chr14	28839372	28839771	400	*	1.76681	Exon (MD14G1198300/MD14G1198300, exon 1 of 1)	14	28838577	28840091	1515	1	MD14G1198300
Chr15	983771	984170	400	*	1.76674	Promoter (<=1kb)	15	983873	983950	78	2	MD15G1016800
Chr09	163609	164008	400	*	1.76673	Promoter (<=1kb)	9	159264	163713	4450	2	MD09G1001000
Chr04	29052091	29052490	400	*	1.7665	Promoter (1-2kb)	4	29045232	29050825	5594	2	MD04G1204500
Chr12	69863	70262	400	*	1.76649	Promoter (<=1kb)	12	62572	70066	7495	2	MD12G1000100
Chr13	8992179	8992578	400	*	1.76645	Downstream (<1kb)	13	8993050	8995368	2319	2	MD13G1122100
Chr15	6776868	6777267	400	*	1.7664	Promoter (<=1kb)	15	6775663	6777014	1352	2	MD15G1097300
Chr14	2307911	2308310	400	*	1.76617	Distal Intergenic	14	2296384	2298978	2595	1	MD14G1024800
Chr03	33176250	33176649	400	*	1.76596	Promoter (<=1kb)	3	33176585	33177501	917	1	MD03G1244900
Chr02	37200096	37200495	400	*	1.7657	Distal Intergenic	2	37205760	37206008	249	1	MD02G1317600
Chr14	29288549	29288948	400	*	1.76563	Promoter (1-2kb)	14	29289987	29290109	123	1	MD14G1205400
Chr15	5336729	5337128	400	*	1.76542	Promoter (<=1kb)	15	5334685	5336858	2174	2	MD15G1078200
Chr07	35025680	35026079	400	*	1.76534	Distal Intergenic	7	35019316	35022062	2747	1	MD07G1289500
Chr10	40972942	40973341	400	*	1.76529	Promoter (<=1kb)	10	40968399	40973018	4620	2	MD10G1332200
Chr01	25705879	25706278	400	*	1.76512	Promoter (1-2kb)	1	25703362	25704113	752	2	MD01G1148000
Chr17	8469723	8470122	400	*	1.76511	Promoter (<=1kb)	17	8470013	8473896	3884	1	MD17G1099800
Chr15	9824973	9825372	400	*	1.76473	Promoter (<=1kb)	15	9825189	9829284	4096	1	MD15G1134900
Chr13	975322	975721	400	*	1.76467	Promoter (<=1kb)	13	976655	978650	1996	1	MD13G1015100
Chr05	47649523	47649922	400	*	1.7646	Promoter (3-4kb)	5	47644339	47646264	1926	2	MD05G1360500
Chr00	48331198	48331597	400	*	1.76445	Promoter (2-3kb)	0	48326830	48328342	1513	2	MD00G1202600
Chr10	40901507	40901906	400	*	1.76421	Promoter (1-2kb)	10	40894475	40899529	5055	2	MD10G1330800
Chr12	3472303	3472702	400	*	1.76364	Promoter (2-3kb)	12	3468287	3469348	1062	2	MD12G1031600
Chr05	42395458	42395857	400	*	1.76364	Distal Intergenic	5	42403159	42406601	3443	1	MD05G1292600
Chr10	32370621	32371020	400	*	1.76353	Promoter (<=1kb)	10	32370099	32370544	446	2	MD10G1226700
Chr17	607692	608091	400	*	1.76351	Promoter (1-2kb)	17	605256	606396	1141	2	MD17G1009800
Chr15	7500549	7500948	400	*	1.76348	Promoter (<=1kb)	15	7500801	7501893	1093	1	MD15G1107200
Chr06	36726698	36727097	400	*	1.76307	Distal Intergenic	6	36744807	36753947	9141	1	MD06G1236100
Chr15	12196678	12197077	400	*	1.76269	Distal Intergenic	15	12200655	12201443	789	2	MD15G1161900
Chr05	40866177	40866576	400	*	1.76256	Promoter (<=1kb)	5	40866416	40868568	2153	1	MD05G1273800
Chr02	6673651	6674050	400	*	1.76217	Distal Intergenic	2	6673113	6673215	103	1	MD02G1084900
Chr02	32583905	32584304	400	*	1.76208	Distal Intergenic	2	32575325	32577170	1846	2	MD02G1271200
Chr17	3445385	3445784	400	*	1.76205	Promoter (<=1kb)	17	3445637	3448628	2992	1	MD17G1047100
Chr13	9952614	9953013	400	*	1.76198	Intron (MD13G1130700/MD13G1130700, intron 1 of 1)	13	9951909	9954992	3084	1	MD13G1130700
Chr15	8310842	8311241	400	*	1.76162	Distal Intergenic	15	8296345	8304668	8324	2	MD15G1117100
Chr15	8751691	8752090	400	*	1.76152	Promoter (<=1kb)	15	8752675	8755095	2421	1	MD15G1121900
Chr16	6096772	6097171	400	*	1.76124	Distal Intergenic	16	6094690	6095895	1206	1	MD16G1088600
Chr13	2178361	2178760	400	*	1.76117	Promoter (<=1kb)	13	2178698	2182318	3621	1	MD13G1030200
Chr17	2520450	2520849	400	*	1.7609	Promoter (<=1kb)	17	2517727	2520624	2898	2	MD17G1035100
[truncated: 23,914 more rows]
