# Supplementary material for: Integrating ATAC-seq and RNA-seq Reveals the Dynamics of Chromatin Accessibility and Gene Expression in Apple Response to Drought
Source: Int J Mol Sci. 2022 Sep 23;23(19):11191. doi: 10.3390/ijms231911191 (PMC9570298; doi:10.3390/ijms231911191)
Supplement: Supplementary file 1 [file ijms-23-11191-s001.zip › Table S2. Four-quadrant plot related genes and PEIGs.xlsx]

## Sheet: hyper_up
geneId	diff.log2.fc	log2(fc)	Regulation
MD06G1134900	3.20289	1.85943	hyper_up
MD06G1163300	2.86353	1.61123	hyper_up
MD10G1307800	2.65671	1.61985	hyper_up
MD02G1066400	2.62253	2.24042	hyper_up
MD05G1146400	2.57561	1.40877	hyper_up
MD15G1066300	2.32505	2.78033	hyper_up
MD11G1054100	2.22105	1.18228	hyper_up
MD14G1193100	2.20429	1.73587	hyper_up
MD01G1230900	2.09436	1.61034	hyper_up
MD15G1003500	2.05922	1.53256	hyper_up
MD13G1033200	2.01259	2.14959	hyper_up
MD11G1296000	1.98397	1.53143	hyper_up
MD15G1066300	1.97985	2.78033	hyper_up
MD10G1286300	1.97148	2.64974	hyper_up
MD00G1171800	1.96399	1.96139	hyper_up
MD13G1082000	1.95514	2.33799	hyper_up
MD00G1149300	1.92978	2.01189	hyper_up
MD10G1273200	1.92181	1.96108	hyper_up
MD00G1171800	1.92121	1.96139	hyper_up
MD10G1240500	1.91091	2.82861	hyper_up
MD16G1096300	1.9026	2.30519	hyper_up
MD06G1216300	1.87543	1.5285	hyper_up
MD05G1261100	1.8523	2.0809	hyper_up
MD08G1029700	1.83843	1.91677	hyper_up
MD03G1049900	1.83486	2.90746	hyper_up
MD02G1136800	1.82057	1.24347	hyper_up
MD01G1141700	1.81823	1.44512	hyper_up
MD15G1057700	1.8169	1.73478	hyper_up
MD13G1004700	1.81452	1.69941	hyper_up
MD10G1340100	1.81245	2.05897	hyper_up
MD15G1010100	1.79716	1.03909	hyper_up
MD07G1249700	1.77429	1.55623	hyper_up
MD09G1027400	1.76938	1.0119	hyper_up
MD11G1072800	1.76906	1.15086	hyper_up
MD10G1226700	1.76353	1.37023	hyper_up
MD05G1104700	1.75892	3.28799	hyper_up
MD09G1054200	1.75545	1.38585	hyper_up
MD02G1066400	1.74575	2.24042	hyper_up
MD09G1084600	1.73614	5.62821	hyper_up
MD03G1064200	1.72636	2.46017	hyper_up
MD15G1006800	1.72018	1.33861	hyper_up
MD16G1096300	1.7193	2.30519	hyper_up
MD13G1035600	1.71919	1.39913	hyper_up
MD13G1086200	1.71808	2.48765	hyper_up
MD13G1160700	1.71753	2.92087	hyper_up
MD10G1258000	1.6959	3.9804	hyper_up
MD10G1226700	1.69189	1.37023	hyper_up
MD05G1262700	1.68299	1.56658	hyper_up
MD15G1057700	1.67077	1.73478	hyper_up
MD10G1258000	1.66649	3.9804	hyper_up
MD03G1245500	1.65474	1.93182	hyper_up
MD01G1194100	1.65214	1.46965	hyper_up
MD09G1054200	1.65135	1.38585	hyper_up
MD14G1193100	1.64659	1.73587	hyper_up
MD13G1033200	1.62479	2.14959	hyper_up
MD00G1149300	1.62393	2.01189	hyper_up
MD10G1226600	1.61541	1.62842	hyper_up
MD16G1154000	1.61333	1.45509	hyper_up
MD07G1268700	1.61235	1.84471	hyper_up
MD09G1088700	1.601	1.28639	hyper_up
MD10G1291400	1.59924	1.64143	hyper_up
MD08G1107900	1.59384	1.21401	hyper_up
MD05G1238900	1.58827	1.09938	hyper_up
MD11G1037400	1.58775	1.71683	hyper_up
MD13G1068700	1.57973	2.40541	hyper_up
MD16G1071900	1.56863	1.53172	hyper_up
MD02G1252000	1.56556	1.59506	hyper_up
MD02G1086500	1.56103	2.60961	hyper_up
MD11G1059400	1.56003	2.2353	hyper_up
MD15G1055300	1.55812	1.97801	hyper_up
MD04G1201900	1.55642	1.45699	hyper_up
MD07G1043400	1.55621	1.66939	hyper_up
MD09G1078700	1.54985	1.31903	hyper_up
MD15G1062500	1.54543	1.7185	hyper_up
MD05G1030800	1.54109	4.5085	hyper_up
MD14G1190100	1.5273	1.32138	hyper_up
MD15G1055300	1.49223	1.97801	hyper_up
MD08G1048800	1.47332	2.27762	hyper_up
MD13G1082300	1.47323	2.7674	hyper_up
MD05G1262600	1.47214	2.7478	hyper_up
MD06G1216300	1.47108	1.5285	hyper_up
MD00G1026200	1.46861	1.21162	hyper_up
MD02G1024400	1.46483	1.36207	hyper_up
MD06G1166300	1.46266	1.97546	hyper_up
MD00G1024800	1.45914	1.7395	hyper_up
MD16G1096300	1.45896	2.30519	hyper_up
MD01G1141700	1.45729	1.44512	hyper_up
MD06G1218300	1.45688	1.93145	hyper_up
MD15G1008100	1.45255	3.27528	hyper_up
MD13G1077200	1.45207	1.27061	hyper_up
MD13G1041700	1.43162	3.04394	hyper_up
MD15G1057700	1.42904	1.73478	hyper_up
MD07G1156200	1.42892	1.3817	hyper_up
MD14G1008200	1.4286	1.57889	hyper_up
MD10G1226700	1.4267	1.37023	hyper_up
MD09G1054200	1.4263	1.38585	hyper_up
MD17G1070700	1.42372	2.061	hyper_up
MD00G1024800	1.42038	1.7395	hyper_up
MD02G1024400	1.40695	1.36207	hyper_up
MD15G1122300	1.39785	1.18579	hyper_up
MD03G1222700	1.39105	1.37979	hyper_up
MD05G1184700	1.38806	1.57384	hyper_up
MD16G1095900	1.38566	1.76466	hyper_up
MD15G1045300	1.37197	1.26182	hyper_up
MD02G1066400	1.36608	2.24042	hyper_up
MD11G1059400	1.36499	2.2353	hyper_up
MD13G1043400	1.36158	1.77246	hyper_up
MD07G1235800	1.35373	1.90994	hyper_up
MD06G1228000	1.3504	1.68491	hyper_up
MD12G1191500	1.35034	1.01668	hyper_up
MD09G1092300	1.34239	1.59186	hyper_up
MD15G1113900	1.33612	1.2729	hyper_up
MD17G1075400	1.32831	1.22429	hyper_up
MD11G1032400	1.32517	1.86813	hyper_up
MD10G1240500	1.31985	2.82861	hyper_up
MD14G1016000	1.31567	1.69039	hyper_up
MD15G1233200	1.31556	1.42363	hyper_up
MD06G1146600	1.30557	1.18287	hyper_up
MD07G1266500	1.30225	2.14314	hyper_up
MD07G1064100	1.29193	2.39791	hyper_up
MD17G1035400	1.29167	1.38525	hyper_up
MD06G1216300	1.28809	1.5285	hyper_up
MD13G1028400	1.28789	1.74952	hyper_up
MD05G1293800	1.28643	2.09202	hyper_up
MD08G1218900	1.28276	1.61351	hyper_up
MD10G1311000	1.28083	5.0514	hyper_up
MD16G1043200	1.26567	1.25403	hyper_up
MD16G1015600	1.23742	1.71367	hyper_up
MD05G1139800	1.2356	1.69663	hyper_up
MD05G1104700	1.23317	3.28799	hyper_up
MD11G1036800	1.22422	1.85345	hyper_up
MD15G1377900	1.2183	2.71066	hyper_up
MD14G1008200	1.21502	1.57889	hyper_up
MD14G1219200	1.21278	1.49263	hyper_up
MD07G1249700	1.21127	1.55623	hyper_up
MD07G1296900	1.21058	1.40137	hyper_up
MD14G1157900	1.20636	1.36257	hyper_up
MD00G1214100	1.20393	1.57658	hyper_up
MD10G1265700	1.20053	1.45982	hyper_up
MD14G1008200	1.19551	1.57889	hyper_up
MD02G1122100	1.18932	1.27932	hyper_up
MD13G1102900	1.18838	1.22785	hyper_up
MD10G1032000	1.1876	2.60555	hyper_up
MD01G1171300	1.17313	1.26887	hyper_up
MD14G1182800	1.16675	2.08788	hyper_up
MD11G1072800	1.16604	1.15086	hyper_up
MD17G1068700	1.1607	1.07897	hyper_up
MD03G1245500	1.15894	1.93182	hyper_up
MD06G1173900	1.15479	1.12194	hyper_up
MD11G1135800	1.15003	1.1943	hyper_up
MD03G1085100	1.14825	1.16491	hyper_up
MD15G1250600	1.14572	1.62033	hyper_up
MD05G1211000	1.14083	3.04142	hyper_up
MD11G1291300	1.13701	1.06056	hyper_up
MD09G1141100	1.13653	1.48764	hyper_up
MD04G1180100	1.1341	1.15092	hyper_up
MD16G1135100	1.13219	2.5078	hyper_up
MD16G1015600	1.13172	1.71367	hyper_up
MD02G1085500	1.12641	1.89532	hyper_up
MD09G1127600	1.12145	1.41706	hyper_up
MD16G1043200	1.11654	1.25403	hyper_up
MD03G1289900	1.11492	1.41043	hyper_up
MD17G1238900	1.11437	1.79324	hyper_up
MD03G1029900	1.09951	1.87568	hyper_up
MD01G1126500	1.09715	1.33609	hyper_up
MD17G1284300	1.09607	1.84067	hyper_up
MD16G1034600	1.09272	1.01716	hyper_up
MD08G1103200	1.08781	1.31617	hyper_up
MD02G1140100	1.08712	2.77335	hyper_up
MD02G1096700	1.06358	1.27479	hyper_up
MD10G1311000	1.05224	5.0514	hyper_up
MD14G1198300	1.05223	1.14448	hyper_up
MD05G1238900	1.03763	1.09938	hyper_up
MD09G1088700	1.03438	1.28639	hyper_up
MD09G1285600	1.02378	1.44677	hyper_up
MD07G1004600	1.0197	1.13663	hyper_up
MD09G1054200	1.0156	1.38585	hyper_up
MD16G1047500	1.00241	2.95722	hyper_up
MD13G1203700	1.00222	1.885	hyper_up
MD09G1076200	0.998688	1.53554	hyper_up
MD11G1072800	0.996489	1.15086	hyper_up
MD11G1169600	0.994288	1.46706	hyper_up
MD03G1036600	0.992307	1.41901	hyper_up
MD16G1189900	0.98972	4.7282	hyper_up
MD08G1032400	0.986821	1.62238	hyper_up
MD08G1092400	0.979656	2.95421	hyper_up
MD15G1155500	0.970489	1.1093	hyper_up
MD02G1266200	0.965873	1.43919	hyper_up
MD13G1001600	0.952741	1.36678	hyper_up
MD15G1051600	0.944723	1.25057	hyper_up
MD03G1018600	0.943879	1.05704	hyper_up
MD10G1028200	0.941449	4.33295	hyper_up
MD16G1079600	0.939812	2.43501	hyper_up
MD03G1045200	0.93432	2.78326	hyper_up
MD05G1252800	0.934046	1.42594	hyper_up
MD17G1270700	0.928656	1.3574	hyper_up
MD01G1108700	0.928147	1.13731	hyper_up
MD04G1180100	0.923859	1.15092	hyper_up
MD06G1228000	0.901417	1.68491	hyper_up
MD03G1222700	0.897417	1.37979	hyper_up
MD10G1111000	0.896964	2.11777	hyper_up
MD08G1032400	0.892906	1.62238	hyper_up
MD07G1156200	0.89109	1.3817	hyper_up
MD15G1155500	0.88662	1.1093	hyper_up
MD16G1161100	0.862837	2.26288	hyper_up
MD08G1190600	0.862694	2.07988	hyper_up
MD03G1278400	0.859262	2.47357	hyper_up
MD11G1097900	0.844605	1.4313	hyper_up
MD15G1394100	0.843803	1.58712	hyper_up
MD04G1039200	0.843553	1.42716	hyper_up
MD03G1257500	0.839433	3.27687	hyper_up
MD13G1206000	0.832534	4.44175	hyper_up
MD02G1250900	0.822053	2.30701	hyper_up
MD08G1029700	0.816092	1.91677	hyper_up
MD06G1161300	0.804907	1.71707	hyper_up
MD11G1083100	0.80456	1.58908	hyper_up
MD04G1135600	0.792657	1.25017	hyper_up
MD03G1150200	0.788951	3.02916	hyper_up
MD11G1072800	0.787907	1.15086	hyper_up
MD00G1143400	0.780929	1.53004	hyper_up
MD07G1191200	0.772119	1.52782	hyper_up
MD03G1098300	0.769579	1.33139	hyper_up
MD10G1042300	0.765548	3.24375	hyper_up
MD05G1030800	0.761711	4.5085	hyper_up
MD17G1035400	0.757939	1.38525	hyper_up
MD08G1173600	0.753228	1.20314	hyper_up
MD15G1062500	0.751433	1.7185	hyper_up
MD16G1077300	0.751098	1.25444	hyper_up
MD14G1245900	0.74291	1.53078	hyper_up
MD09G1162900	0.738747	6.66725	hyper_up
MD10G1257900	0.736114	1.53393	hyper_up
MD09G1162900	0.728244	6.66725	hyper_up
MD13G1069300	0.696404	1.16093	hyper_up
MD13G1067900	0.693152	1.251	hyper_up
MD05G1184700	0.682805	1.57384	hyper_up
MD10G1265500	0.673124	1.32686	hyper_up
MD06G1228000	0.669292	1.68491	hyper_up
MD12G1051200	0.644888	1.85511	hyper_up
MD15G1394100	0.639824	1.58712	hyper_up
MD03G1242500	0.627873	3.33159	hyper_up

## Sheet: hypo_down
geneId	diff.log2.fc	log2(fc)	Regulation
MD02G1110400	-1.76766	-2.01886	hypo_down
MD13G1070200	-1.26258	-5.0263	hypo_down
MD07G1199300	-1.0379	-1.24106	hypo_down
MD13G1273700	-1.02053	-2.43637	hypo_down
MD04G1132400	-0.948452	-2.95208	hypo_down
MD16G1230800	-0.971719	-1.9177	hypo_down
MD06G1065500	-0.861383	-2.63759	hypo_down
MD13G1070200	-0.854527	-5.0263	hypo_down
MD17G1180300	-0.842792	-4.48534	hypo_down
MD06G1049100	-0.854887	-1.92059	hypo_down
MD15G1250400	-0.842106	-1.72959	hypo_down
MD15G1250400	-0.818771	-1.72959	hypo_down
MD10G1065800	-0.803664	-4.26626	hypo_down
MD08G1195400	-0.801389	-1.38508	hypo_down
MD14G1137300	-0.747193	-4.50017	hypo_down
MD01G1076200	-0.705217	-1.82034	hypo_down

## Sheet: hyper_down
geneId	diff.log2.fc	log2(fc)	Regulation
MD15G1051500	2.25288	-1.07875	hyper_down
MD04G1248400	2.15429	-3.00249	hyper_down
MD05G1334500	2.0535	-2.45494	hyper_down
MD03G1073700	2.00221	-2.20421	hyper_down
MD09G1000800	2.07069	-1.7645	hyper_down
MD02G1048100	2.00531	-1.46392	hyper_down
MD12G1262300	1.95561	-2.59692	hyper_down
MD05G1348800	1.86089	-3.28174	hyper_down
MD13G1053600	1.83883	-2.74083	hyper_down
MD17G1003500	1.90493	-2.52422	hyper_down
MD09G1062600	1.7601	-1.46206	hyper_down
MD05G1360500	1.7646	-1.71891	hyper_down
MD10G1292500	1.75293	-1.68387	hyper_down
MD17G1035100	1.7609	-1.62609	hyper_down
MD02G1048100	1.85031	-1.46392	hyper_down
MD08G1070000	2.61248	-1.10704	hyper_down
MD12G1260300	1.74512	-1.71311	hyper_down
MD15G1019300	1.66878	-1.11874	hyper_down
MD15G1195500	1.69551	-1.44115	hyper_down
MD02G1058400	1.65992	-1.26028	hyper_down
MD04G1224100	1.62842	-2.49941	hyper_down
MD09G1098300	1.64018	-1.90894	hyper_down
MD04G1244400	1.63641	-1.71851	hyper_down
MD06G1228200	1.59371	-1.57877	hyper_down
MD05G1348800	1.58438	-3.28174	hyper_down
MD08G1003700	1.63527	-1.12058	hyper_down
MD15G1123600	1.60858	-1.35545	hyper_down
MD17G1006700	1.63	-1.51705	hyper_down
MD10G1323700	1.5795	-1.81612	hyper_down
MD09G1187600	1.57149	-1.78514	hyper_down
MD15G1051500	1.56884	-1.07875	hyper_down
MD13G1154500	1.57726	-2.54135	hyper_down
MD13G1059500	1.56239	-3.42099	hyper_down
MD10G1311700	1.55178	-1.20774	hyper_down
MD11G1307700	1.55539	-2.33495	hyper_down
MD12G1255200	1.5504	-2.92802	hyper_down
MD13G1016500	1.51879	-1.45579	hyper_down
MD02G1017900	1.51619	-2.16601	hyper_down
MD02G1056400	1.51757	-2.29192	hyper_down
MD16G1147700	1.4956	-1.27356	hyper_down
MD08G1027600	1.48068	-1.17509	hyper_down
MD16G1022000	1.46918	-1.48308	hyper_down
MD17G1034000	1.51882	-2.38186	hyper_down
MD10G1321500	1.52665	-1.1883	hyper_down
MD01G1184400	1.52641	-1.95155	hyper_down
MD15G1123500	1.44336	-1.23639	hyper_down
MD10G1282300	1.45066	-3.01413	hyper_down
MD12G1263900	1.45527	-1.35588	hyper_down
MD09G1098300	1.42922	-1.90894	hyper_down
MD07G1270800	1.42869	-3.10847	hyper_down
MD05G1347300	1.48582	-1.19699	hyper_down
MD08G1015000	1.42395	-2.96357	hyper_down
MD04G1166600	1.39522	-1.25834	hyper_down
MD04G1246200	1.47682	-1.98754	hyper_down
MD13G1095000	1.46047	-2.22158	hyper_down
MD17G1040500	1.37585	-1.83815	hyper_down
MD10G1279500	1.37336	-1.90328	hyper_down
MD15G1054300	1.36612	-2.97	hyper_down
MD17G1086300	1.36635	-1.77245	hyper_down
MD15G1137600	1.35929	-1.56524	hyper_down
MD06G1232000	1.42825	-3.20717	hyper_down
MD02G1034000	1.57472	-1.9043	hyper_down
MD05G1360500	1.35465	-1.71891	hyper_down
MD01G1177400	1.46857	-2.49217	hyper_down
MD01G1089400	1.35008	-3.11845	hyper_down
MD13G1016500	1.34395	-1.45579	hyper_down
MD17G1020900	1.3459	-1.51967	hyper_down
MD07G1293900	1.34939	-1.38626	hyper_down
MD07G1311500	1.35976	-1.02305	hyper_down
MD17G1244400	1.39586	-2.43636	hyper_down
MD13G1016500	1.33053	-1.45579	hyper_down
MD01G1188500	1.39815	-3.56267	hyper_down
MD04G1245900	1.36622	-2.05486	hyper_down
MD11G1015800	1.30735	-1.39882	hyper_down
MD08G1007500	1.33372	-1.54488	hyper_down
MD07G1240700	1.30876	-2.28193	hyper_down
MD06G1122200	1.30355	-2.43939	hyper_down
MD01G1132900	1.32165	-1.49818	hyper_down
MD10G1238800	1.36251	-1.04901	hyper_down
MD16G1010600	1.28709	-1.5811	hyper_down
MD11G1237600	1.28526	-1.47573	hyper_down
MD03G1014800	1.30787	-2.36494	hyper_down
MD06G1171200	1.3606	-2.06676	hyper_down
MD02G1123700	1.29117	-1.1122	hyper_down
MD01G1146300	1.29419	-1.46998	hyper_down
MD16G1029900	1.28279	-1.78572	hyper_down
MD01G1080400	1.2829	-1.62079	hyper_down
MD01G1176200	1.2808	-1.68623	hyper_down
MD06G1144500	1.28062	-1.09792	hyper_down
MD15G1006300	1.42938	-1.17292	hyper_down
MD13G1093700	1.27509	-2.01246	hyper_down
MD15G1094600	1.3224	-2.25707	hyper_down
MD03G1003100	1.25187	-1.81417	hyper_down
MD05G1234000	1.28176	-1.62484	hyper_down
MD14G1021200	1.26807	-1.69218	hyper_down
MD07G1232800	1.24903	-2.98944	hyper_down
MD10G1224400	1.24308	-1.76973	hyper_down
MD02G1095600	1.23782	-1.53616	hyper_down
MD04G1224100	1.23434	-2.49941	hyper_down
MD11G1202000	1.23697	-2.36785	hyper_down
MD13G1108600	1.25997	-1.6077	hyper_down
MD11G1090500	1.29601	-1.4137	hyper_down
MD15G1140500	1.27502	-1.86211	hyper_down
MD11G1023100	1.21941	-1.19215	hyper_down
MD05G1300900	1.23958	-1.79487	hyper_down
MD06G1207100	1.30378	-2.10963	hyper_down
MD15G1023800	1.23723	-1.72357	hyper_down
MD16G1057000	1.27681	-1.50117	hyper_down
MD08G1007200	1.38173	-1.38295	hyper_down
MD09G1056700	1.26635	-3.25321	hyper_down
MD02G1056400	1.31232	-2.29192	hyper_down
MD05G1205800	1.20484	-1.89495	hyper_down
MD07G1270800	1.28113	-3.10847	hyper_down
MD14G1201100	1.22668	-2.13934	hyper_down
MD07G1220600	1.20591	-1.08426	hyper_down
MD13G1059500	1.23232	-3.42099	hyper_down
MD17G1244400	1.18502	-2.43636	hyper_down
MD16G1029900	1.18928	-1.78572	hyper_down
MD17G1020800	1.20383	-2.529	hyper_down
MD07G1311500	1.40054	-1.02305	hyper_down
MD00G1061800	1.18707	-2.22695	hyper_down
MD08G1087600	1.21157	-3.70961	hyper_down
MD07G1274000	1.17033	-1.16298	hyper_down
MD15G1098800	1.2956	-3.83409	hyper_down
MD02G1078700	1.1892	-2.22546	hyper_down
MD05G1357200	1.17036	-1.73959	hyper_down
MD13G1094000	1.22892	-2.80125	hyper_down
MD17G1086300	1.16364	-1.77245	hyper_down
MD06G1187600	1.14411	-1.14387	hyper_down
MD06G1232000	1.14915	-3.20717	hyper_down
MD17G1079700	1.18755	-1.35197	hyper_down
MD15G1129600	1.24387	-1.30128	hyper_down
MD10G1284000	1.13771	-1.47711	hyper_down
MD00G1019200	1.14281	-1.46591	hyper_down
MD08G1250800	1.23275	-1.99055	hyper_down
MD01G1171100	1.26454	-1.39601	hyper_down
MD05G1334500	1.14692	-2.45494	hyper_down
MD15G1189200	1.1322	-1.73652	hyper_down
MD04G1239600	1.1407	-1.85524	hyper_down
MD12G1238600	1.12283	-2.16738	hyper_down
MD03G1014400	1.12068	-1.65419	hyper_down
MD11G1229300	1.13067	-1.64211	hyper_down
MD14G1185100	1.15645	-1.41929	hyper_down
MD13G1084900	1.14608	-1.68834	hyper_down
MD10G1296300	1.11782	-2.06495	hyper_down
MD15G1051500	1.1136	-1.07875	hyper_down
MD13G1016500	1.16313	-1.45579	hyper_down
MD16G1031400	1.11353	-2.03632	hyper_down
MD06G1187600	1.10873	-1.14387	hyper_down
MD05G1303200	1.12149	-3.399	hyper_down
MD16G1258600	1.20025	-1.63394	hyper_down
MD09G1000800	1.12308	-1.7645	hyper_down
MD12G1143700	1.11501	-2.5445	hyper_down
MD03G1294300	1.19079	-2.316	hyper_down
MD15G1154800	1.1117	-1.10956	hyper_down
MD01G1137900	1.19791	-1.49784	hyper_down
MD10G1108300	1.10234	-1.8384	hyper_down
MD14G1179700	1.09574	-1.30367	hyper_down
MD02G1031600	1.07915	-2.48399	hyper_down
MD09G1032300	1.09756	-1.89393	hyper_down
MD13G1059400	1.08693	-4.47734	hyper_down
MD11G1274200	1.08872	-1.55239	hyper_down
MD10G1198300	1.12474	-1.95986	hyper_down
MD17G1092300	1.09588	-1.82735	hyper_down
MD04G1191000	1.07334	-1.76528	hyper_down
MD12G1037300	1.08605	-1.90179	hyper_down
MD06G1144700	1.0717	-1.51947	hyper_down
MD01G1144200	1.05002	-3.186	hyper_down
MD11G1111800	1.04531	-1.19311	hyper_down
MD07G1232800	1.04641	-2.98944	hyper_down
MD11G1080300	1.05252	-2.28231	hyper_down
MD00G1109700	1.07115	-1.27161	hyper_down
MD16G1103000	1.03905	-1.65861	hyper_down
MD14G1202700	1.04463	-2.43635	hyper_down
MD06G1215200	1.04322	-1.20033	hyper_down
MD15G1060200	1.06855	-1.55733	hyper_down
MD17G1286000	1.02684	-2.22241	hyper_down
MD10G1265300	1.1838	-1.05982	hyper_down
MD05G1360600	1.03213	-5.50253	hyper_down
MD17G1037500	1.04582	-1.99053	hyper_down
MD06G1187600	1.08202	-1.14387	hyper_down
MD01G1120300	1.01854	-2.60848	hyper_down
MD17G1037500	1.00367	-1.99053	hyper_down
MD14G1223300	1.02945	-1.47045	hyper_down
MD13G1119100	1.10888	-1.05506	hyper_down
MD05G1209300	1.12317	-1.6291	hyper_down
MD03G1014400	1.03895	-1.65419	hyper_down
MD02G1001800	1.00766	-1.0455	hyper_down
MD17G1244400	0.996152	-2.43636	hyper_down
MD15G1060200	0.995473	-1.55733	hyper_down
MD10G1062200	0.989346	-1.54716	hyper_down
MD17G1030800	1.01386	-2.59112	hyper_down
MD14G1207900	0.981155	-2.34208	hyper_down
MD13G1093700	0.98281	-2.01246	hyper_down
MD02G1056400	0.981852	-2.29192	hyper_down
MD16G1119400	0.97757	-1.69909	hyper_down
MD13G1180400	1.01083	-2.96276	hyper_down
MD10G1210500	0.984819	-2.08891	hyper_down
MD01G1182600	0.965244	-2.38157	hyper_down
MD17G1264700	0.960909	-2.03128	hyper_down
MD17G1034000	0.98885	-2.38186	hyper_down
MD05G1364200	0.992828	-2.03684	hyper_down
MD14G1226000	0.947499	-1.24916	hyper_down
MD02G1049800	0.948775	-3.50977	hyper_down
MD08G1087600	0.979059	-3.70961	hyper_down
MD11G1079700	0.95894	-2.364	hyper_down
MD14G1208000	0.957636	-2.2501	hyper_down
MD09G1031000	0.933767	-1.82763	hyper_down
MD11G1277500	0.941338	-1.09527	hyper_down
MD07G1305400	0.927807	-2.76762	hyper_down
MD02G1014300	1.04493	-2.71286	hyper_down
MD04G1209400	0.929324	-1.93227	hyper_down
MD03G1021200	0.918058	-1.62018	hyper_down
MD12G1190500	0.911096	-2.17601	hyper_down
MD10G1195700	0.999276	-1.55357	hyper_down
MD05G1321000	0.916913	-1.72539	hyper_down
MD15G1383100	0.972642	-2.5432	hyper_down
MD05G1122100	1.00131	-1.51054	hyper_down
MD04G1016900	0.950483	-1.48775	hyper_down
MD02G1302200	0.90854	-1.58799	hyper_down
MD02G1123700	1.07495	-1.1122	hyper_down
MD16G1093300	0.911912	-1.62104	hyper_down
MD11G1314000	0.908672	-1.15126	hyper_down
MD12G1203600	0.912956	-1.90062	hyper_down
MD04G1052200	0.911535	-1.37536	hyper_down
MD12G1204700	0.896696	-1.93085	hyper_down
MD14G1002300	0.908211	-1.82167	hyper_down
MD11G1095300	0.993007	-1.36065	hyper_down
MD10G1320900	0.888099	-1.31398	hyper_down
MD17G1081000	0.923329	-3.51508	hyper_down
MD16G1117600	0.952512	-1.77482	hyper_down
MD15G1140500	0.894616	-1.86211	hyper_down
MD05G1348100	0.88523	-1.91079	hyper_down
MD14G1036400	0.870509	-1.58151	hyper_down
MD14G1185100	0.88519	-1.41929	hyper_down
MD02G1009300	0.869061	-1.81559	hyper_down
MD15G1072700	0.878584	-2.6507	hyper_down
MD09G1182900	0.932013	-1.20053	hyper_down
MD08G1117600	0.863446	-4.05849	hyper_down
MD15G1242900	0.927465	-1.26553	hyper_down
MD03G1263900	0.860491	-2.17423	hyper_down
MD13G1262000	0.862803	-1.67707	hyper_down
MD16G1087900	0.890913	-1.7006	hyper_down
MD12G1114000	0.865471	-1.38079	hyper_down
MD05G1145700	0.86301	-1.15063	hyper_down
MD07G1222300	0.844615	-2.77088	hyper_down
MD13G1102800	0.85124	-2.36672	hyper_down
MD10G1332400	0.862792	-1.4771	hyper_down
MD10G1264000	0.833577	-1.9697	hyper_down
MD12G1180600	0.869197	-5.31362	hyper_down
MD03G1042800	0.838062	-1.39037	hyper_down
MD17G1215200	0.90359	-1.73169	hyper_down
MD02G1123100	0.842962	-1.4236	hyper_down
MD08G1070000	0.834178	-1.10704	hyper_down
MD14G1015100	0.958833	-1.1245	hyper_down
MD01G1223200	0.830246	-1.2942	hyper_down
MD08G1061500	0.858417	-1.83378	hyper_down
MD09G1116600	0.815738	-3.82894	hyper_down
MD04G1230300	0.81307	-1.88084	hyper_down
MD10G1296300	0.815939	-2.06495	hyper_down
MD03G1086000	0.870661	-1.07982	hyper_down
MD02G1061100	0.86834	-2.38296	hyper_down
MD16G1119500	0.897445	-1.00184	hyper_down
MD16G1132100	0.849917	-1.88792	hyper_down
MD07G1143300	0.829553	-1.38405	hyper_down
MD05G1266700	0.799428	-2.79908	hyper_down
MD15G1140500	0.788503	-1.86211	hyper_down
MD09G1270600	0.789997	-1.45364	hyper_down
MD16G1148600	0.798378	-1.4937	hyper_down
MD13G1119000	0.784367	-1.83102	hyper_down
MD15G1191900	0.781792	-1.73184	hyper_down
MD09G1049400	0.762991	-2.42911	hyper_down
MD10G1193800	0.786792	-1.51707	hyper_down
MD03G1069500	0.844476	-1.37052	hyper_down
MD05G1303400	0.792264	-1.75956	hyper_down
MD13G1059400	0.767372	-4.47734	hyper_down
MD10G1013800	0.778765	-1.26059	hyper_down
MD03G1071600	0.785382	-1.57617	hyper_down
MD04G1143600	0.75294	-1.98195	hyper_down
MD04G1191700	0.853305	-2.46916	hyper_down
MD02G1016700	0.756679	-2.89078	hyper_down
MD07G1199300	0.785569	-1.24106	hyper_down
MD01G1078500	0.781136	-1.56213	hyper_down
MD16G1031400	0.750632	-2.03632	hyper_down
MD16G1117600	0.815496	-1.77482	hyper_down
MD10G1192900	0.737493	-1.49524	hyper_down
MD12G1001500	0.828014	-1.75442	hyper_down
MD15G1178700	0.855772	-1.55909	hyper_down
MD14G1147900	0.722951	-1.55755	hyper_down
MD06G1024900	0.725962	-1.58446	hyper_down
MD08G1220900	0.860196	-1.25566	hyper_down
MD07G1239200	0.768614	-1.4158	hyper_down
MD02G1115000	0.716824	-1.29092	hyper_down
MD04G1143200	0.704605	-1.55219	hyper_down
MD01G1188500	0.755086	-3.56267	hyper_down
MD02G1195400	0.70372	-3.70757	hyper_down
MD15G1244500	0.713965	-1.90958	hyper_down
MD11G1236900	0.740258	-1.37577	hyper_down
MD16G1023700	0.680769	-2.12571	hyper_down
MD02G1061100	0.674738	-2.38296	hyper_down
MD06G1017700	0.714045	-1.79512	hyper_down
MD07G1289200	0.678627	-2.7483	hyper_down
MD11G1246800	0.728429	-1.2678	hyper_down
MD11G1084800	0.665863	-1.856	hyper_down
MD14G1087500	0.707785	-1.1881	hyper_down
MD01G1135600	0.662476	-2.27222	hyper_down
MD11G1069500	0.663213	-1.68425	hyper_down
MD11G1304300	0.664275	-2.19049	hyper_down
MD13G1119000	0.66978	-1.83102	hyper_down
MD12G1195400	0.700431	-1.50544	hyper_down
MD09G1098300	0.654722	-1.90894	hyper_down
MD05G1360500	0.654793	-1.71891	hyper_down
MD17G1020800	0.682271	-2.529	hyper_down
MD11G1284600	0.720264	-2.93058	hyper_down
MD13G1173100	0.671641	-1.81399	hyper_down
MD15G1098800	0.711772	-3.83409	hyper_down
MD04G1220900	0.693562	-2.08634	hyper_down
MD03G1214300	0.649272	-1.96022	hyper_down
MD12G1145500	0.654878	-1.93851	hyper_down
MD16G1090700	0.659493	-1.34039	hyper_down
MD08G1196500	0.652428	-2.20241	hyper_down
MD15G1244500	0.639022	-1.90958	hyper_down
MD11G1290800	0.644669	-1.28272	hyper_down
MD08G1229100	0.634837	-1.50419	hyper_down
MD14G1185100	0.646057	-1.41929	hyper_down
MD05G1135400	0.652036	-1.94932	hyper_down
MD15G1228900	0.632239	-1.6341	hyper_down
MD17G1259300	0.632479	-2.9991	hyper_down
MD07G1060800	0.81555	-1.8861	hyper_down
MD08G1195400	0.63622	-1.38508	hyper_down
MD05G1300900	0.63419	-1.79487	hyper_down
MD15G1214700	0.667329	-1.02886	hyper_down
MD15G1408300	0.632602	-2.06428	hyper_down
MD13G1264800	0.658728	-2.404	hyper_down
MD15G1178700	0.620455	-1.55909	hyper_down
MD17G1244400	0.747971	-2.43636	hyper_down
MD11G1109200	0.639265	-1.77295	hyper_down
MD11G1230300	0.61667	-1.97269	hyper_down

## Sheet: hypo_up
geneId	diff.log2.fc	log2(fc)	Regulation
MD04G1169700	-1.19741	1.57709	hypo_up
MD12G1051200	-0.86185	1.85511	hypo_up
MD15G1364300	-1.4874	1.32206	hypo_up
MD08G1170800	-0.803356	1.48746	hypo_up
MD09G1215000	-0.738142	2.10728	hypo_up
MD03G1029900	-0.873487	1.87568	hypo_up
MD13G1009900	-0.842521	1.65941	hypo_up

## Sheet: PEIGs
geneId	diff.log2.fc	log2(fc)	Regulation	Peaks_Loc
MD11G1059400	1.56003	2.2353	hyper_up	Promoter (<=1kb)
MD01G1194100	1.65214	1.46965	hyper_up	Promoter (<=1kb)
MD03G1049900	1.83486	2.90746	hyper_up	Promoter (1-2kb)
MD09G1088700	1.601	1.28639	hyper_up	Promoter (<=1kb)
MD07G1266500	1.30225	2.14314	hyper_up	Promoter (<=1kb)
MD15G1057700	1.8169	1.73478	hyper_up	Promoter (<=1kb)
MD17G1035400	1.29167	1.38525	hyper_up	Promoter (2-3kb)
MD11G1072800	1.76906	1.15086	hyper_up	Promoter (1-2kb)
MD15G1062500	1.54543	1.7185	hyper_up	Promoter (2-3kb)
MD17G1068700	1.1607	1.07897	hyper_up	Promoter (2-3kb)
MD07G1156200	1.42892	1.3817	hyper_up	Promoter (2-3kb)
MD05G1030800	1.54109	4.5085	hyper_up	Promoter (<=1kb)
MD10G1032000	1.1876	2.60555	hyper_up	Promoter (<=1kb)
MD06G1163300	2.86353	1.61123	hyper_up	Promoter (<=1kb)
MD10G1307800	2.65671	1.61985	hyper_up	Promoter (1-2kb)
MD15G1066300	2.32505	2.78033	hyper_up	Promoter (<=1kb)
MD02G1066400	2.62253	2.24042	hyper_up	Promoter (1-2kb)
MD14G1193100	2.20429	1.73587	hyper_up	Promoter (<=1kb)
MD01G1230900	2.09436	1.61034	hyper_up	Promoter (<=1kb)
MD15G1003500	2.05922	1.53256	hyper_up	Promoter (<=1kb)
MD13G1033200	2.01259	2.14959	hyper_up	Promoter (<=1kb)
MD11G1054100	2.22105	1.18228	hyper_up	Promoter (<=1kb)
MD11G1296000	1.98397	1.53143	hyper_up	Promoter (<=1kb)
MD00G1171800	1.96399	1.96139	hyper_up	Promoter (1-2kb)
MD10G1286300	1.97148	2.64974	hyper_up	Promoter (<=1kb)
MD13G1082000	1.95514	2.33799	hyper_up	Promoter (<=1kb)
MD16G1096300	1.9026	2.30519	hyper_up	Promoter (1-2kb)
MD10G1240500	1.91091	2.82861	hyper_up	Promoter (<=1kb)
MD06G1216300	1.87543	1.5285	hyper_up	Promoter (3-4kb)
MD08G1029700	1.83843	1.91677	hyper_up	Promoter (<=1kb)
MD02G1136800	1.82057	1.24347	hyper_up	Promoter (<=1kb)
MD05G1261100	1.8523	2.0809	hyper_up	Promoter (<=1kb)
MD01G1141700	1.81823	1.44512	hyper_up	Promoter (3-4kb)
MD15G1010100	1.79716	1.03909	hyper_up	Promoter (<=1kb)
MD09G1027400	1.76938	1.0119	hyper_up	Promoter (1-2kb)
MD10G1273200	1.92181	1.96108	hyper_up	Promoter (<=1kb)
MD07G1249700	1.77429	1.55623	hyper_up	Promoter (<=1kb)
MD09G1084600	1.73614	5.62821	hyper_up	Promoter (<=1kb)
MD13G1160700	1.71753	2.92087	hyper_up	Promoter (<=1kb)
MD00G1149300	1.92978	2.01189	hyper_up	Promoter (<=1kb)
MD05G1104700	1.75892	3.28799	hyper_up	Promoter (3-4kb)
MD13G1086200	1.71808	2.48765	hyper_up	Promoter (<=1kb)
MD13G1035600	1.71919	1.39913	hyper_up	Promoter (<=1kb)
MD03G1064200	1.72636	2.46017	hyper_up	Promoter (1-2kb)
MD15G1006800	1.72018	1.33861	hyper_up	Promoter (<=1kb)
MD10G1226700	1.69189	1.37023	hyper_up	Promoter (<=1kb)
MD10G1258000	1.6959	3.9804	hyper_up	Promoter (2-3kb)
MD13G1004700	1.81452	1.69941	hyper_up	Promoter (3-4kb)
MD10G1226600	1.61541	1.62842	hyper_up	Promoter (1-2kb)
MD07G1268700	1.61235	1.84471	hyper_up	Promoter (<=1kb)
MD05G1262700	1.68299	1.56658	hyper_up	Promoter (<=1kb)
MD05G1238900	1.58827	1.09938	hyper_up	Promoter (1-2kb)
MD10G1291400	1.59924	1.64143	hyper_up	Promoter (<=1kb)
MD13G1068700	1.57973	2.40541	hyper_up	Promoter (<=1kb)
MD08G1107900	1.59384	1.21401	hyper_up	Promoter (<=1kb)
MD09G1054200	1.75545	1.38585	hyper_up	Promoter (3-4kb)
MD16G1071900	1.56863	1.53172	hyper_up	Promoter (<=1kb)
MD16G1154000	1.61333	1.45509	hyper_up	Promoter (<=1kb)
MD11G1037400	1.58775	1.71683	hyper_up	Promoter (<=1kb)
MD15G1055300	1.55812	1.97801	hyper_up	Promoter (1-2kb)
MD02G1086500	1.56103	2.60961	hyper_up	Promoter (<=1kb)
MD10G1340100	1.81245	2.05897	hyper_up	Promoter (<=1kb)
MD09G1078700	1.54985	1.31903	hyper_up	Promoter (<=1kb)
MD07G1043400	1.55621	1.66939	hyper_up	Promoter (<=1kb)
MD04G1201900	1.55642	1.45699	hyper_up	Promoter (<=1kb)
MD03G1245500	1.65474	1.93182	hyper_up	Promoter (1-2kb)
MD13G1082300	1.47323	2.7674	hyper_up	Promoter (<=1kb)
MD02G1252000	1.56556	1.59506	hyper_up	Promoter (<=1kb)
MD05G1262600	1.47214	2.7478	hyper_up	Promoter (<=1kb)
MD13G1077200	1.45207	1.27061	hyper_up	Promoter (<=1kb)
MD00G1024800	1.45914	1.7395	hyper_up	Promoter (2-3kb)
MD06G1166300	1.46266	1.97546	hyper_up	Promoter (<=1kb)
MD14G1190100	1.5273	1.32138	hyper_up	Promoter (<=1kb)
MD15G1008100	1.45255	3.27528	hyper_up	Promoter (<=1kb)
MD02G1024400	1.46483	1.36207	hyper_up	Promoter (1-2kb)
MD06G1218300	1.45688	1.93145	hyper_up	Promoter (<=1kb)
MD17G1070700	1.42372	2.061	hyper_up	Promoter (1-2kb)
MD13G1041700	1.43162	3.04394	hyper_up	Promoter (<=1kb)
MD14G1008200	1.4286	1.57889	hyper_up	Promoter (3-4kb)
MD05G1184700	1.38806	1.57384	hyper_up	Promoter (<=1kb)
MD15G1122300	1.39785	1.18579	hyper_up	Promoter (1-2kb)
MD03G1222700	1.39105	1.37979	hyper_up	Promoter (3-4kb)
MD13G1043400	1.36158	1.77246	hyper_up	Promoter (<=1kb)
MD16G1095900	1.38566	1.76466	hyper_up	Promoter (2-3kb)
MD12G1191500	1.35034	1.01668	hyper_up	Promoter (3-4kb)
MD15G1233200	1.31556	1.42363	hyper_up	Promoter (<=1kb)
MD14G1016000	1.31567	1.69039	hyper_up	Promoter (<=1kb)
MD07G1064100	1.29193	2.39791	hyper_up	Promoter (3-4kb)
MD05G1293800	1.28643	2.09202	hyper_up	Promoter (<=1kb)
MD08G1218900	1.28276	1.61351	hyper_up	Promoter (<=1kb)
MD15G1113900	1.33612	1.2729	hyper_up	Promoter (<=1kb)
MD11G1032400	1.32517	1.86813	hyper_up	Promoter (<=1kb)
MD13G1028400	1.28789	1.74952	hyper_up	Promoter (<=1kb)
MD16G1015600	1.23742	1.71367	hyper_up	Promoter (<=1kb)
MD16G1043200	1.26567	1.25403	hyper_up	Promoter (1-2kb)
MD15G1045300	1.37197	1.26182	hyper_up	Promoter (<=1kb)
MD08G1048800	1.47332	2.27762	hyper_up	Promoter (<=1kb)
MD06G1228000	1.3504	1.68491	hyper_up	Promoter (<=1kb)
MD07G1235800	1.35373	1.90994	hyper_up	Promoter (<=1kb)
MD15G1377900	1.2183	2.71066	hyper_up	Promoter (2-3kb)
MD07G1296900	1.21058	1.40137	hyper_up	Promoter (<=1kb)
MD00G1214100	1.20393	1.57658	hyper_up	Promoter (<=1kb)
MD11G1036800	1.22422	1.85345	hyper_up	Promoter (<=1kb)
MD10G1311000	1.28083	5.0514	hyper_up	Promoter (<=1kb)
MD13G1102900	1.18838	1.22785	hyper_up	Promoter (<=1kb)
MD05G1139800	1.2356	1.69663	hyper_up	Promoter (<=1kb)
MD14G1182800	1.16675	2.08788	hyper_up	Promoter (<=1kb)
MD01G1171300	1.17313	1.26887	hyper_up	Promoter (<=1kb)
MD14G1219200	1.21278	1.49263	hyper_up	Promoter (2-3kb)
MD10G1265700	1.20053	1.45982	hyper_up	Promoter (<=1kb)
MD11G1135800	1.15003	1.1943	hyper_up	Promoter (<=1kb)
MD03G1085100	1.14825	1.16491	hyper_up	Promoter (<=1kb)
MD05G1211000	1.14083	3.04142	hyper_up	Promoter (<=1kb)
MD06G1173900	1.15479	1.12194	hyper_up	Promoter (3-4kb)
MD04G1180100	1.1341	1.15092	hyper_up	Promoter (1-2kb)
MD11G1291300	1.13701	1.06056	hyper_up	Promoter (<=1kb)
MD09G1092300	1.34239	1.59186	hyper_up	Promoter (<=1kb)
MD02G1122100	1.18932	1.27932	hyper_up	Promoter (<=1kb)
MD16G1135100	1.13219	2.5078	hyper_up	Promoter (<=1kb)
MD15G1250600	1.14572	1.62033	hyper_up	Promoter (<=1kb)
MD09G1141100	1.13653	1.48764	hyper_up	Promoter (<=1kb)
MD09G1127600	1.12145	1.41706	hyper_up	Promoter (<=1kb)
MD17G1238900	1.11437	1.79324	hyper_up	Promoter (1-2kb)
MD03G1029900	1.09951	1.87568	hyper_up	Promoter (<=1kb)
MD02G1085500	1.12641	1.89532	hyper_up	Promoter (<=1kb)
MD16G1034600	1.09272	1.01716	hyper_up	Promoter (<=1kb)
MD01G1126500	1.09715	1.33609	hyper_up	Promoter (<=1kb)
MD03G1289900	1.11492	1.41043	hyper_up	Promoter (<=1kb)
MD14G1157900	1.20636	1.36257	hyper_up	Promoter (<=1kb)
MD02G1140100	1.08712	2.77335	hyper_up	Promoter (<=1kb)
MD00G1026200	1.46861	1.21162	hyper_up	Promoter (<=1kb)
MD08G1103200	1.08781	1.31617	hyper_up	Promoter (<=1kb)
MD17G1284300	1.09607	1.84067	hyper_up	Promoter (2-3kb)
MD02G1096700	1.06358	1.27479	hyper_up	Promoter (<=1kb)
MD07G1004600	1.0197	1.13663	hyper_up	Promoter (<=1kb)
MD09G1076200	0.998688	1.53554	hyper_up	Promoter (<=1kb)
MD16G1189900	0.98972	4.7282	hyper_up	Promoter (1-2kb)
MD06G1146600	1.30557	1.18287	hyper_up	Promoter (<=1kb)
MD14G1198300	1.05223	1.14448	hyper_up	Promoter (2-3kb)
MD08G1092400	0.979656	2.95421	hyper_up	Promoter (<=1kb)
MD03G1036600	0.992307	1.41901	hyper_up	Promoter (<=1kb)
MD02G1266200	0.965873	1.43919	hyper_up	Promoter (<=1kb)
MD15G1155500	0.970489	1.1093	hyper_up	Promoter (<=1kb)
MD11G1169600	0.994288	1.46706	hyper_up	Promoter (1-2kb)
MD06G1134900	3.20289	1.85943	hyper_up	Promoter (<=1kb)
MD15G1051600	0.944723	1.25057	hyper_up	Promoter (<=1kb)
MD13G1203700	1.00222	1.885	hyper_up	Promoter (<=1kb)
MD05G1252800	0.934046	1.42594	hyper_up	Promoter (<=1kb)
MD17G1270700	0.928656	1.3574	hyper_up	Promoter (<=1kb)
MD16G1047500	1.00241	2.95722	hyper_up	Promoter (<=1kb)
MD01G1108700	0.928147	1.13731	hyper_up	Promoter (<=1kb)
MD10G1028200	0.941449	4.33295	hyper_up	Promoter (<=1kb)
MD16G1079600	0.939812	2.43501	hyper_up	Promoter (<=1kb)
MD13G1001600	0.952741	1.36678	hyper_up	Promoter (<=1kb)
MD17G1075400	1.32831	1.22429	hyper_up	Promoter (3-4kb)
MD09G1285600	1.02378	1.44677	hyper_up	Promoter (<=1kb)
MD08G1032400	0.892906	1.62238	hyper_up	Promoter (1-2kb)
MD10G1111000	0.896964	2.11777	hyper_up	Promoter (<=1kb)
MD03G1018600	0.943879	1.05704	hyper_up	Promoter (<=1kb)
MD16G1161100	0.862837	2.26288	hyper_up	Promoter (<=1kb)
MD08G1190600	0.862694	2.07988	hyper_up	Promoter (<=1kb)
MD04G1039200	0.843553	1.42716	hyper_up	Promoter (1-2kb)
MD15G1394100	0.843803	1.58712	hyper_up	Promoter (1-2kb)
MD03G1278400	0.859262	2.47357	hyper_up	Promoter (<=1kb)
MD03G1045200	0.93432	2.78326	hyper_up	Promoter (<=1kb)
MD02G1250900	0.822053	2.30701	hyper_up	Promoter (<=1kb)
MD03G1257500	0.839433	3.27687	hyper_up	Promoter (<=1kb)
MD06G1161300	0.804907	1.71707	hyper_up	Promoter (2-3kb)
MD03G1150200	0.788951	3.02916	hyper_up	Promoter (<=1kb)
MD11G1097900	0.844605	1.4313	hyper_up	Promoter (<=1kb)
MD00G1143400	0.780929	1.53004	hyper_up	Promoter (<=1kb)
MD07G1191200	0.772119	1.52782	hyper_up	Promoter (<=1kb)
MD08G1173600	0.753228	1.20314	hyper_up	Promoter (<=1kb)
MD16G1077300	0.751098	1.25444	hyper_up	Promoter (1-2kb)
MD09G1162900	0.738747	6.66725	hyper_up	Promoter (<=1kb)
MD10G1042300	0.765548	3.24375	hyper_up	Promoter (<=1kb)
MD04G1135600	0.792657	1.25017	hyper_up	Promoter (2-3kb)
MD13G1206000	0.832534	4.44175	hyper_up	Promoter (2-3kb)
MD03G1098300	0.769579	1.33139	hyper_up	Promoter (<=1kb)
MD14G1245900	0.74291	1.53078	hyper_up	Promoter (<=1kb)
MD10G1257900	0.736114	1.53393	hyper_up	Promoter (3-4kb)
MD13G1069300	0.696404	1.16093	hyper_up	Promoter (<=1kb)
MD13G1067900	0.693152	1.251	hyper_up	Promoter (1-2kb)
MD05G1146400	2.57561	1.40877	hyper_up	Promoter (1-2kb)
MD11G1083100	0.80456	1.58908	hyper_up	Promoter (<=1kb)
MD10G1265500	0.673124	1.32686	hyper_up	Promoter (<=1kb)
MD12G1051200	0.644888	1.85511	hyper_up	Promoter (1-2kb)
MD03G1242500	0.627873	3.33159	hyper_up	Promoter (<=1kb)
