# Supplementary material for: Integrating ATAC-seq and RNA-seq Reveals the Dynamics of Chromatin Accessibility and Gene Expression in Apple Response to Drought
Source: Int J Mol Sci. 2022 Sep 23;23(19):11191. doi: 10.3390/ijms231911191 (PMC9570298; doi:10.3390/ijms231911191)
Supplement: Supplementary file 1 [file ijms-23-11191-s001.zip › Table S3. GO enrichment of overlap dr-specific THSs DEGs.xlsx]

## Sheet: Sheet1
	ID	Description	GeneRatio	BgRatio	pvalue	p.adjust	qvalue	geneID	Count
GO:0015979	GO:0015979	photosynthesis	18/275	243/30094	1.29e-11	1.34e-08	1.15e-08	AT5G38410/AT3G04790/AT2G39470/AT1G42970/AT4G05180/AT5G55220/AT5G66190/AT3G61470/AT4G12800/AT5G01920/AT1G05385/AT5G49740/AT1G02910/AT4G03280/AT1G55480/AT2G46820/AT1G18730/AT1G64770	18
GO:0019684	GO:0019684	photosynthesis, light reaction	13/275	161/30094	3.34e-09	1.74e-06	1.49e-06	AT4G05180/AT5G66190/AT3G61470/AT4G12800/AT5G01920/AT1G05385/AT5G49740/AT1G02910/AT4G03280/AT1G55480/AT2G46820/AT1G18730/AT1G64770	13
GO:0006091	GO:0006091	generation of precursor metabolites and energy	19/275	421/30094	1.44e-08	5.01e-06	4.3e-06	AT3G04790/AT4G05180/AT3G02360/AT5G55220/AT5G66190/AT3G61470/AT4G12800/AT5G01920/AT1G05385/AT5G49740/AT1G02910/AT4G03280/AT1G19530/AT1G77120/AT1G55480/AT2G46820/AT1G18730/AT1G64770/AT3G29320	19
GO:0009767	GO:0009767	photosynthetic electron transport chain	8/275	64/30094	1.25e-07	2.77e-05	2.38e-05	AT4G05180/AT5G66190/AT4G12800/AT5G49740/AT4G03280/AT2G46820/AT1G18730/AT1G64770	8
GO:0006720	GO:0006720	isoprenoid metabolic process	15/275	300/30094	1.33e-07	2.77e-05	2.38e-05	AT1G08550/AT1G17050/AT3G54250/AT4G11820/AT1G10670/AT4G16730/AT4G34350/AT5G36110/AT1G69550/AT1G78950/AT4G17600/AT2G20180/AT1G70580/AT2G16530/AT3G47070	15
GO:0008299	GO:0008299	isoprenoid biosynthetic process	11/275	218/30094	5.87e-06	0.00093005	0.000799203	AT1G17050/AT3G54250/AT4G11820/AT1G10670/AT4G16730/AT4G34350/AT1G69550/AT1G78950/AT4G17600/AT2G20180/AT2G16530	11
GO:0009657	GO:0009657	plastid organization	14/275	358/30094	6.26e-06	0.00093005	0.000799203	AT2G43090/AT3G25690/AT2G18710/AT4G12800/AT4G18570/AT1G68590/AT1G65260/AT2G31040/AT5G54600/AT1G12410/AT3G29185/AT2G28800/AT2G46820/AT2G33150	14
GO:1901605	GO:1901605	alpha-amino acid metabolic process	13/275	349/30094	2.24e-05	0.00274247	0.00235663	AT4G16380/AT1G11860/AT3G25900/AT2G36380/AT3G47570/AT5G37600/AT5G53970/AT4G29840/AT3G48560/AT5G38710/AT1G70580/AT3G62030/AT3G01120	13
GO:0009773	GO:0009773	photosynthetic electron transport in photosystem I	4/275	19/30094	2.37e-05	0.00274247	0.00235663	AT4G12800/AT2G46820/AT1G18730/AT1G64770	4
GO:0022900	GO:0022900	electron transport chain	8/275	135/30094	3.57e-05	0.0037176	0.00319457	AT4G05180/AT5G66190/AT4G12800/AT5G49740/AT4G03280/AT2G46820/AT1G18730/AT1G64770	8
GO:0006721	GO:0006721	terpenoid metabolic process	10/275	246/30094	9.7e-05	0.00916731	0.00787757	AT1G08550/AT4G11820/AT1G10670/AT4G16730/AT5G36110/AT1G78950/AT4G17600/AT2G20180/AT1G70580/AT3G47070	10
GO:0006084	GO:0006084	acetyl-CoA metabolic process	4/275	28/30094	0.000117511	0.0101843	0.00875145	AT3G25860/AT3G54250/AT4G11820/AT1G10670	4
GO:0009694	GO:0009694	jasmonic acid metabolic process	5/275	57/30094	0.00017449	0.0139592	0.0119953	AT1G17420/AT3G45140/AT1G13280/AT5G07010/AT2G33150	5
GO:0009695	GO:0009695	jasmonic acid biosynthetic process	4/275	32/30094	0.00020054	0.0148973	0.0128014	AT1G17420/AT3G45140/AT1G13280/AT2G33150	4
GO:0009809	GO:0009809	lignin biosynthetic process	5/275	60/30094	0.000222583	0.0154324	0.0132613	AT4G39330/AT5G05340/AT2G40890/AT5G48100/AT5G54160	5
GO:0044272	GO:0044272	sulfur compound biosynthetic process	8/275	182/30094	0.000285418	0.0184476	0.0158522	AT2G43090/AT3G25900/AT3G25860/AT2G38470/AT1G10670/AT4G29840/AT3G62030/AT3G01120	8
GO:0005996	GO:0005996	monosaccharide metabolic process	7/275	139/30094	0.000301546	0.0184476	0.0158522	AT2G28100/AT1G12780/AT1G01320/AT1G42970/AT1G60470/AT3G62830/AT5G28840	7
GO:0000097	GO:0000097	sulfur amino acid biosynthetic process	4/275	41/30094	0.000529487	0.0298852	0.0256807	AT3G25900/AT4G29840/AT3G62030/AT3G01120	4
GO:0009699	GO:0009699	phenylpropanoid biosynthetic process	6/275	112/30094	0.000587237	0.0298852	0.0256807	AT4G39330/AT5G05340/AT2G40890/AT5G23190/AT5G48100/AT5G54160	6
GO:0009808	GO:0009808	lignin metabolic process	5/275	74/30094	0.000591783	0.0298852	0.0256807	AT4G39330/AT5G05340/AT2G40890/AT5G48100/AT5G54160	5
GO:0044282	GO:0044282	small molecule catabolic process	9/275	255/30094	0.000603451	0.0298852	0.0256807	AT1G11860/AT3G02360/AT5G53970/AT5G38710/AT1G77120/AT1G70580/AT4G31810/AT2G16530/AT2G33150	9
GO:0009240	GO:0009240	isopentenyl diphosphate biosynthetic process	3/275	20/30094	0.000766841	0.0343606	0.0295265	AT3G54250/AT4G11820/AT4G34350	3
GO:0046490	GO:0046490	isopentenyl diphosphate metabolic process	3/275	20/30094	0.000766841	0.0343606	0.0295265	AT3G54250/AT4G11820/AT4G34350	3
GO:1901617	GO:1901617	organic hydroxy compound biosynthetic process	9/275	265/30094	0.000792937	0.0343606	0.0295265	AT4G31910/AT4G17600/AT5G53970/AT5G48100/AT5G54160/AT1G70580/AT1G18870/AT1G05870/AT2G16530	9
GO:0042761	GO:0042761	very long-chain fatty acid biosynthetic process	3/275	21/30094	0.000888628	0.0367913	0.0316152	AT4G13840/AT4G24510/AT5G23190	3
GO:0044550	GO:0044550	secondary metabolite biosynthetic process	8/275	220/30094	0.000994399	0.0367913	0.0316152	AT2G43090/AT4G39330/AT5G05340/AT2G38470/AT2G40890/AT5G23190/AT5G48100/AT5G54160	8
GO:0006637	GO:0006637	acyl-CoA metabolic process	4/275	49/30094	0.00104622	0.0367913	0.0316152	AT3G25860/AT3G54250/AT4G11820/AT1G10670	4
GO:0035383	GO:0035383	thioester metabolic process	4/275	49/30094	0.00104622	0.0367913	0.0316152	AT3G25860/AT3G54250/AT4G11820/AT1G10670	4
GO:0016054	GO:0016054	organic acid catabolic process	7/275	172/30094	0.00107053	0.0367913	0.0316152	AT1G11860/AT3G02360/AT5G53970/AT5G38710/AT1G70580/AT4G31810/AT2G33150	7
GO:0061024	GO:0061024	membrane organization	9/275	277/30094	0.00108156	0.0367913	0.0316152	AT5G45160/AT2G18710/AT3G02360/AT4G40080/AT4G12800/AT1G65260/AT1G68710/AT2G28800/AT2G46820	9
GO:0006775	GO:0006775	fat-soluble vitamin metabolic process	3/275	23/30094	0.00116742	0.0367913	0.0316152	AT4G17600/AT5G53970/AT1G18870	3
GO:0031408	GO:0031408	oxylipin biosynthetic process	3/275	23/30094	0.00116742	0.0367913	0.0316152	AT1G17420/AT3G45140/AT3G22400	3
GO:0042362	GO:0042362	fat-soluble vitamin biosynthetic process	3/275	23/30094	0.00116742	0.0367913	0.0316152	AT4G17600/AT5G53970/AT1G18870	3
GO:0031407	GO:0031407	oxylipin metabolic process	3/275	25/30094	0.00149582	0.0457545	0.0393174	AT1G17420/AT3G45140/AT3G22400	3
GO:0019318	GO:0019318	hexose metabolic process	5/275	92/30094	0.00158163	0.046997	0.040385	AT2G28100/AT1G12780/AT1G01320/AT1G42970/AT1G60470	5
GO:0008361	GO:0008361	regulation of cell size	3/275	27/30094	0.00187684	0.0540315	0.0464299	AT1G10670/AT1G21270/AT3G28860	3
GO:0034440	GO:0034440	lipid oxidation	4/275	58/30094	0.00196481	0.0540315	0.0464299	AT1G17420/AT3G45140/AT3G22400/AT2G33150	4
GO:0006534	GO:0006534	cysteine metabolic process	3/275	28/30094	0.00208796	0.0540315	0.0464299	AT4G29840/AT3G62030/AT3G01120	3
GO:0010207	GO:0010207	photosystem II assembly	3/275	28/30094	0.00208796	0.0540315	0.0464299	AT1G05385/AT1G02910/AT1G55480	3
GO:0072330	GO:0072330	monocarboxylic acid biosynthetic process	9/275	305/30094	0.00209141	0.0540315	0.0464299	AT1G17420/AT4G13840/AT3G45140/AT1G10670/AT1G13280/AT4G24510/AT5G23190/AT1G18870/AT2G33150	9
GO:0008652	GO:0008652	cellular amino acid biosynthetic process	7/275	194/30094	0.00213009	0.0540315	0.0464299	AT2G43090/AT3G25900/AT5G37600/AT4G29840/AT3G48560/AT3G62030/AT3G01120	7
GO:0009698	GO:0009698	phenylpropanoid metabolic process	6/275	146/30094	0.00230172	0.056995	0.0489765	AT4G39330/AT5G05340/AT2G40890/AT5G23190/AT5G48100/AT5G54160	6
GO:0000096	GO:0000096	sulfur amino acid metabolic process	4/275	62/30094	0.00251091	0.0583867	0.0501724	AT3G25900/AT4G29840/AT3G62030/AT3G01120	4
GO:0009069	GO:0009069	serine family amino acid metabolic process	4/275	62/30094	0.00251091	0.0583867	0.0501724	AT1G11860/AT4G29840/AT3G62030/AT3G01120	4
GO:0006457	GO:0006457	protein folding	7/275	200/30094	0.00252635	0.0583867	0.0501724	AT5G13120/AT3G46230/AT5G55220/AT3G47650/AT5G02500/AT3G62030/AT5G60640	7
GO:1901615	GO:1901615	organic hydroxy compound metabolic process	11/275	444/30094	0.00276372	0.0623893	0.0536119	AT4G31910/AT2G43820/AT5G36110/AT4G17600/AT5G53970/AT5G48100/AT5G54160/AT1G70580/AT1G18870/AT1G05870/AT2G16530	11
GO:0009644	GO:0009644	response to high light intensity	4/275	64/30094	0.00281952	0.0623893	0.0536119	AT1G17420/AT5G58070/AT3G61470/AT1G55480	4
GO:0033865	GO:0033865	nucleoside bisphosphate metabolic process	4/275	66/30094	0.00315312	0.0655849	0.0563578	AT3G25860/AT3G54250/AT4G11820/AT1G10670	4
GO:0033875	GO:0033875	ribonucleoside bisphosphate metabolic process	4/275	66/30094	0.00315312	0.0655849	0.0563578	AT3G25860/AT3G54250/AT4G11820/AT1G10670	4
GO:0034032	GO:0034032	purine nucleoside bisphosphate metabolic process	4/275	66/30094	0.00315312	0.0655849	0.0563578	AT3G25860/AT3G54250/AT4G11820/AT1G10670	4
GO:0009642	GO:0009642	response to light intensity	10/275	388/30094	0.00321674	0.0655963	0.0563677	AT1G17420/AT2G28190/AT5G58070/AT3G61470/AT1G69160/AT4G25290/AT1G73990/AT1G55480/AT3G62030/AT5G16110	10
GO:0042744	GO:0042744	hydrogen peroxide catabolic process	3/275	33/30094	0.00336245	0.0672491	0.0577879	AT5G06290/AT2G43480/AT3G52880	3
GO:0015994	GO:0015994	chlorophyll metabolic process	6/275	160/30094	0.00362181	0.0704224	0.0605148	AT1G08550/AT1G10670/AT4G12800/AT5G35750/AT4G17600/AT2G20180	6
GO:1901606	GO:1901606	alpha-amino acid catabolic process	4/275	69/30094	0.00370247	0.0704224	0.0605148	AT1G11860/AT5G53970/AT5G38710/AT1G70580	4
GO:0009734	GO:0009734	auxin-activated signaling pathway	5/275	112/30094	0.00372426	0.0704224	0.0605148	AT1G14000/AT1G69160/AT3G62150/AT3G12090/AT5G43870	5
GO:0046395	GO:0046395	carboxylic acid catabolic process	6/275	163/30094	0.00396565	0.0736478	0.0632864	AT1G11860/AT3G02360/AT5G38710/AT1G70580/AT4G31810/AT2G33150	6
GO:0034622	GO:0034622	cellular protein-containing complex assembly	10/275	402/30094	0.00412406	0.0743645	0.0639023	AT5G10710/AT2G34150/AT3G23620/AT1G05385/AT1G02910/AT1G26910/AT2G31040/AT1G55480/AT3G29185/AT1G54385	10
GO:0009658	GO:0009658	chloroplast organization	8/275	277/30094	0.00414725	0.0743645	0.0639023	AT2G43090/AT3G25690/AT4G12800/AT4G18570/AT2G31040/AT1G12410/AT3G29185/AT2G46820	8
GO:0060919	GO:0060919	auxin influx	2/275	11/30094	0.0043337	0.0756546	0.0650109	AT2G17500/AT3G62150	2
GO:0010087	GO:0010087	phloem or xylem histogenesis	6/275	167/30094	0.00446097	0.0756546	0.0650109	AT5G05340/AT5G47220/AT1G67340/AT4G31910/AT5G35750/AT5G43870	6
GO:1901607	GO:1901607	alpha-amino acid biosynthetic process	6/275	167/30094	0.00446097	0.0756546	0.0650109	AT3G25900/AT5G37600/AT4G29840/AT3G48560/AT3G62030/AT3G01120	6
GO:0009409	GO:0009409	response to cold	11/275	474/30094	0.00451018	0.0756546	0.0650109	AT1G42970/AT5G58070/AT3G23830/AT2G38470/AT3G61470/AT5G06290/AT4G24770/AT3G03050/AT5G35750/AT1G16390/AT1G77120	11
GO:0000302	GO:0000302	response to reactive oxygen species	6/275	170/30094	0.00486133	0.0802506	0.0689603	AT2G28190/AT5G58070/AT3G46230/AT5G12080/AT1G77120/AT5G63160	6
GO:0016114	GO:0016114	terpenoid biosynthetic process	6/275	174/30094	0.00543547	0.0883263	0.0758999	AT4G11820/AT1G10670/AT4G16730/AT1G78950/AT4G17600/AT2G20180	6
GO:0090697	GO:0090697	post-embryonic plant organ morphogenesis	5/275	123/30094	0.00553368	0.0885388	0.0760824	AT2G17500/AT1G19220/AT4G18570/AT3G22400/AT3G63010	5
GO:0010189	GO:0010189	vitamin E biosynthetic process	2/275	13/30094	0.00607238	0.0928717	0.0798057	AT4G17600/AT5G53970	2
GO:0010206	GO:0010206	photosystem II repair	2/275	13/30094	0.00607238	0.0928717	0.0798057	AT1G05385/AT1G55480	2
GO:0042360	GO:0042360	vitamin E metabolic process	2/275	13/30094	0.00607238	0.0928717	0.0798057	AT4G17600/AT5G53970	2
GO:0009733	GO:0009733	response to auxin	10/275	431/30094	0.00664186	0.0989625	0.0850396	AT2G17500/AT1G19220/AT1G14000/AT4G31910/AT1G69160/AT3G62150/AT3G12090/AT5G43870/AT5G63160/AT3G28860	10
GO:0000038	GO:0000038	very long-chain fatty acid metabolic process	3/275	42/30094	0.00666094	0.0989625	0.0850396	AT4G13840/AT4G24510/AT5G23190	3
GO:0009765	GO:0009765	photosynthesis, light harvesting	3/275	43/30094	0.0071128	0.103834	0.0892262	AT3G61470/AT1G05385/AT1G55480	3
GO:0060918	GO:0060918	auxin transport	5/275	131/30094	0.00718854	0.103834	0.0892262	AT2G17500/AT1G69160/AT3G62150/AT3G28860/AT1G68710	5
GO:0000160	GO:0000160	phosphorelay signal transduction system	5/275	132/30094	0.00741716	0.104241	0.0895757	AT5G50080/AT5G47220/AT1G67340/AT3G57040/AT5G35750	5
GO:0072593	GO:0072593	reactive oxygen species metabolic process	5/275	132/30094	0.00741716	0.104241	0.0895757	AT2G28190/AT5G06290/AT1G04970/AT2G43480/AT3G52880	5
GO:0071365	GO:0071365	cellular response to auxin stimulus	5/275	133/30094	0.00765081	0.106091	0.0911654	AT1G14000/AT1G69160/AT3G62150/AT3G12090/AT5G43870	5
GO:0009914	GO:0009914	hormone transport	5/275	134/30094	0.00788952	0.106325	0.0913663	AT2G17500/AT1G69160/AT3G62150/AT3G28860/AT1G68710	5
GO:0009845	GO:0009845	seed germination	6/275	189/30094	0.00803532	0.106325	0.0913663	AT5G67360/AT2G43820/AT5G35750/AT2G20180/AT1G09970/AT5G02500	6
GO:0009110	GO:0009110	vitamin biosynthetic process	4/275	86/30094	0.00806399	0.106325	0.0913663	AT5G28840/AT4G17600/AT5G53970/AT1G18870	4
GO:0030104	GO:0030104	water homeostasis	2/275	15/30094	0.00807661	0.106325	0.0913663	AT3G53720/AT1G21270	2
GO:0044275	GO:0044275	cellular carbohydrate catabolic process	3/275	46/30094	0.00857553	0.111482	0.0957977	AT3G02360/AT5G55700/AT3G29320	3
GO:0032535	GO:0032535	regulation of cellular component size	4/275	89/30094	0.00907772	0.113597	0.0976151	AT1G10670/AT2G34150/AT1G21270/AT3G28860	4
GO:0090066	GO:0090066	regulation of anatomical structure size	4/275	89/30094	0.00907772	0.113597	0.0976151	AT1G10670/AT2G34150/AT1G21270/AT3G28860	4
GO:0006949	GO:0006949	syncytium formation	2/275	16/30094	0.00917513	0.113597	0.0976151	AT2G39700/AT1G69530	2
GO:0019253	GO:0019253	reductive pentose-phosphate cycle	2/275	16/30094	0.00917513	0.113597	0.0976151	AT3G04790/AT1G42970	2
GO:0006778	GO:0006778	porphyrin-containing compound metabolic process	7/275	256/30094	0.00950198	0.11626	0.0999032	AT1G08550/AT5G55220/AT1G10670/AT4G12800/AT5G35750/AT4G17600/AT2G20180	7
GO:0009067	GO:0009067	aspartate family amino acid biosynthetic process	3/275	48/30094	0.00964142	0.116594	0.10019	AT3G25900/AT4G29840/AT3G01120	3
GO:0006085	GO:0006085	acetyl-CoA biosynthetic process	2/275	17/30094	0.0103362	0.118128	0.101509	AT3G25860/AT1G10670	2
GO:0017014	GO:0017014	protein nitrosylation	2/275	17/30094	0.0103362	0.118128	0.101509	AT4G05180/AT3G52880	2
GO:0018119	GO:0018119	peptidyl-cysteine S-nitrosylation	2/275	17/30094	0.0103362	0.118128	0.101509	AT4G05180/AT3G52880	2
GO:0019685	GO:0019685	photosynthesis, dark reaction	2/275	17/30094	0.0103362	0.118128	0.101509	AT3G04790/AT1G42970	2
GO:0071514	GO:0071514	genetic imprinting	2/275	17/30094	0.0103362	0.118128	0.101509	AT3G49240/AT5G58020	2
GO:0010029	GO:0010029	regulation of seed germination	4/275	94/30094	0.0109454	0.123731	0.106323	AT2G43820/AT5G35750/AT2G20180/AT5G02500	4
GO:0001666	GO:0001666	response to hypoxia	8/275	329/30094	0.011185	0.124569	0.107043	AT5G58070/AT3G46230/AT3G24420/AT3G49780/AT5G49690/AT1G19530/AT1G77120/AT1G26800	8
GO:0030258	GO:0030258	lipid modification	4/275	95/30094	0.0113464	0.124569	0.107043	AT1G17420/AT3G45140/AT3G22400/AT2G33150	4
GO:0010025	GO:0010025	wax biosynthetic process	3/275	51/30094	0.0113789	0.124569	0.107043	AT4G13840/AT1G10670/AT4G24510	3
GO:0015977	GO:0015977	carbon fixation	2/275	18/30094	0.0115587	0.125219	0.107603	AT3G04790/AT1G42970	2
GO:0009063	GO:0009063	cellular amino acid catabolic process	4/275	97/30094	0.0121765	0.129092	0.11093	AT1G11860/AT5G38710/AT1G70580/AT4G31810	4
GO:1900140	GO:1900140	regulation of seedling development	4/275	97/30094	0.0121765	0.129092	0.11093	AT2G43820/AT5G35750/AT2G20180/AT5G02500	4
GO:0010027	GO:0010027	thylakoid membrane organization	3/275	53/30094	0.0126308	0.129092	0.11093	AT2G18710/AT1G65260/AT2G28800	3
GO:0010166	GO:0010166	wax metabolic process	3/275	53/30094	0.0126308	0.129092	0.11093	AT4G13840/AT1G10670/AT4G24510	3
GO:1901570	GO:1901570	fatty acid derivative biosynthetic process	3/275	53/30094	0.0126308	0.129092	0.11093	AT4G13840/AT1G10670/AT4G24510	3
GO:0036293	GO:0036293	response to decreased oxygen levels	8/275	337/30094	0.0127746	0.129092	0.11093	AT5G58070/AT3G46230/AT3G24420/AT3G49780/AT5G49690/AT1G19530/AT1G77120/AT1G26800	8
GO:0016051	GO:0016051	carbohydrate biosynthetic process	9/275	406/30094	0.0128802	0.129092	0.11093	AT1G12780/AT3G04790/AT1G42970/AT1G10670/AT2G22125/AT3G03050/AT5G28840/AT5G49690/AT3G63010	9
GO:0070482	GO:0070482	response to oxygen levels	8/275	338/30094	0.0129843	0.129092	0.11093	AT5G58070/AT3G46230/AT3G24420/AT3G49780/AT5G49690/AT1G19530/AT1G77120/AT1G26800	8
GO:0090696	GO:0090696	post-embryonic plant organ development	6/275	210/30094	0.0130333	0.129092	0.11093	AT2G17500/AT1G19220/AT4G18570/AT3G22400/AT3G63010/AT3G28860	6
GO:0006631	GO:0006631	fatty acid metabolic process	7/275	277/30094	0.0141629	0.136577	0.117362	AT1G08550/AT4G13840/AT3G45140/AT1G10670/AT4G24510/AT5G23190/AT2G33150	7
GO:0019344	GO:0019344	cysteine biosynthetic process	2/275	20/30094	0.014183	0.136577	0.117362	AT4G29840/AT3G62030	2
GO:0044247	GO:0044247	cellular polysaccharide catabolic process	2/275	20/30094	0.014183	0.136577	0.117362	AT5G55700/AT3G29320	2
GO:0006766	GO:0006766	vitamin metabolic process	4/275	102/30094	0.0144188	0.137271	0.117958	AT5G28840/AT4G17600/AT5G53970/AT1G18870	4
GO:0010311	GO:0010311	lateral root formation	3/275	56/30094	0.014651	0.137271	0.117958	AT2G17500/AT1G19220/AT3G22400	3
GO:0042743	GO:0042743	hydrogen peroxide metabolic process	3/275	56/30094	0.014651	0.137271	0.117958	AT5G06290/AT2G43480/AT3G52880	3
GO:0090351	GO:0090351	seedling development	6/275	216/30094	0.0147898	0.137334	0.118012	AT5G67360/AT2G43820/AT5G35750/AT2G20180/AT1G09970/AT5G02500	6
GO:0006779	GO:0006779	porphyrin-containing compound biosynthetic process	4/275	104/30094	0.0153841	0.141588	0.121668	AT1G10670/AT4G12800/AT4G17600/AT2G20180	4
GO:0006722	GO:0006722	triterpenoid metabolic process	2/275	21/30094	0.0155824	0.142155	0.122156	AT5G36110/AT1G78950	2
GO:0009639	GO:0009639	response to red or far red light	9/275	421/30094	0.0159482	0.144228	0.123937	AT1G69160/AT4G18220/AT1G69530/AT5G56260/AT4G25290/AT2G20180/AT1G05870/AT3G28860/AT2G24270	9
GO:0009086	GO:0009086	methionine biosynthetic process	2/275	22/30094	0.0170384	0.152758	0.131267	AT3G25900/AT3G01120	2
GO:0048646	GO:0048646	anatomical structure formation involved in morphogenesis	7/275	289/30094	0.0174619	0.155217	0.13338	AT2G17500/AT1G19220/AT2G39700/AT2G22125/AT1G69530/AT3G22400/AT3G28860	7
GO:0009668	GO:0009668	plastid membrane organization	3/275	61/30094	0.0184014	0.15558	0.133692	AT2G18710/AT1G65260/AT2G28800	3
GO:0006573	GO:0006573	valine metabolic process	2/275	23/30094	0.0185499	0.15558	0.133692	AT3G48560/AT4G31810	2
GO:0006613	GO:0006613	cotranslational protein targeting to membrane	2/275	23/30094	0.0185499	0.15558	0.133692	AT2G18710/AT5G03940	2
GO:0006614	GO:0006614	SRP-dependent cotranslational protein targeting to membrane	2/275	23/30094	0.0185499	0.15558	0.133692	AT2G18710/AT5G03940	2
GO:0032544	GO:0032544	plastid translation	2/275	23/30094	0.0185499	0.15558	0.133692	AT1G68590/AT5G54600	2
GO:0035384	GO:0035384	thioester biosynthetic process	2/275	23/30094	0.0185499	0.15558	0.133692	AT3G25860/AT1G10670	2
GO:0071616	GO:0071616	acyl-CoA biosynthetic process	2/275	23/30094	0.0185499	0.15558	0.133692	AT3G25860/AT1G10670	2
GO:1901568	GO:1901568	fatty acid derivative metabolic process	3/275	62/30094	0.0192094	0.159822	0.137337	AT4G13840/AT1G10670/AT4G24510	3
GO:0009066	GO:0009066	aspartate family amino acid metabolic process	3/275	64/30094	0.0208835	0.172372	0.148121	AT3G25900/AT4G29840/AT3G01120	3
GO:0033014	GO:0033014	tetrapyrrole biosynthetic process	4/275	115/30094	0.0214158	0.175373	0.1507	AT1G10670/AT4G12800/AT4G17600/AT2G20180	4
GO:0033013	GO:0033013	tetrapyrrole metabolic process	7/275	307/30094	0.0233744	0.184073	0.158176	AT1G08550/AT5G55220/AT1G10670/AT4G12800/AT5G35750/AT4G17600/AT2G20180	7
GO:0006012	GO:0006012	galactose metabolic process	2/275	26/30094	0.0234062	0.184073	0.158176	AT1G12780/AT1G60470	2
GO:0006555	GO:0006555	methionine metabolic process	2/275	26/30094	0.0234062	0.184073	0.158176	AT3G25900/AT3G01120	2
GO:0009269	GO:0009269	response to desiccation	2/275	26/30094	0.0234062	0.184073	0.158176	AT5G25610/AT2G24270	2
GO:0009901	GO:0009901	anther dehiscence	2/275	26/30094	0.0234062	0.184073	0.158176	AT1G17420/AT2G22125	2
GO:0010286	GO:0010286	heat acclimation	3/275	67/30094	0.0235401	0.184073	0.158176	AT5G58070/AT2G38470/AT5G02500	3
GO:0071456	GO:0071456	cellular response to hypoxia	6/275	242/30094	0.0243066	0.188648	0.162108	AT5G58070/AT3G46230/AT3G49780/AT1G19530/AT1G77120/AT1G26800	6
GO:0036294	GO:0036294	cellular response to decreased oxygen levels	6/275	244/30094	0.0251754	0.188747	0.162192	AT5G58070/AT3G46230/AT3G49780/AT1G19530/AT1G77120/AT1G26800	6
GO:0071453	GO:0071453	cellular response to oxygen levels	6/275	244/30094	0.0251754	0.188747	0.162192	AT5G58070/AT3G46230/AT3G49780/AT1G19530/AT1G77120/AT1G26800	6
GO:0010817	GO:0010817	regulation of hormone levels	7/275	312/30094	0.0252351	0.188747	0.162192	AT2G17500/AT4G31910/AT1G69160/AT3G62150/AT5G54160/AT3G28860/AT1G68710	7
GO:0016102	GO:0016102	diterpenoid biosynthetic process	3/275	69/30094	0.0254082	0.188747	0.162192	AT4G16730/AT4G17600/AT2G20180	3
GO:0018958	GO:0018958	phenol-containing compound metabolic process	3/275	69/30094	0.0254082	0.188747	0.162192	AT2G43820/AT5G48100/AT1G18870	3
GO:0061077	GO:0061077	chaperone-mediated protein folding	3/275	69/30094	0.0254082	0.188747	0.162192	AT5G55220/AT3G47650/AT5G02500	3
GO:0000027	GO:0000027	ribosomal large subunit assembly	2/275	28/30094	0.026901	0.19032	0.163544	AT3G23620/AT1G26910	2
GO:0009251	GO:0009251	glucan catabolic process	2/275	28/30094	0.026901	0.19032	0.163544	AT5G55700/AT3G29320	2
GO:0009833	GO:0009833	plant-type primary cell wall biogenesis	2/275	28/30094	0.026901	0.19032	0.163544	AT2G22125/AT3G03050	2
GO:0010187	GO:0010187	negative regulation of seed germination	2/275	28/30094	0.026901	0.19032	0.163544	AT2G20180/AT5G02500	2
GO:0016553	GO:0016553	base conversion or substitution editing	2/275	28/30094	0.026901	0.19032	0.163544	AT4G24770/AT1G11430	2
GO:0030091	GO:0030091	protein repair	2/275	28/30094	0.026901	0.19032	0.163544	AT1G05385/AT1G55480	2
GO:0046688	GO:0046688	response to copper ion	2/275	28/30094	0.026901	0.19032	0.163544	AT2G28190/AT5G48100	2
GO:0010200	GO:0010200	response to chitin	7/275	319/30094	0.028007	0.196806	0.169118	AT2G27310/AT1G25390/AT3G47570/AT1G67340/AT1G27200/AT3G49780/AT5G25930	7
GO:0010102	GO:0010102	lateral root morphogenesis	3/275	73/30094	0.0293765	0.205044	0.176197	AT2G17500/AT1G19220/AT3G22400	3
GO:0006612	GO:0006612	protein targeting to membrane	3/275	74/30094	0.0304168	0.207942	0.178687	AT2G18710/AT5G03940/AT2G28800	3
GO:0010101	GO:0010101	post-embryonic root morphogenesis	3/275	74/30094	0.0304168	0.207942	0.178687	AT2G17500/AT1G19220/AT3G22400	3
GO:0016101	GO:0016101	diterpenoid metabolic process	3/275	74/30094	0.0304168	0.207942	0.178687	AT4G16730/AT4G17600/AT2G20180	3
GO:0090056	GO:0090056	regulation of chlorophyll metabolic process	2/275	30/30094	0.0305915	0.207942	0.178687	AT5G35750/AT4G17600	2
GO:0048584	GO:0048584	positive regulation of response to stimulus	6/275	258/30094	0.0318394	0.210293	0.180707	AT5G47220/AT5G58070/AT1G69160/AT1G77120/AT3G63010/AT2G33150	6
GO:0009867	GO:0009867	jasmonic acid mediated signaling pathway	5/275	192/30094	0.0320206	0.210293	0.180707	AT2G27310/AT4G23420/AT5G47220/AT2G36380/AT1G67340	5
GO:0009411	GO:0009411	response to UV	4/275	131/30094	0.0324661	0.210293	0.180707	AT2G28190/AT1G10670/AT1G26910/AT3G28860	4
GO:0051592	GO:0051592	response to calcium ion	2/275	31/30094	0.0325076	0.210293	0.180707	AT5G10930/AT2G22125	2
GO:0009744	GO:0009744	response to sucrose	3/275	76/30094	0.032555	0.210293	0.180707	AT1G42970/AT2G28190/AT1G77120	3
GO:0034599	GO:0034599	cellular response to oxidative stress	3/275	76/30094	0.032555	0.210293	0.180707	AT2G28190/AT5G40370/AT5G12080	3
GO:0042537	GO:0042537	benzene-containing compound metabolic process	3/275	76/30094	0.032555	0.210293	0.180707	AT2G43820/AT1G18870/AT2G33150	3
GO:0042542	GO:0042542	response to hydrogen peroxide	3/275	76/30094	0.032555	0.210293	0.180707	AT3G46230/AT1G77120/AT5G63160	3
GO:0034285	GO:0034285	response to disaccharide	3/275	78/30094	0.0347696	0.223212	0.191809	AT1G42970/AT2G28190/AT1G77120	3
GO:0009723	GO:0009723	response to ethylene	6/275	266/30094	0.0361187	0.228528	0.196377	AT1G19220/AT2G27310/AT5G50080/AT5G47220/AT1G67340/AT5G56260	6
GO:0006098	GO:0006098	pentose-phosphate shunt	2/275	33/30094	0.0364766	0.228528	0.196377	AT3G04790/AT3G02360	2
GO:0010305	GO:0010305	leaf vascular tissue pattern formation	2/275	33/30094	0.0364766	0.228528	0.196377	AT1G14000/AT5G43870	2
GO:0046189	GO:0046189	phenol-containing compound biosynthetic process	2/275	33/30094	0.0364766	0.228528	0.196377	AT5G48100/AT1G18870	2
GO:0071395	GO:0071395	cellular response to jasmonic acid stimulus	5/275	200/30094	0.0371558	0.231074	0.198565	AT2G27310/AT4G23420/AT5G47220/AT2G36380/AT1G67340	5
GO:0006869	GO:0006869	lipid transport	4/275	137/30094	0.0373274	0.231074	0.198565	AT2G38540/AT1G69850/AT5G59310/AT1G68710	4
