# Supplementary material for: Integrating ATAC-seq and RNA-seq Reveals the Dynamics of Chromatin Accessibility and Gene Expression in Apple Response to Drought
Source: Int J Mol Sci. 2022 Sep 23;23(19):11191. doi: 10.3390/ijms231911191 (PMC9570298; doi:10.3390/ijms231911191)
Supplement: Supplementary file 1 [file ijms-23-11191-s001.zip › Table S4. GO enrichment of DEGs in network.xlsx]

## Sheet: MYB3R
ID	Description	GeneRatio	BgRatio	pvalue	p.adjust	qvalue	geneID	Count
GO:0015979	photosynthesis	14/87	227/25462	4.07574e-14	2.25796e-11	1.78475e-11	AT4G01050/AT1G55480/AT1G54780/AT1G43670/AT2G46820/AT1G50250/AT5G38410/AT1G79040/AT4G05180/AT1G02910/AT3G04790/AT3G61470/AT1G71500/AT1G05385	14
GO:0019684	photosynthesis, light reaction	11/87	150/25462	3.90492e-12	1.08166e-09	8.54973e-10	AT4G01050/AT1G55480/AT1G54780/AT2G46820/AT1G50250/AT1G79040/AT4G05180/AT1G02910/AT3G61470/AT1G71500/AT1G05385	11
GO:0006091	generation of precursor metabolites and energy	12/87	377/25462	6.09874e-09	1.12623e-06	8.90202e-07	AT4G01050/AT1G55480/AT4G26530/AT1G54780/AT2G46820/AT1G50250/AT1G79040/AT4G05180/AT1G02910/AT3G61470/AT1G71500/AT1G05385	12
GO:0010207	photosystem II assembly	5/87	27/25462	3.15404e-08	4.36835e-06	3.45285e-06	AT1G55480/AT1G79040/AT1G02910/AT1G71500/AT1G05385	5
GO:0010206	photosystem II repair	4/87	13/25462	8.8787e-08	9.8376e-06	7.77587e-06	AT1G55480/AT1G54780/AT1G50250/AT1G05385	4
GO:0009765	photosynthesis, light harvesting	5/87	43/25462	3.60267e-07	3.32647e-05	2.62932e-05	AT1G55480/AT1G54780/AT1G50250/AT3G61470/AT1G05385	5
GO:0030091	protein repair	4/87	27/25462	2.10117e-06	0.000166292	0.000131441	AT1G55480/AT1G54780/AT1G50250/AT1G05385	4
GO:0009853	photorespiration	4/87	46/25462	1.85938e-05	0.00128762	0.00101776	AT2G22780/AT1G70580/AT5G04140/AT4G37930	4
GO:0009409	response to cold	8/87	408/25462	7.86268e-05	0.00483992	0.00382558	AT5G04530/AT4G08500/AT1G16880/AT1G23740/AT3G61470/AT4G37930/AT3G06510/AT4G24770	8
GO:0006732	coenzyme metabolic process	7/87	334/25462	0.000149349	0.00816558	0.00645427	AT4G26530/AT1G21640/AT5G16710/AT1G17050/AT5G03430/AT3G04790/AT4G37930	7
GO:0043094	cellular metabolic compound salvage	4/87	81/25462	0.000173085	0.00816558	0.00645427	AT2G22780/AT1G70580/AT5G04140/AT4G37930	4
GO:0009642	response to light intensity	5/87	152/25462	0.000176872	0.00816558	0.00645427	AT1G55480/AT2G28190/AT4G34190/AT1G11755/AT3G61470	5
GO:0043648	dicarboxylic acid metabolic process	4/87	89/25462	0.000248792	0.0100664	0.00795672	AT2G22780/AT5G35630/AT5G04140/AT4G37930	4
GO:0009658	chloroplast organization	6/87	257/25462	0.000254385	0.0100664	0.00795672	AT1G12410/AT2G46820/AT3G56290/AT1G35680/AT3G25690/AT2G31040	6
GO:0042133	neurotransmitter metabolic process	3/87	39/25462	0.000322154	0.0118982	0.00940465	AT5G04140/AT4G33010/AT4G37930	3
GO:0001505	regulation of neurotransmitter levels	3/87	43/25462	0.000430758	0.014915	0.0117892	AT5G04140/AT4G33010/AT4G37930	3
GO:0006546	glycine catabolic process	2/87	10/25462	0.000510185	0.016626	0.0131416	AT4G33010/AT4G37930	2
GO:0051188	cofactor biosynthetic process	6/87	309/25462	0.000674168	0.0187592	0.0148277	AT4G26530/AT1G21640/AT4G27430/AT1G17050/AT5G03430/AT1G74470	6
GO:0019740	nitrogen utilization	2/87	12/25462	0.000744951	0.0187592	0.0148277	AT5G35630/AT5G04140	2
GO:0030388	fructose 1,6-bisphosphate metabolic process	2/87	12/25462	0.000744951	0.0187592	0.0148277	AT4G26530/AT1G43670	2
GO:0042135	neurotransmitter catabolic process	2/87	12/25462	0.000744951	0.0187592	0.0148277	AT4G33010/AT4G37930	2
GO:0071484	cellular response to light intensity	2/87	12/25462	0.000744951	0.0187592	0.0148277	AT2G28190/AT4G34190	2
GO:0010038	response to metal ion	5/87	221/25462	0.00097641	0.0226602	0.0179112	AT2G28190/AT4G08500/AT5G35630/AT5G23060/AT4G33010	5
GO:0009657	plastid organization	6/87	334/25462	0.00100858	0.0226602	0.0179112	AT1G12410/AT2G46820/AT3G56290/AT1G35680/AT3G25690/AT2G31040	6
GO:0005986	sucrose biosynthetic process	2/87	14/25462	0.00102257	0.0226602	0.0179112	AT1G43670/AT4G10120	2
GO:0009767	photosynthetic electron transport chain	3/87	59/25462	0.00109089	0.0232444	0.0183729	AT4G01050/AT2G46820/AT4G05180	3
GO:0006541	glutamine metabolic process	2/87	16/25462	0.00134247	0.0273246	0.021598	AT5G35630/AT5G04140	2
GO:0009644	response to high light intensity	3/87	64/25462	0.00138103	0.0273246	0.021598	AT1G55480/AT4G34190/AT3G61470	3
GO:0009071	serine family amino acid catabolic process	2/87	19/25462	0.00190033	0.0350927	0.0277381	AT4G33010/AT4G37930	2
GO:0034644	cellular response to UV	2/87	19/25462	0.00190033	0.0350927	0.0277381	AT2G28190/AT4G34190	2
GO:0006544	glycine metabolic process	2/87	20/25462	0.00210679	0.0376504	0.0297598	AT4G33010/AT4G37930	2
GO:0046686	response to cadmium ion	3/87	75/25462	0.0021786	0.037717	0.0298124	AT4G08500/AT5G35630/AT4G33010	3
GO:0009744	response to sucrose	3/87	76/25462	0.00226258	0.0378578	0.0299237	AT2G28190/AT1G16880/AT5G04140	3
GO:0009645	response to low light intensity stimulus	2/87	21/25462	0.0023234	0.0378578	0.0299237	AT1G11755/AT3G61470	2
GO:0034285	response to disaccharide	3/87	78/25462	0.00243649	0.0383568	0.0303181	AT2G28190/AT1G16880/AT5G04140	3
GO:0009743	response to carbohydrate	4/87	165/25462	0.0024925	0.0383568	0.0303181	AT2G28190/AT1G43670/AT1G16880/AT5G04140	4
GO:0016054	organic acid catabolic process	4/87	171/25462	0.00283487	0.0413294	0.0326677	AT2G22780/AT1G70580/AT4G33010/AT4G37930	4
GO:0046395	carboxylic acid catabolic process	4/87	171/25462	0.00283487	0.0413294	0.0326677	AT2G22780/AT1G70580/AT4G33010/AT4G37930	4
GO:0006094	gluconeogenesis	2/87	24/25462	0.00303337	0.0430894	0.0340589	AT4G26530/AT1G43670	2
GO:1901606	alpha-amino acid catabolic process	3/87	90/25462	0.00365354	0.0506015	0.0399966	AT1G70580/AT4G33010/AT4G37930	3
GO:0006536	glutamate metabolic process	2/87	27/25462	0.0038321	0.0512631	0.0405195	AT5G35630/AT5G04140	2
GO:0015994	chlorophyll metabolic process	3/87	92/25462	0.00388637	0.0512631	0.0405195	AT4G27430/AT1G08550/AT1G74470	3
GO:0019319	hexose biosynthetic process	2/87	28/25462	0.00411775	0.053052	0.0419336	AT4G26530/AT1G43670	2
GO:1901605	alpha-amino acid metabolic process	5/87	311/25462	0.00430083	0.0541513	0.0428025	AT1G70580/AT5G35630/AT5G04140/AT4G33010/AT4G37930	5
GO:0009063	cellular amino acid catabolic process	3/87	99/25462	0.00477166	0.0587445	0.046433	AT1G70580/AT4G33010/AT4G37930	3
GO:0006766	vitamin metabolic process	3/87	100/25462	0.00490723	0.0591001	0.0467141	AT5G16710/AT1G74470/AT4G37930	3
GO:0098869	cellular oxidant detoxification	2/87	31/25462	0.00503197	0.059313	0.0468824	AT2G28190/AT5G16710	2
GO:0009084	glutamine family amino acid biosynthetic process	2/87	32/25462	0.00535558	0.0605508	0.0478608	AT5G35630/AT5G04140	2
GO:0046351	disaccharide biosynthetic process	2/87	32/25462	0.00535558	0.0605508	0.0478608	AT1G43670/AT4G10120	2
GO:0006778	porphyrin-containing compound metabolic process	3/87	105/25462	0.00561991	0.0622686	0.0492186	AT4G27430/AT1G08550/AT1G74470	3
GO:0033013	tetrapyrrole metabolic process	3/87	106/25462	0.00576949	0.0626725	0.0495378	AT4G27430/AT1G08550/AT1G74470	3
GO:0009108	coenzyme biosynthetic process	4/87	220/25462	0.00690223	0.0735353	0.0581241	AT4G26530/AT1G21640/AT1G17050/AT5G03430	4
GO:0046496	nicotinamide nucleotide metabolic process	3/87	118/25462	0.0077521	0.0784822	0.0620342	AT4G26530/AT1G21640/AT3G04790	3
GO:0009312	oligosaccharide biosynthetic process	2/87	39/25462	0.00787817	0.0784822	0.0620342	AT1G43670/AT4G10120	2
GO:0071472	cellular response to salt stress	2/87	39/25462	0.00787817	0.0784822	0.0620342	AT2G28190/AT1G53210	2
GO:0019362	pyridine nucleotide metabolic process	3/87	119/25462	0.00793322	0.0784822	0.0620342	AT4G26530/AT1G21640/AT3G04790	3
GO:0016051	carbohydrate biosynthetic process	5/87	364/25462	0.0082513	0.0801968	0.0633895	AT4G26530/AT1G43670/AT4G10120/AT3G04790/AT3G16000	5
GO:0009165	nucleotide biosynthetic process	4/87	237/25462	0.00891738	0.0851764	0.0673254	AT4G26530/AT1G21640/AT5G03430/AT4G32260	4
GO:1901293	nucleoside phosphate biosynthetic process	4/87	240/25462	0.00930879	0.087408	0.0690893	AT4G26530/AT1G21640/AT5G03430/AT4G32260	4
GO:0072524	pyridine-containing compound metabolic process	3/87	129/25462	0.00988237	0.0889389	0.0702994	AT4G26530/AT1G21640/AT3G04790	3
GO:0009411	response to UV	3/87	130/25462	0.0100912	0.0889389	0.0702994	AT1G26910/AT2G28190/AT4G34190	3
GO:0022900	electron transport chain	3/87	131/25462	0.0103026	0.0889389	0.0702994	AT4G01050/AT2G46820/AT4G05180	3
GO:0006006	glucose metabolic process	2/87	45/25462	0.0103871	0.0889389	0.0702994	AT4G26530/AT1G43670	2
GO:1990748	cellular detoxification	2/87	45/25462	0.0103871	0.0889389	0.0702994	AT2G28190/AT5G16710	2
GO:0044282	small molecule catabolic process	4/87	249/25462	0.0105498	0.0889389	0.0702994	AT2G22780/AT1G70580/AT4G33010/AT4G37930	4
GO:0005985	sucrose metabolic process	2/87	46/25462	0.0108353	0.0889389	0.0702994	AT1G43670/AT4G10120	2
GO:0006739	NADP metabolic process	2/87	46/25462	0.0108353	0.0889389	0.0702994	AT1G21640/AT3G04790	2
GO:0019725	cellular homeostasis	4/87	253/25462	0.0111341	0.0889389	0.0702994	AT1G53210/AT4G27870/AT1G76080/AT4G16370	4
GO:0006631	fatty acid metabolic process	4/87	254/25462	0.0112834	0.0889389	0.0702994	AT4G13840/AT2G22780/AT5G04530/AT1G08550	4
GO:0090407	organophosphate biosynthetic process	5/87	394/25462	0.0113527	0.0889389	0.0702994	AT4G26530/AT5G60760/AT1G21640/AT5G03430/AT4G32260	5
GO:0006875	cellular metal ion homeostasis	3/87	136/25462	0.0113983	0.0889389	0.0702994	AT1G53210/AT4G27870/AT4G16370	3
GO:0009117	nucleotide metabolic process	5/87	406/25462	0.0127899	0.0984115	0.0777868	AT4G26530/AT1G21640/AT5G03430/AT3G04790/AT4G32260	5
GO:0006733	oxidoreduction coenzyme metabolic process	3/87	143/25462	0.0130413	0.0989707	0.0782288	AT4G26530/AT1G21640/AT3G04790	3
GO:0005996	monosaccharide metabolic process	3/87	144/25462	0.0132864	0.0994687	0.0786224	AT4G26530/AT1G43670/AT5G16710	3
GO:0071470	cellular response to osmotic stress	2/87	52/25462	0.0136996	0.101194	0.0799864	AT2G28190/AT1G53210	2
GO:0006753	nucleoside phosphate metabolic process	5/87	416/25462	0.0140783	0.102623	0.081116	AT4G26530/AT1G21640/AT5G03430/AT3G04790/AT4G32260	5
GO:0097237	cellular response to toxic substance	2/87	55/25462	0.0152414	0.109659	0.086677	AT2G28190/AT5G16710	2
GO:0006520	cellular amino acid metabolic process	5/87	436/25462	0.016912	0.120119	0.0949447	AT1G70580/AT5G35630/AT5G04140/AT4G33010/AT4G37930	5
GO:0046364	monosaccharide biosynthetic process	2/87	60/25462	0.0179681	0.126004	0.0995964	AT4G26530/AT1G43670	2
GO:0030003	cellular cation homeostasis	3/87	163/25462	0.0184478	0.12678	0.10021	AT1G53210/AT4G27870/AT4G16370	3
GO:0009631	cold acclimation	2/87	61/25462	0.0185364	0.12678	0.10021	AT4G08500/AT4G24770	2
GO:0055072	iron ion homeostasis	2/87	62/25462	0.0191123	0.129124	0.102063	AT4G27870/AT4G16370	2
GO:0009064	glutamine family amino acid metabolic process	2/87	65/25462	0.0208846	0.137739	0.108872	AT5G35630/AT5G04140	2
GO:0009069	serine family amino acid metabolic process	2/87	65/25462	0.0208846	0.137739	0.108872	AT4G33010/AT4G37930	2
GO:0015995	chlorophyll biosynthetic process	2/87	66/25462	0.0214901	0.138971	0.109846	AT4G27430/AT1G74470	2
GO:0055114	oxidation-reduction process	4/87	309/25462	0.021573	0.138971	0.109846	AT4G01050/AT2G22780/AT2G46820/AT4G05180	4
GO:0019359	nicotinamide nucleotide biosynthetic process	2/87	68/25462	0.0227228	0.144694	0.11437	AT4G26530/AT1G21640	2
GO:0006873	cellular ion homeostasis	3/87	178/25462	0.0232043	0.145346	0.114885	AT1G53210/AT4G27870/AT4G16370	3
GO:0019363	pyridine nucleotide biosynthetic process	2/87	69/25462	0.0233498	0.145346	0.114885	AT4G26530/AT1G21640	2
GO:0005984	disaccharide metabolic process	2/87	71/25462	0.0246252	0.151582	0.119814	AT1G43670/AT4G10120	2
GO:0006779	porphyrin-containing compound biosynthetic process	2/87	73/25462	0.0259285	0.157851	0.124769	AT4G27430/AT1G74470	2
GO:0042737	drug catabolic process	3/87	189/25462	0.0270767	0.160656	0.126987	AT5G16710/AT4G33010/AT4G37930	3
GO:1901607	alpha-amino acid biosynthetic process	3/87	189/25462	0.0270767	0.160656	0.126987	AT5G35630/AT5G04140/AT4G37930	3
GO:0010224	response to UV-B	2/87	75/25462	0.0272594	0.160656	0.126987	AT1G26910/AT2G28190	2
GO:0033014	tetrapyrrole biosynthetic process	2/87	76/25462	0.027935	0.161208	0.127423	AT4G27430/AT1G74470	2
GO:0072525	pyridine-containing compound biosynthetic process	2/87	76/25462	0.027935	0.161208	0.127423	AT4G26530/AT1G21640	2
GO:0006767	water-soluble vitamin metabolic process	2/87	77/25462	0.0286173	0.163443	0.129189	AT5G16710/AT4G37930	2
GO:0005982	starch metabolic process	2/87	78/25462	0.0293062	0.16567	0.130949	AT1G43670/AT3G16000	2
GO:0046165	alcohol biosynthetic process	2/87	79/25462	0.0300018	0.167889	0.132703	AT5G60760/AT1G11755	2
GO:0055065	metal ion homeostasis	3/87	198/25462	0.0304863	0.168416	0.13312	AT1G53210/AT4G27870/AT4G16370	3
GO:0000041	transition metal ion transport	2/87	80/25462	0.0307039	0.168416	0.13312	AT2G30080/AT4G16370	2
GO:0071214	cellular response to abiotic stimulus	3/87	203/25462	0.0324739	0.174245	0.137727	AT2G28190/AT1G53210/AT4G34190	3
GO:0104004	cellular response to environmental stimulus	3/87	203/25462	0.0324739	0.174245	0.137727	AT2G28190/AT1G53210/AT4G34190	3
GO:0009311	oligosaccharide metabolic process	2/87	83/25462	0.0328492	0.174245	0.137727	AT1G43670/AT4G10120	2
GO:0019408	dolichol biosynthetic process	1/87	10/25462	0.0336538	0.174245	0.137727	AT1G11755	1
GO:0050994	regulation of lipid catabolic process	1/87	10/25462	0.0336538	0.174245	0.137727	AT2G22780	1
GO:0071324	cellular response to disaccharide stimulus	1/87	10/25462	0.0336538	0.174245	0.137727	AT2G28190	1
GO:0008652	cellular amino acid biosynthetic process	3/87	207/25462	0.0341119	0.174981	0.138309	AT5G35630/AT5G04140/AT4G37930	3
GO:0055082	cellular chemical homeostasis	3/87	209/25462	0.0349467	0.177619	0.140394	AT1G53210/AT4G27870/AT4G16370	3
GO:1901617	organic hydroxy compound biosynthetic process	3/87	213/25462	0.036648	0.181187	0.143215	AT5G60760/AT1G11755/AT1G74470	3
GO:0006545	glycine biosynthetic process	1/87	11/25462	0.036957	0.181187	0.143215	AT4G37930	1
GO:0009772	photosynthetic electron transport in photosystem II	1/87	11/25462	0.036957	0.181187	0.143215	AT4G01050	1
GO:0060919	auxin influx	1/87	11/25462	0.036957	0.181187	0.143215	AT2G17500	1
GO:0006754	ATP biosynthetic process	2/87	89/25462	0.0373098	0.181313	0.143314	AT4G26530/AT4G32260	2
GO:0019318	hexose metabolic process	2/87	92/25462	0.0396226	0.182121	0.143952	AT4G26530/AT1G43670	2
GO:0019348	dolichol metabolic process	1/87	12/25462	0.040249	0.182121	0.143952	AT1G11755	1
GO:0042727	flavin-containing compound biosynthetic process	1/87	12/25462	0.040249	0.182121	0.143952	AT5G03430	1
GO:0006073	cellular glucan metabolic process	3/87	225/25462	0.0420034	0.182121	0.143952	AT1G43670/AT5G65730/AT3G16000	3
GO:0006812	cation transport	4/87	382/25462	0.0420441	0.182121	0.143952	AT2G30080/AT1G53210/AT4G16370/AT4G32260	4
GO:0030001	metal ion transport	3/87	226/25462	0.0424665	0.182121	0.143952	AT2G30080/AT1G53210/AT4G16370	3
GO:0098662	inorganic cation transmembrane transport	3/87	228/25462	0.0434006	0.182121	0.143952	AT2G30080/AT1G53210/AT4G32260	3
GO:0006000	fructose metabolic process	1/87	13/25462	0.0435299	0.182121	0.143952	AT1G43670	1
GO:0009410	response to xenobiotic stimulus	1/87	13/25462	0.0435299	0.182121	0.143952	AT4G32730	1
GO:0010189	vitamin E biosynthetic process	1/87	13/25462	0.0435299	0.182121	0.143952	AT1G74470	1
GO:0016094	polyprenol biosynthetic process	1/87	13/25462	0.0435299	0.182121	0.143952	AT1G11755	1
GO:0019430	removal of superoxide radicals	1/87	13/25462	0.0435299	0.182121	0.143952	AT2G28190	1
GO:0042360	vitamin E metabolic process	1/87	13/25462	0.0435299	0.182121	0.143952	AT1G74470	1
GO:0071450	cellular response to oxygen radical	1/87	13/25462	0.0435299	0.182121	0.143952	AT2G28190	1
GO:0071451	cellular response to superoxide	1/87	13/25462	0.0435299	0.182121	0.143952	AT2G28190	1
GO:0009206	purine ribonucleoside triphosphate biosynthetic process	2/87	97/25462	0.0435945	0.182121	0.143952	AT4G26530/AT4G32260	2
GO:0009145	purine nucleoside triphosphate biosynthetic process	2/87	98/25462	0.0444061	0.182121	0.143952	AT4G26530/AT4G32260	2
GO:0044042	glucan metabolic process	3/87	231/25462	0.044821	0.182121	0.143952	AT1G43670/AT5G65730/AT3G16000	3
GO:0006720	isoprenoid metabolic process	3/87	233/25462	0.0457807	0.182121	0.143952	AT1G11755/AT1G17050/AT1G08550	3
GO:0055076	transition metal ion homeostasis	2/87	100/25462	0.0460461	0.182121	0.143952	AT4G27870/AT4G16370	2
GO:0006775	fat-soluble vitamin metabolic process	1/87	14/25462	0.0467996	0.182121	0.143952	AT1G74470	1
GO:0030026	cellular manganese ion homeostasis	1/87	14/25462	0.0467996	0.182121	0.143952	AT4G27870	1
GO:0042362	fat-soluble vitamin biosynthetic process	1/87	14/25462	0.0467996	0.182121	0.143952	AT1G74470	1
GO:0034637	cellular carbohydrate biosynthetic process	3/87	241/25462	0.0497212	0.182121	0.143952	AT1G43670/AT4G10120/AT3G16000	3
GO:0000303	response to superoxide	1/87	15/25462	0.0500584	0.182121	0.143952	AT2G28190	1
GO:0000305	response to oxygen radical	1/87	15/25462	0.0500584	0.182121	0.143952	AT2G28190	1
GO:0006002	fructose 6-phosphate metabolic process	1/87	15/25462	0.0500584	0.182121	0.143952	AT1G43670	1
GO:0006880	intracellular sequestering of iron ion	1/87	15/25462	0.0500584	0.182121	0.143952	AT4G27870	1
GO:0009750	response to fructose	1/87	15/25462	0.0500584	0.182121	0.143952	AT1G43670	1
GO:0032958	inositol phosphate biosynthetic process	1/87	15/25462	0.0500584	0.182121	0.143952	AT5G60760	1
GO:0035999	tetrahydrofolate interconversion	1/87	15/25462	0.0500584	0.182121	0.143952	AT4G37930	1
GO:0042726	flavin-containing compound metabolic process	1/87	15/25462	0.0500584	0.182121	0.143952	AT5G03430	1
GO:0098655	cation transmembrane transport	3/87	244/25462	0.0512404	0.182121	0.143952	AT2G30080/AT1G53210/AT4G32260	3
GO:0009414	response to water deprivation	4/87	408/25462	0.0512984	0.182121	0.143952	AT1G76080/AT1G11755/AT5G59310/AT5G65730	4
GO:0009611	response to wounding	3/87	246/25462	0.0522658	0.182121	0.143952	AT1G55480/AT4G34190/AT4G08500	3
GO:0009201	ribonucleoside triphosphate biosynthetic process	2/87	108/25462	0.0528234	0.182121	0.143952	AT4G26530/AT4G32260	2
GO:0000165	MAPK cascade	1/87	16/25462	0.0533061	0.182121	0.143952	AT4G08500	1
GO:0006801	superoxide metabolic process	1/87	16/25462	0.0533061	0.182121	0.143952	AT2G28190	1
GO:0016122	xanthophyll metabolic process	1/87	16/25462	0.0533061	0.182121	0.143952	AT1G08550	1
GO:0019253	reductive pentose-phosphate cycle	1/87	16/25462	0.0533061	0.182121	0.143952	AT3G04790	1
GO:0023014	signal transduction by protein phosphorylation	1/87	16/25462	0.0533061	0.182121	0.143952	AT4G08500	1
GO:0055071	manganese ion homeostasis	1/87	16/25462	0.0533061	0.182121	0.143952	AT4G27870	1
GO:0070071	proton-transporting two-sector ATPase complex assembly	1/87	16/25462	0.0533061	0.182121	0.143952	AT2G31040	1
GO:0097577	sequestering of iron ion	1/87	16/25462	0.0533061	0.182121	0.143952	AT4G27870	1
GO:0009415	response to water	4/87	417/25462	0.0547427	0.182121	0.143952	AT1G76080/AT1G11755/AT5G59310/AT5G65730	4
GO:0055080	cation homeostasis	3/87	252/25462	0.0554013	0.182121	0.143952	AT1G53210/AT4G27870/AT4G16370	3
GO:0071482	cellular response to light stimulus	2/87	111/25462	0.0554513	0.182121	0.143952	AT2G28190/AT4G34190	2
GO:0098754	detoxification	2/87	111/25462	0.0554513	0.182121	0.143952	AT2G28190/AT5G16710	2
GO:0098660	inorganic ion transmembrane transport	3/87	253/25462	0.0559325	0.182121	0.143952	AT2G30080/AT1G53210/AT4G32260	3
GO:0044262	cellular carbohydrate metabolic process	4/87	421/25462	0.056313	0.182121	0.143952	AT1G43670/AT4G10120/AT5G65730/AT3G16000	4
GO:0005983	starch catabolic process	1/87	17/25462	0.0565429	0.182121	0.143952	AT1G43670	1
GO:0009704	de-etiolation	1/87	17/25462	0.0565429	0.182121	0.143952	AT5G23060	1
GO:0016093	polyprenol metabolic process	1/87	17/25462	0.0565429	0.182121	0.143952	AT1G11755	1
GO:0017014	protein nitrosylation	1/87	17/25462	0.0565429	0.182121	0.143952	AT4G05180	1
GO:0018119	peptidyl-cysteine S-nitrosylation	1/87	17/25462	0.0565429	0.182121	0.143952	AT4G05180	1
GO:0019685	photosynthesis, dark reaction	1/87	17/25462	0.0565429	0.182121	0.143952	AT3G04790	1
GO:0031330	negative regulation of cellular catabolic process	1/87	17/25462	0.0565429	0.182121	0.143952	AT4G24770	1
GO:2000904	regulation of starch metabolic process	1/87	17/25462	0.0565429	0.182121	0.143952	AT3G16000	1
GO:0009142	nucleoside triphosphate biosynthetic process	2/87	114/25462	0.0581244	0.184982	0.146214	AT4G26530/AT4G32260	2
GO:0009127	purine nucleoside monophosphate biosynthetic process	2/87	115/25462	0.0590253	0.184982	0.146214	AT4G26530/AT4G32260	2
GO:0009168	purine ribonucleoside monophosphate biosynthetic process	2/87	115/25462	0.0590253	0.184982	0.146214	AT4G26530/AT4G32260	2
GO:0006108	malate metabolic process	1/87	18/25462	0.0597687	0.184982	0.146214	AT2G22780	1
GO:0009773	photosynthetic electron transport in photosystem I	1/87	18/25462	0.0597687	0.184982	0.146214	AT2G46820	1
GO:0009895	negative regulation of catabolic process	1/87	18/25462	0.0597687	0.184982	0.146214	AT4G24770	1
GO:0015977	carbon fixation	1/87	18/25462	0.0597687	0.184982	0.146214	AT3G04790	1
GO:0071478	cellular response to radiation	2/87	118/25462	0.061757	0.190074	0.150239	AT2G28190/AT4G34190	2
GO:0045815	positive regulation of gene expression, epigenetic	1/87	19/25462	0.0629836	0.1909	0.150892	AT5G46030	1
GO:0051238	sequestering of metal ion	1/87	19/25462	0.0629836	0.1909	0.150892	AT4G27870	1
GO:0061024	membrane organization	3/87	266/25462	0.0630589	0.1909	0.150892	AT2G46820/AT4G40080/AT1G35680	3
GO:0070838	divalent metal ion transport	2/87	120/25462	0.0636018	0.191497	0.151364	AT2G30080/AT1G53210	2
GO:0048878	chemical homeostasis	4/87	440/25462	0.064102	0.19196	0.151729	AT1G53210/AT4G27870/AT4G16370/AT2G17500	4
GO:0098771	inorganic ion homeostasis	3/87	270/25462	0.0653329	0.193945	0.153299	AT1G53210/AT4G27870/AT4G16370	3
GO:0072511	divalent inorganic cation transport	2/87	122/25462	0.0654652	0.193945	0.153299	AT2G30080/AT1G53210	2
GO:0044247	cellular polysaccharide catabolic process	1/87	20/25462	0.0661876	0.19401	0.15335	AT1G43670	1
GO:0051592	response to calcium ion	1/87	20/25462	0.0661876	0.19401	0.15335	AT5G23060	1
GO:0035690	cellular response to drug	2/87	124/25462	0.0673468	0.196369	0.155215	AT2G28190/AT4G32730	2
GO:0042136	neurotransmitter biosynthetic process	1/87	21/25462	0.0693808	0.199155	0.157417	AT4G37930	1
GO:0042761	very long-chain fatty acid biosynthetic process	1/87	21/25462	0.0693808	0.199155	0.157417	AT4G13840	1
GO:1901259	chloroplast rRNA processing	1/87	21/25462	0.0693808	0.199155	0.157417	AT4G24770	1
GO:0006066	alcohol metabolic process	2/87	129/25462	0.0721285	0.203031	0.16048	AT5G60760/AT1G11755	2
GO:0031329	regulation of cellular catabolic process	2/87	129/25462	0.0721285	0.203031	0.16048	AT2G22780/AT4G24770	2
GO:0010232	vascular transport	1/87	22/25462	0.0725633	0.203031	0.16048	AT4G16370	1
GO:0010233	phloem transport	1/87	22/25462	0.0725633	0.203031	0.16048	AT4G16370	1
GO:0071577	zinc ion transmembrane transport	1/87	22/25462	0.0725633	0.203031	0.16048	AT2G30080	1
GO:0009156	ribonucleoside monophosphate biosynthetic process	2/87	131/25462	0.0740714	0.205511	0.16244	AT4G26530/AT4G32260	2
GO:0044264	cellular polysaccharide metabolic process	3/87	285/25462	0.0741915	0.205511	0.16244	AT1G43670/AT5G65730/AT3G16000	3
GO:0009944	polarity specification of adaxial/abaxial axis	1/87	23/25462	0.0757349	0.207709	0.164178	AT1G23420	1
GO:0071248	cellular response to metal ion	1/87	23/25462	0.0757349	0.207709	0.164178	AT5G23060	1
GO:0072593	reactive oxygen species metabolic process	2/87	134/25462	0.0770171	0.210185	0.166135	AT2G28190/AT5G16710	2
GO:0009768	photosynthesis, light harvesting in photosystem I	1/87	24/25462	0.0788958	0.210417	0.166319	AT3G61470	1
GO:0010039	response to iron ion	1/87	24/25462	0.0788958	0.210417	0.166319	AT2G28190	1
GO:0043487	regulation of RNA stability	1/87	24/25462	0.0788958	0.210417	0.166319	AT4G24770	1
GO:0043650	dicarboxylic acid biosynthetic process	1/87	24/25462	0.0788958	0.210417	0.166319	AT5G04140	1
GO:0009124	nucleoside monophosphate biosynthetic process	2/87	136/25462	0.0790014	0.210417	0.166319	AT4G26530/AT4G32260	2
GO:0045824	negative regulation of innate immune response	1/87	25/25462	0.0820461	0.217481	0.171902	AT4G34530	1
GO:0009651	response to salt stress	4/87	486/25462	0.085168	0.222608	0.175955	AT2G28190/AT1G53210/AT4G08500/AT5G59310	4
GO:0010962	regulation of glucan biosynthetic process	1/87	26/25462	0.0851857	0.222608	0.175955	AT3G16000	1
GO:0046688	response to copper ion	1/87	26/25462	0.0851857	0.222608	0.175955	AT2G28190	1
GO:0006730	one-carbon metabolic process	1/87	27/25462	0.0883147	0.224433	0.177397	AT4G37930	1
GO:0006829	zinc ion transport	1/87	27/25462	0.0883147	0.224433	0.177397	AT2G30080	1
GO:0016553	base conversion or substitution editing	1/87	27/25462	0.0883147	0.224433	0.177397	AT4G24770	1
GO:0019217	regulation of fatty acid metabolic process	1/87	27/25462	0.0883147	0.224433	0.177397	AT2G22780	1
GO:0030488	tRNA methylation	1/87	27/25462	0.0883147	0.224433	0.177397	AT5G14600	1
GO:0042548	regulation of photosynthesis, light reaction	1/87	27/25462	0.0883147	0.224433	0.177397	AT1G71500	1
GO:0006575	cellular modified amino acid metabolic process	2/87	146/25462	0.089157	0.225129	0.177947	AT5G16710/AT4G37930	2
GO:0050801	ion homeostasis	3/87	312/25462	0.0913958	0.225129	0.177947	AT1G53210/AT4G27870/AT4G16370	3
GO:0072330	monocarboxylic acid biosynthetic process	3/87	312/25462	0.0913958	0.225129	0.177947	AT4G26530/AT4G13840/AT5G04530	3
GO:0000027	ribosomal large subunit assembly	1/87	28/25462	0.0914331	0.225129	0.177947	AT1G26910	1
GO:0009251	glucan catabolic process	1/87	28/25462	0.0914331	0.225129	0.177947	AT1G43670	1
GO:0009943	adaxial/abaxial axis specification	1/87	28/25462	0.0914331	0.225129	0.177947	AT1G23420	1
GO:0050826	response to freezing	1/87	28/25462	0.0914331	0.225129	0.177947	AT3G06510	1
GO:0009894	regulation of catabolic process	2/87	149/25462	0.0922761	0.226199	0.178793	AT2G22780/AT4G24770	2
GO:0046034	ATP metabolic process	2/87	150/25462	0.0933229	0.227757	0.180025	AT4G26530/AT4G32260	2
GO:0032885	regulation of polysaccharide biosynthetic process	1/87	29/25462	0.0945409	0.228715	0.180782	AT3G16000	1
GO:0050777	negative regulation of immune response	1/87	29/25462	0.0945409	0.228715	0.180782	AT4G34530	1
GO:0019693	ribose phosphate metabolic process	3/87	318/25462	0.0954275	0.229202	0.181167	AT4G26530/AT3G04790/AT4G32260	3
GO:0006563	L-serine metabolic process	1/87	30/25462	0.0976383	0.229202	0.181167	AT4G37930	1
GO:0009902	chloroplast relocation	1/87	30/25462	0.0976383	0.229202	0.181167	AT3G25690	1
GO:0030968	endoplasmic reticulum unfolded protein response	1/87	30/25462	0.0976383	0.229202	0.181167	AT1G11755	1
GO:0043467	regulation of generation of precursor metabolites and energy	1/87	30/25462	0.0976383	0.229202	0.181167	AT1G71500	1
GO:0046653	tetrahydrofolate metabolic process	1/87	30/25462	0.0976383	0.229202	0.181167	AT4G37930	1
GO:0051667	establishment of plastid localization	1/87	30/25462	0.0976383	0.229202	0.181167	AT3G25690	1
GO:0010243	response to organonitrogen compound	2/87	155/25462	0.0986085	0.230413	0.182124	AT4G32730/AT4G08500	2
GO:0006633	fatty acid biosynthetic process	2/87	156/25462	0.0996757	0.230413	0.182124	AT4G13840/AT5G04530	2
GO:0046148	pigment biosynthetic process	2/87	156/25462	0.0996757	0.230413	0.182124	AT4G27430/AT1G74470	2
GO:0019674	NAD metabolic process	1/87	31/25462	0.100725	0.230413	0.182124	AT1G21640	1
GO:0019852	L-ascorbic acid metabolic process	1/87	31/25462	0.100725	0.230413	0.182124	AT5G16710	1
GO:0009152	purine ribonucleotide biosynthetic process	2/87	159/25462	0.102897	0.230413	0.182124	AT4G26530/AT4G32260	2
GO:0045087	innate immune response	3/87	329/25462	0.103005	0.230413	0.182124	AT4G34530/AT4G37930/AT4G24770	3
GO:1901615	organic hydroxy compound metabolic process	3/87	330/25462	0.103706	0.230413	0.182124	AT5G60760/AT1G11755/AT1G74470	3
GO:0002683	negative regulation of immune system process	1/87	32/25462	0.103802	0.230413	0.182124	AT4G34530	1
GO:0042744	hydrogen peroxide catabolic process	1/87	32/25462	0.103802	0.230413	0.182124	AT5G16710	1
GO:0051347	positive regulation of transferase activity	1/87	32/25462	0.103802	0.230413	0.182124	AT5G04140	1
GO:0065001	specification of axis polarity	1/87	32/25462	0.103802	0.230413	0.182124	AT1G23420	1
GO:0009205	purine ribonucleoside triphosphate metabolic process	2/87	160/25462	0.103977	0.230413	0.182124	AT4G26530/AT4G32260	2
GO:0042180	cellular ketone metabolic process	2/87	160/25462	0.103977	0.230413	0.182124	AT2G22780/AT1G17050	2
GO:0006098	pentose-phosphate shunt	1/87	33/25462	0.106868	0.232657	0.183897	AT3G04790	1
GO:0043647	inositol phosphate metabolic process	1/87	33/25462	0.106868	0.232657	0.183897	AT5G60760	1
GO:2001023	regulation of response to drug	1/87	33/25462	0.106868	0.232657	0.183897	AT4G32730	1
GO:2001038	regulation of cellular response to drug	1/87	33/25462	0.106868	0.232657	0.183897	AT4G32730	1
GO:0009144	purine nucleoside triphosphate metabolic process	2/87	164/25462	0.108328	0.232657	0.183897	AT4G26530/AT4G32260	2
GO:0006164	purine nucleotide biosynthetic process	2/87	165/25462	0.109424	0.232657	0.183897	AT4G26530/AT4G32260	2
GO:0006826	iron ion transport	1/87	34/25462	0.109923	0.232657	0.183897	AT4G16370	1
GO:0015985	energy coupled proton transport, down electrochemical gradient	1/87	34/25462	0.109923	0.232657	0.183897	AT4G32260	1
GO:0015986	ATP synthesis coupled proton transport	1/87	34/25462	0.109923	0.232657	0.183897	AT4G32260	1
GO:0043200	response to amino acid	1/87	34/25462	0.109923	0.232657	0.183897	AT4G08500	1
GO:0000741	karyogamy	1/87	35/25462	0.112969	0.232657	0.183897	AT1G76110	1
GO:0006515	protein quality control for misfolded or incompletely synthesized proteins	1/87	35/25462	0.112969	0.232657	0.183897	AT1G12410	1
GO:0007584	response to nutrient	1/87	35/25462	0.112969	0.232657	0.183897	AT4G08500	1
GO:0010197	polar nucleus fusion	1/87	35/25462	0.112969	0.232657	0.183897	AT1G76110	1
GO:0019750	chloroplast localization	1/87	35/25462	0.112969	0.232657	0.183897	AT3G25690	1
GO:0046173	polyol biosynthetic process	1/87	35/25462	0.112969	0.232657	0.183897	AT5G60760	1
GO:0051644	plastid localization	1/87	35/25462	0.112969	0.232657	0.183897	AT3G25690	1
GO:0071417	cellular response to organonitrogen compound	1/87	35/25462	0.112969	0.232657	0.183897	AT4G32730	1
GO:0090333	regulation of stomatal closure	1/87	35/25462	0.112969	0.232657	0.183897	AT5G23060	1
GO:0006955	immune response	3/87	347/25462	0.115903	0.234658	0.185479	AT4G34530/AT4G37930/AT4G24770	3
GO:0010193	response to ozone	1/87	36/25462	0.116004	0.234658	0.185479	AT2G28190	1
GO:0016108	tetraterpenoid metabolic process	1/87	36/25462	0.116004	0.234658	0.185479	AT1G08550	1
GO:0016116	carotenoid metabolic process	1/87	36/25462	0.116004	0.234658	0.185479	AT1G08550	1
GO:0009199	ribonucleoside triphosphate metabolic process	2/87	171/25462	0.116058	0.234658	0.185479	AT4G26530/AT4G32260	2
GO:0072522	purine-containing compound biosynthetic process	2/87	173/25462	0.118292	0.237201	0.187489	AT4G26530/AT4G32260	2
GO:0006760	folic acid-containing compound metabolic process	1/87	37/25462	0.119028	0.237201	0.187489	AT4G37930	1
GO:0009718	anthocyanin-containing compound biosynthetic process	1/87	37/25462	0.119028	0.237201	0.187489	AT4G27430	1
GO:0034614	cellular response to reactive oxygen species	1/87	37/25462	0.119028	0.237201	0.187489	AT2G28190	1
GO:0009559	embryo sac central cell differentiation	1/87	38/25462	0.122043	0.239758	0.189511	AT1G76110	1
GO:0045454	cell redox homeostasis	1/87	38/25462	0.122043	0.239758	0.189511	AT1G76080	1
GO:1901661	quinone metabolic process	1/87	38/25462	0.122043	0.239758	0.189511	AT1G17050	1
GO:1901663	quinone biosynthetic process	1/87	38/25462	0.122043	0.239758	0.189511	AT1G17050	1
GO:0009126	purine nucleoside monophosphate metabolic process	2/87	178/25462	0.123924	0.240542	0.19013	AT4G26530/AT4G32260	2
GO:0009167	purine ribonucleoside monophosphate metabolic process	2/87	178/25462	0.123924	0.240542	0.19013	AT4G26530/AT4G32260	2
GO:0006368	transcription elongation from RNA polymerase II promoter	1/87	39/25462	0.125047	0.240542	0.19013	AT5G46030	1
GO:0042181	ketone biosynthetic process	1/87	39/25462	0.125047	0.240542	0.19013	AT1G17050	1
GO:0042558	pteridine-containing compound metabolic process	1/87	39/25462	0.125047	0.240542	0.19013	AT4G37930	1
GO:0072583	clathrin-dependent endocytosis	1/87	39/25462	0.125047	0.240542	0.19013	AT4G40080	1
GO:0010252	auxin homeostasis	1/87	40/25462	0.128041	0.244591	0.19333	AT2G17500	1
GO:0070588	calcium ion transmembrane transport	1/87	40/25462	0.128041	0.244591	0.19333	AT1G53210	1
GO:0009141	nucleoside triphosphate metabolic process	2/87	182/25462	0.128476	0.244591	0.19333	AT4G26530/AT4G32260	2
GO:0009260	ribonucleotide biosynthetic process	2/87	183/25462	0.129621	0.245002	0.193656	AT4G26530/AT4G32260	2
GO:0006879	cellular iron ion homeostasis	1/87	41/25462	0.131026	0.245002	0.193656	AT4G27870	1
GO:0009838	abscission	1/87	41/25462	0.131026	0.245002	0.193656	AT4G18425	1
GO:0019252	starch biosynthetic process	1/87	41/25462	0.131026	0.245002	0.193656	AT3G16000	1
GO:0032881	regulation of polysaccharide metabolic process	1/87	41/25462	0.131026	0.245002	0.193656	AT3G16000	1
GO:0007568	aging	2/87	185/25462	0.131916	0.245002	0.193656	AT4G18425/AT5G35630	2
GO:0034220	ion transmembrane transport	3/87	369/25462	0.132446	0.245002	0.193656	AT2G30080/AT1G53210/AT4G32260	3
GO:0000038	very long-chain fatty acid metabolic process	1/87	42/25462	0.133999	0.245002	0.193656	AT4G13840	1
GO:0006635	fatty acid beta-oxidation	1/87	42/25462	0.133999	0.245002	0.193656	AT2G22780	1
GO:0008285	negative regulation of cell proliferation	1/87	42/25462	0.133999	0.245002	0.193656	AT4G32730	1
GO:0009955	adaxial/abaxial pattern specification	1/87	42/25462	0.133999	0.245002	0.193656	AT1G23420	1
GO:0051156	glucose 6-phosphate metabolic process	1/87	42/25462	0.133999	0.245002	0.193656	AT3G04790	1
GO:0046390	ribose phosphate biosynthetic process	2/87	188/25462	0.135377	0.246708	0.195004	AT4G26530/AT4G32260	2
GO:0046777	protein autophosphorylation	2/87	189/25462	0.136536	0.247966	0.195998	AT4G08500/AT1G56130	2
GO:0009911	positive regulation of flower development	1/87	43/25462	0.136963	0.247966	0.195998	AT4G34530	1
GO:0006986	response to unfolded protein	1/87	44/25462	0.139917	0.251669	0.198925	AT1G11755	1
GO:0034620	cellular response to unfolded protein	1/87	44/25462	0.139917	0.251669	0.198925	AT1G11755	1

## Sheet: GATA2
ID	Description	GeneRatio	BgRatio	pvalue	p.adjust	qvalue	geneID	Count
GO:0015979	photosynthesis	9/64	227/25462	5.46291e-09	2.7096e-06	2.11041e-06	AT2G40100/AT5G66190/AT1G34000/AT2G21170/AT2G39470/AT1G12900/AT1G16720/AT5G49740/AT1G60950	9
GO:0051188	cofactor biosynthetic process	9/64	309/25462	7.79661e-08	1.93356e-05	1.50598e-05	AT4G26150/AT2G29630/AT5G28840/AT2G30390/AT2G21170/AT5G51110/AT4G01690/AT2G20180/AT4G18480	9
GO:0006779	porphyrin-containing compound biosynthetic process	5/64	73/25462	1.1265e-06	0.00017082	0.000133045	AT4G26150/AT2G30390/AT4G01690/AT2G20180/AT4G18480	5
GO:0033014	tetrapyrrole biosynthetic process	5/64	76/25462	1.37758e-06	0.00017082	0.000133045	AT4G26150/AT2G30390/AT4G01690/AT2G20180/AT4G18480	5
GO:0019684	photosynthesis, light reaction	6/64	150/25462	2.13896e-06	0.000212184	0.000165262	AT2G40100/AT5G66190/AT1G34000/AT1G16720/AT5G49740/AT1G60950	6
GO:0006778	porphyrin-containing compound metabolic process	5/64	105/25462	6.80826e-06	0.00050532	0.000393575	AT4G26150/AT2G30390/AT4G01690/AT2G20180/AT4G18480	5
GO:0033013	tetrapyrrole metabolic process	5/64	106/25462	7.13154e-06	0.00050532	0.000393575	AT4G26150/AT2G30390/AT4G01690/AT2G20180/AT4G18480	5
GO:0009657	plastid organization	7/64	334/25462	2.05337e-05	0.00115419	0.000898959	AT4G26150/AT1G09340/AT2G21170/AT5G58140/AT5G54600/AT2G18710/AT1G79850	7
GO:0032544	plastid translation	3/64	22/25462	2.25412e-05	0.00115419	0.000898959	AT1G09340/AT5G54600/AT1G79850	3
GO:0015995	chlorophyll biosynthetic process	4/64	66/25462	2.32701e-05	0.00115419	0.000898959	AT4G26150/AT4G01690/AT2G20180/AT4G18480	4
GO:0006783	heme biosynthetic process	3/64	23/25462	2.58759e-05	0.00116677	0.000908751	AT2G30390/AT4G01690/AT2G20180	3
GO:0006091	generation of precursor metabolites and energy	7/64	377/25462	4.43756e-05	0.00168064	0.00130899	AT2G40100/AT5G66190/AT1G34000/AT2G21170/AT1G16720/AT5G49740/AT1G60950	7
GO:0046148	pigment biosynthetic process	5/64	156/25462	4.61183e-05	0.00168064	0.00130899	AT4G26150/AT2G30390/AT4G01690/AT2G20180/AT4G18480	5
GO:0042168	heme metabolic process	3/64	28/25462	4.74376e-05	0.00168064	0.00130899	AT2G30390/AT4G01690/AT2G20180	3
GO:0015994	chlorophyll metabolic process	4/64	92/25462	8.59106e-05	0.00273065	0.0021268	AT4G26150/AT4G01690/AT2G20180/AT4G18480	4
GO:0019750	chloroplast localization	3/64	35/25462	9.3591e-05	0.00273065	0.0021268	AT5G58140/AT4G28080/AT1G15290	3
GO:0051644	plastid localization	3/64	35/25462	9.3591e-05	0.00273065	0.0021268	AT5G58140/AT4G28080/AT1G15290	3
GO:0042440	pigment metabolic process	5/64	194/25462	0.000129132	0.00355831	0.00277144	AT4G26150/AT2G30390/AT4G01690/AT2G20180/AT4G18480	5
GO:0009767	photosynthetic electron transport chain	3/64	59/25462	0.000445301	0.0116247	0.00905405	AT5G66190/AT5G49740/AT1G60950	3
GO:0005996	monosaccharide metabolic process	4/64	144/25462	0.000479078	0.0118811	0.00925376	AT1G09340/AT5G28840/AT2G21170/AT1G12900	4
GO:0007623	circadian rhythm	4/64	158/25462	0.000678924	0.0153066	0.0119218	AT4G26150/AT3G46780/AT1G09340/AT5G58140	4
GO:0048511	rhythmic process	4/64	158/25462	0.000678924	0.0153066	0.0119218	AT4G26150/AT3G46780/AT1G09340/AT5G58140	4
GO:0019253	reductive pentose-phosphate cycle	2/64	16/25462	0.000729569	0.0157333	0.0122541	AT2G21170/AT1G12900	2
GO:0019685	photosynthesis, dark reaction	2/64	17/25462	0.000825505	0.0170604	0.0132877	AT2G21170/AT1G12900	2
GO:0015977	carbon fixation	2/64	18/25462	0.00092719	0.0183954	0.0143275	AT2G21170/AT1G12900	2
GO:0006979	response to oxidative stress	6/64	461/25462	0.0010529	0.0192178	0.014968	AT5G37980/AT4G03520/AT4G35090/AT5G13650/AT3G26060/AT3G62030	6
GO:0009110	vitamin biosynthetic process	3/64	80/25462	0.00108394	0.0192178	0.014968	AT2G29630/AT5G28840/AT5G53970	3
GO:1901605	alpha-amino acid metabolic process	5/64	311/25462	0.00111363	0.0192178	0.014968	AT2G13360/AT5G53970/AT5G35630/AT5G43850/AT3G62030	5
GO:0043094	cellular metabolic compound salvage	3/64	81/25462	0.00112362	0.0192178	0.014968	AT1G68010/AT2G13360/AT5G43850	3
GO:1901607	alpha-amino acid biosynthetic process	4/64	189/25462	0.00132004	0.0218247	0.0169984	AT2G13360/AT5G35630/AT5G43850/AT3G62030	4
GO:0009991	response to extracellular stimulus	5/64	342/25462	0.00169256	0.0257804	0.0200794	AT2G29630/AT1G09340/AT1G68010/AT3G24120/AT4G35090	5
GO:0071214	cellular response to abiotic stimulus	4/64	203/25462	0.00171523	0.0257804	0.0200794	AT5G13730/AT1G09340/AT1G68010/AT2G20180	4
GO:0104004	cellular response to environmental stimulus	4/64	203/25462	0.00171523	0.0257804	0.0200794	AT5G13730/AT1G09340/AT1G68010/AT2G20180	4
GO:0008652	cellular amino acid biosynthetic process	4/64	207/25462	0.00184173	0.0268676	0.0209261	AT2G13360/AT5G35630/AT5G43850/AT3G62030	4
GO:0010187	negative regulation of seed germination	2/64	26/25462	0.00194417	0.0275517	0.021459	AT4G26150/AT2G20180	2
GO:0006766	vitamin metabolic process	3/64	100/25462	0.00205852	0.0281019	0.0218875	AT2G29630/AT5G28840/AT5G53970	3
GO:0010207	photosystem II assembly	2/64	27/25462	0.00209631	0.0281019	0.0218875	AT1G34000/AT1G16720	2
GO:0009108	coenzyme biosynthetic process	4/64	220/25462	0.00229744	0.0299877	0.0233563	AT2G29630/AT5G28840/AT2G21170/AT5G51110	4
GO:0071482	cellular response to light stimulus	3/64	111/25462	0.00276901	0.0352162	0.0274286	AT5G13730/AT1G68010/AT2G20180	3
GO:0071478	cellular response to radiation	3/64	118/25462	0.00329077	0.0408055	0.0317819	AT5G13730/AT1G68010/AT2G20180	3
GO:0009658	chloroplast organization	4/64	257/25462	0.00400909	0.0475618	0.0370441	AT4G26150/AT1G09340/AT2G21170/AT5G58140	4
GO:0042631	cellular response to water deprivation	2/64	38/25462	0.00412461	0.0475618	0.0370441	AT1G09340/AT1G68010	2
GO:0045454	cell redox homeostasis	2/64	38/25462	0.00412461	0.0475618	0.0370441	AT4G35090/AT3G26060	2
GO:0000413	protein peptidyl-prolyl isomerization	2/64	39/25462	0.00434055	0.0475618	0.0370441	AT5G13120/AT3G62030	2
GO:0071462	cellular response to water stimulus	2/64	39/25462	0.00434055	0.0475618	0.0370441	AT1G09340/AT1G68010	2
GO:0022900	electron transport chain	3/64	131/25462	0.00441097	0.0475618	0.0370441	AT5G66190/AT5G49740/AT1G60950	3
GO:0000097	sulfur amino acid biosynthetic process	2/64	41/25462	0.00478782	0.0495174	0.0385673	AT5G43850/AT3G62030	2
GO:0006520	cellular amino acid metabolic process	5/64	436/25462	0.00479201	0.0495174	0.0385673	AT2G13360/AT5G53970/AT5G35630/AT5G43850/AT3G62030	5
GO:0031668	cellular response to extracellular stimulus	4/64	277/25462	0.00522158	0.0528552	0.0411669	AT1G09340/AT1G68010/AT3G24120/AT4G35090	4
GO:0071496	cellular response to external stimulus	4/64	283/25462	0.00562837	0.0547817	0.0426674	AT1G09340/AT1G68010/AT3G24120/AT4G35090	4
GO:0006006	glucose metabolic process	2/64	45/25462	0.00574324	0.0547817	0.0426674	AT2G21170/AT1G12900	2
GO:0009070	serine family amino acid biosynthetic process	2/64	45/25462	0.00574324	0.0547817	0.0426674	AT2G13360/AT3G62030	2
GO:0009853	photorespiration	2/64	46/25462	0.00599463	0.0561006	0.0436947	AT1G68010/AT2G13360	2
GO:0009642	response to light intensity	3/64	152/25462	0.00665962	0.0611698	0.0476429	AT1G34000/AT1G60950/AT3G62030	3
GO:0044272	sulfur compound biosynthetic process	3/64	165/25462	0.00833769	0.0751908	0.0585633	AT2G29630/AT5G43850/AT3G62030	3
GO:0051640	organelle localization	3/64	167/25462	0.00861589	0.0763122	0.0594367	AT5G58140/AT4G28080/AT1G15290	3
GO:0042364	water-soluble vitamin biosynthetic process	2/64	57/25462	0.00908154	0.0790254	0.0615499	AT2G29630/AT5G28840	2
GO:0006732	coenzyme metabolic process	4/64	334/25462	0.00996577	0.084127	0.0655233	AT2G29630/AT5G28840/AT2G21170/AT5G51110	4
GO:0046364	monosaccharide biosynthetic process	2/64	60/25462	0.0100231	0.084127	0.0655233	AT5G28840/AT2G21170	2
GO:0009740	gibberellic acid mediated signaling pathway	2/64	61/25462	0.0103463	0.084127	0.0655233	AT4G26150/AT2G20180	2
GO:0018208	peptidyl-proline modification	2/64	61/25462	0.0103463	0.084127	0.0655233	AT5G13120/AT3G62030	2
GO:0010476	gibberellin mediated signaling pathway	2/64	63/25462	0.0110062	0.0880498	0.0685786	AT4G26150/AT2G20180	2
GO:0007568	aging	3/64	185/25462	0.0113658	0.0891603	0.0694436	AT4G26150/AT2G39730/AT5G35630	3
GO:0009069	serine family amino acid metabolic process	2/64	65/25462	0.0116843	0.0891603	0.0694436	AT2G13360/AT3G62030	2
GO:0019751	polyol metabolic process	2/64	65/25462	0.0116843	0.0891603	0.0694436	AT2G21170/AT5G51110	2
GO:0000096	sulfur amino acid metabolic process	2/64	67/25462	0.0123804	0.0916516	0.071384	AT5G43850/AT3G62030	2
GO:0071370	cellular response to gibberellin stimulus	2/64	67/25462	0.0123804	0.0916516	0.071384	AT4G26150/AT2G20180	2
GO:0006457	protein folding	3/64	194/25462	0.0129096	0.0941261	0.0733113	AT3G47650/AT5G13120/AT3G62030	3
GO:0010114	response to red light	2/64	69/25462	0.0130942	0.0941261	0.0733113	AT4G26150/AT2G20180	2
GO:0006767	water-soluble vitamin metabolic process	2/64	77/25462	0.0161231	0.114244	0.0889803	AT2G29630/AT5G28840	2
GO:0009409	response to cold	4/64	408/25462	0.0194154	0.135634	0.10564	AT1G09340/AT4G35090/AT2G39730/AT5G13650	4
GO:0010029	regulation of seed germination	2/64	91/25462	0.0220645	0.150357	0.117108	AT4G26150/AT2G20180	2
GO:0019318	hexose metabolic process	2/64	92/25462	0.0225187	0.150357	0.117108	AT2G21170/AT1G12900	2
GO:0006790	sulfur compound metabolic process	4/64	432/25462	0.0233657	0.150357	0.117108	AT2G29630/AT3G24430/AT5G43850/AT3G62030	4
GO:1900140	regulation of seedling development	2/64	94/25462	0.0234389	0.150357	0.117108	AT4G26150/AT2G20180	2
GO:0009643	photosynthetic acclimation	1/64	10/25462	0.0248574	0.150357	0.117108	AT1G60950	1
GO:0010161	red light signaling pathway	1/64	10/25462	0.0248574	0.150357	0.117108	AT2G20180	1
GO:0010359	regulation of anion channel activity	1/64	10/25462	0.0248574	0.150357	0.117108	AT5G58140	1
GO:0019400	alditol metabolic process	1/64	10/25462	0.0248574	0.150357	0.117108	AT2G21170	1
GO:0043102	amino acid salvage	1/64	10/25462	0.0248574	0.150357	0.117108	AT5G43850	1
GO:0071267	L-methionine salvage	1/64	10/25462	0.0248574	0.150357	0.117108	AT5G43850	1
GO:1901403	positive regulation of tetrapyrrole metabolic process	1/64	10/25462	0.0248574	0.150357	0.117108	AT4G26150	1
GO:0006545	glycine biosynthetic process	1/64	11/25462	0.0273095	0.157506	0.122675	AT2G13360	1
GO:0006616	SRP-dependent cotranslational protein targeting to membrane, translocation	1/64	11/25462	0.0273095	0.157506	0.122675	AT2G18710	1
GO:0071265	L-methionine biosynthetic process	1/64	11/25462	0.0273095	0.157506	0.122675	AT5G43850	1
GO:0080086	stamen filament development	1/64	11/25462	0.0273095	0.157506	0.122675	AT1G14720	1
GO:0006570	tyrosine metabolic process	1/64	12/25462	0.0297554	0.161302	0.125632	AT5G53970	1
GO:0019740	nitrogen utilization	1/64	12/25462	0.0297554	0.161302	0.125632	AT5G35630	1
GO:0045332	phospholipid translocation	1/64	12/25462	0.0297554	0.161302	0.125632	AT1G68710	1
GO:0071491	cellular response to red light	1/64	12/25462	0.0297554	0.161302	0.125632	AT2G20180	1
GO:1900034	regulation of cellular response to heat	1/64	12/25462	0.0297554	0.161302	0.125632	AT5G10010	1
GO:0010189	vitamin E biosynthetic process	1/64	13/25462	0.0321953	0.161302	0.125632	AT5G53970	1
GO:0018904	ether metabolic process	1/64	13/25462	0.0321953	0.161302	0.125632	AT4G03520	1
GO:0022898	regulation of transmembrane transporter activity	1/64	13/25462	0.0321953	0.161302	0.125632	AT5G58140	1
GO:0032412	regulation of ion transmembrane transporter activity	1/64	13/25462	0.0321953	0.161302	0.125632	AT5G58140	1
GO:0034204	lipid translocation	1/64	13/25462	0.0321953	0.161302	0.125632	AT1G68710	1
GO:0034311	diol metabolic process	1/64	13/25462	0.0321953	0.161302	0.125632	AT5G51110	1
GO:0034312	diol biosynthetic process	1/64	13/25462	0.0321953	0.161302	0.125632	AT5G51110	1
GO:0042360	vitamin E metabolic process	1/64	13/25462	0.0321953	0.161302	0.125632	AT5G53970	1
GO:0006775	fat-soluble vitamin metabolic process	1/64	14/25462	0.0346292	0.165155	0.128633	AT5G53970	1
GO:0010100	negative regulation of photomorphogenesis	1/64	14/25462	0.0346292	0.165155	0.128633	AT2G20180	1
GO:0032409	regulation of transporter activity	1/64	14/25462	0.0346292	0.165155	0.128633	AT5G58140	1
GO:0042362	fat-soluble vitamin biosynthetic process	1/64	14/25462	0.0346292	0.165155	0.128633	AT5G53970	1
GO:1901703	protein localization involved in auxin polar transport	1/64	14/25462	0.0346292	0.165155	0.128633	AT1G68710	1
GO:0016036	cellular response to phosphate starvation	2/64	120/25462	0.0367325	0.167094	0.130143	AT3G24120/AT4G35090	2
GO:0006782	protoporphyrinogen IX biosynthetic process	1/64	15/25462	0.037057	0.167094	0.130143	AT4G01690	1
GO:0010196	nonphotochemical quenching	1/64	15/25462	0.037057	0.167094	0.130143	AT1G56500	1
GO:0034314	Arp2/3 complex-mediated actin nucleation	1/64	15/25462	0.037057	0.167094	0.130143	AT2G34150	1
GO:0046501	protoporphyrinogen IX metabolic process	1/64	15/25462	0.037057	0.167094	0.130143	AT4G01690	1
GO:1990066	energy quenching	1/64	15/25462	0.037057	0.167094	0.130143	AT1G56500	1
GO:0048581	negative regulation of post-embryonic development	2/64	124/25462	0.0389841	0.171768	0.133783	AT4G26150/AT2G20180	2
GO:0006541	glutamine metabolic process	1/64	16/25462	0.0394789	0.171768	0.133783	AT5G35630	1
GO:0009938	negative regulation of gibberellic acid mediated signaling pathway	1/64	16/25462	0.0394789	0.171768	0.133783	AT4G26150	1
GO:0051194	positive regulation of cofactor metabolic process	1/64	16/25462	0.0394789	0.171768	0.133783	AT4G26150	1
GO:0031667	response to nutrient levels	3/64	302/25462	0.0405121	0.17473	0.136091	AT2G29630/AT3G24120/AT4G35090	3
GO:0006066	alcohol metabolic process	2/64	129/25462	0.0418707	0.1761	0.137158	AT2G21170/AT5G51110	2
GO:0017014	protein nitrosylation	1/64	17/25462	0.0418947	0.1761	0.137158	AT1G09340	1
GO:0018119	peptidyl-cysteine S-nitrosylation	1/64	17/25462	0.0418947	0.1761	0.137158	AT1G09340	1
GO:0055114	oxidation-reduction process	3/64	309/25462	0.0428778	0.177218	0.138029	AT5G66190/AT5G49740/AT1G60950	3
GO:0009606	tropism	2/64	133/25462	0.0442363	0.177218	0.138029	AT5G58140/AT2G20180	2
GO:0015914	phospholipid transport	1/64	18/25462	0.0443046	0.177218	0.138029	AT1G68710	1
GO:0042559	pteridine-containing compound biosynthetic process	1/64	18/25462	0.0443046	0.177218	0.138029	AT5G51110	1
GO:0097035	regulation of membrane lipid distribution	1/64	18/25462	0.0443046	0.177218	0.138029	AT1G68710	1
GO:1903959	regulation of anion transmembrane transport	1/64	18/25462	0.0443046	0.177218	0.138029	AT5G58140	1
GO:0010555	response to mannitol	1/64	19/25462	0.0467085	0.185339	0.144354	AT3G62030	1
GO:0009739	response to gibberellin	2/64	140/25462	0.0484927	0.188812	0.147059	AT4G26150/AT2G20180	2
GO:0006544	glycine metabolic process	1/64	20/25462	0.0491064	0.188812	0.147059	AT2G13360	1
GO:0009970	cellular response to sulfate starvation	1/64	20/25462	0.0491064	0.188812	0.147059	AT4G35090	1
GO:0019344	cysteine biosynthetic process	1/64	20/25462	0.0491064	0.188812	0.147059	AT3G62030	1
GO:1901615	organic hydroxy compound metabolic process	3/64	330/25462	0.0503824	0.192054	0.149584	AT2G21170/AT5G51110/AT5G53970	3
GO:0009074	aromatic amino acid family catabolic process	1/64	21/25462	0.0514984	0.192054	0.149584	AT5G53970	1
GO:0042136	neurotransmitter biosynthetic process	1/64	21/25462	0.0514984	0.192054	0.149584	AT2G13360	1
GO:0044070	regulation of anion transport	1/64	21/25462	0.0514984	0.192054	0.149584	AT5G58140	1
GO:0009086	methionine biosynthetic process	1/64	22/25462	0.0538845	0.195201	0.152034	AT5G43850	1
GO:0010380	regulation of chlorophyll biosynthetic process	1/64	22/25462	0.0538845	0.195201	0.152034	AT4G26150	1
GO:0045727	positive regulation of translation	1/64	22/25462	0.0538845	0.195201	0.152034	AT1G09340	1
GO:0009648	photoperiodism	2/64	150/25462	0.0548196	0.195201	0.152034	AT4G26150/AT4G35090	2
GO:0051241	negative regulation of multicellular organismal process	2/64	152/25462	0.0561184	0.195201	0.152034	AT4G26150/AT2G20180	2
GO:0006613	cotranslational protein targeting to membrane	1/64	23/25462	0.0562646	0.195201	0.152034	AT2G18710	1
GO:0006614	SRP-dependent cotranslational protein targeting to membrane	1/64	23/25462	0.0562646	0.195201	0.152034	AT2G18710	1
GO:0033047	regulation of mitotic sister chromatid segregation	1/64	23/25462	0.0562646	0.195201	0.152034	AT5G10010	1
GO:1901463	regulation of tetrapyrrole biosynthetic process	1/64	23/25462	0.0562646	0.195201	0.152034	AT4G26150	1
GO:0006094	gluconeogenesis	1/64	24/25462	0.0586389	0.195201	0.152034	AT2G21170	1
GO:0009768	photosynthesis, light harvesting in photosystem I	1/64	24/25462	0.0586389	0.195201	0.152034	AT2G40100	1
GO:0019853	L-ascorbic acid biosynthetic process	1/64	24/25462	0.0586389	0.195201	0.152034	AT5G28840	1
GO:0030838	positive regulation of actin filament polymerization	1/64	24/25462	0.0586389	0.195201	0.152034	AT2G34150	1
GO:0031425	chloroplast RNA processing	1/64	24/25462	0.0586389	0.195201	0.152034	AT5G13650	1
GO:0034250	positive regulation of cellular amide metabolic process	1/64	24/25462	0.0586389	0.195201	0.152034	AT1G09340	1
GO:0045010	actin nucleation	1/64	24/25462	0.0586389	0.195201	0.152034	AT2G34150	1
GO:0009638	phototropism	1/64	25/25462	0.0610073	0.200395	0.15608	AT5G58140	1
GO:0009959	negative gravitropism	1/64	25/25462	0.0610073	0.200395	0.15608	AT2G20180	1
GO:0090693	plant organ senescence	2/64	162/25462	0.0627721	0.2041	0.158966	AT4G26150/AT2G39730	2
GO:0009937	regulation of gibberellic acid mediated signaling pathway	1/64	26/25462	0.0633698	0.2041	0.158966	AT4G26150	1
GO:0046174	polyol catabolic process	1/64	26/25462	0.0633698	0.2041	0.158966	AT2G21170	1
GO:0016051	carbohydrate biosynthetic process	3/64	364/25462	0.0637919	0.204134	0.158992	AT5G28840/AT2G21170/AT1G12900	3
GO:0006536	glutamate metabolic process	1/64	27/25462	0.0657265	0.207645	0.161727	AT5G35630	1
GO:0060969	negative regulation of gene silencing	1/64	27/25462	0.0657265	0.207645	0.161727	AT5G10010	1
GO:0051093	negative regulation of developmental process	2/64	168/25462	0.0668872	0.208434	0.162342	AT4G26150/AT2G20180	2
GO:0006555	methionine metabolic process	1/64	28/25462	0.0680773	0.208434	0.162342	AT5G43850	1
GO:0019319	hexose biosynthetic process	1/64	28/25462	0.0680773	0.208434	0.162342	AT2G21170	1
GO:0032273	positive regulation of protein polymerization	1/64	28/25462	0.0680773	0.208434	0.162342	AT2G34150	1
GO:0090056	regulation of chlorophyll metabolic process	1/64	28/25462	0.0680773	0.208434	0.162342	AT4G26150	1
GO:0000302	response to reactive oxygen species	2/64	171/25462	0.0689778	0.209896	0.16348	AT4G35090/AT5G13650	2
GO:0033045	regulation of sister chromatid segregation	1/64	29/25462	0.0704223	0.211694	0.16488	AT5G10010	1
GO:0050821	protein stabilization	1/64	29/25462	0.0704223	0.211694	0.16488	AT5G13650	1
GO:0009902	chloroplast relocation	1/64	30/25462	0.0727615	0.213549	0.166325	AT5G58140	1
GO:0034765	regulation of ion transmembrane transport	1/64	30/25462	0.0727615	0.213549	0.166325	AT5G58140	1
GO:0051667	establishment of plastid localization	1/64	30/25462	0.0727615	0.213549	0.166325	AT5G58140	1
GO:1901401	regulation of tetrapyrrole metabolic process	1/64	30/25462	0.0727615	0.213549	0.166325	AT4G26150	1
GO:0071396	cellular response to lipid	3/64	389/25462	0.0746018	0.215739	0.168031	AT4G26150/AT2G20180/AT1G24020	3
GO:0006534	cysteine metabolic process	1/64	31/25462	0.0750949	0.215739	0.168031	AT3G62030	1
GO:0019852	L-ascorbic acid metabolic process	1/64	31/25462	0.0750949	0.215739	0.168031	AT5G28840	1
GO:0006641	triglyceride metabolic process	1/64	32/25462	0.0774226	0.215739	0.168031	AT2G21170	1
GO:0009084	glutamine family amino acid biosynthetic process	1/64	32/25462	0.0774226	0.215739	0.168031	AT5G35630	1
GO:0042744	hydrogen peroxide catabolic process	1/64	32/25462	0.0774226	0.215739	0.168031	AT4G35090	1
GO:0051495	positive regulation of cytoskeleton organization	1/64	32/25462	0.0774226	0.215739	0.168031	AT2G34150	1
GO:0051983	regulation of chromosome segregation	1/64	32/25462	0.0774226	0.215739	0.168031	AT5G10010	1
GO:1902905	positive regulation of supramolecular fiber organization	1/64	32/25462	0.0774226	0.215739	0.168031	AT2G34150	1
GO:0010257	NADH dehydrogenase complex assembly	1/64	33/25462	0.0797444	0.217327	0.169268	AT5G20935	1
GO:0034762	regulation of transmembrane transport	1/64	33/25462	0.0797444	0.217327	0.169268	AT5G58140	1
GO:0080022	primary root development	1/64	33/25462	0.0797444	0.217327	0.169268	AT2G21170	1
GO:0009845	seed germination	2/64	186/25462	0.079745	0.217327	0.169268	AT4G26150/AT2G20180	2
GO:0046164	alcohol catabolic process	1/64	34/25462	0.0820605	0.222415	0.173231	AT2G21170	1
GO:0007584	response to nutrient	1/64	35/25462	0.0843709	0.222752	0.173493	AT2G29630	1
GO:0009686	gibberellin biosynthetic process	1/64	35/25462	0.0843709	0.222752	0.173493	AT2G20180	1
GO:0010167	response to nitrate	1/64	35/25462	0.0843709	0.222752	0.173493	AT4G26150	1
GO:0046173	polyol biosynthetic process	1/64	35/25462	0.0843709	0.222752	0.173493	AT5G51110	1
GO:0006638	neutral lipid metabolic process	1/64	36/25462	0.0866756	0.222752	0.173493	AT2G21170	1
GO:0006639	acylglycerol metabolic process	1/64	36/25462	0.0866756	0.222752	0.173493	AT2G21170	1
GO:0006995	cellular response to nitrogen starvation	1/64	36/25462	0.0866756	0.222752	0.173493	AT4G35090	1
GO:0010099	regulation of photomorphogenesis	1/64	36/25462	0.0866756	0.222752	0.173493	AT2G20180	1
GO:0016226	iron-sulfur cluster assembly	1/64	36/25462	0.0866756	0.222752	0.173493	AT3G24430	1
GO:0031163	metallo-sulfur cluster assembly	1/64	36/25462	0.0866756	0.222752	0.173493	AT3G24430	1
GO:0030833	regulation of actin filament polymerization	1/64	37/25462	0.0889745	0.227481	0.177177	AT2G34150	1
GO:0018193	peptidyl-amino acid modification	3/64	424/25462	0.0910041	0.22972	0.17892	AT1G09340/AT5G13120/AT3G62030	3
GO:0009685	gibberellin metabolic process	1/64	38/25462	0.0912677	0.22972	0.17892	AT2G20180	1
GO:0030041	actin filament polymerization	1/64	39/25462	0.0935553	0.22972	0.17892	AT2G34150	1
GO:0031647	regulation of protein stability	1/64	39/25462	0.0935553	0.22972	0.17892	AT5G13650	1
GO:0042133	neurotransmitter metabolic process	1/64	39/25462	0.0935553	0.22972	0.17892	AT2G13360	1
GO:0042558	pteridine-containing compound metabolic process	1/64	39/25462	0.0935553	0.22972	0.17892	AT5G51110	1
GO:0045047	protein targeting to ER	1/64	39/25462	0.0935553	0.22972	0.17892	AT2G18710	1
GO:0072599	establishment of protein localization to endoplasmic reticulum	1/64	39/25462	0.0935553	0.22972	0.17892	AT2G18710	1
GO:0009267	cellular response to starvation	2/64	210/25462	0.0979613	0.237097	0.184666	AT3G24120/AT4G35090	2
GO:0002758	innate immune response-activating signal transduction	1/64	41/25462	0.0981134	0.237097	0.184666	AT2G45180	1
GO:0007088	regulation of mitotic nuclear division	1/64	41/25462	0.0981134	0.237097	0.184666	AT5G10010	1
GO:0090351	seedling development	2/64	213/25462	0.100316	0.237097	0.184666	AT4G26150/AT2G20180	2
GO:1901617	organic hydroxy compound biosynthetic process	2/64	213/25462	0.100316	0.237097	0.184666	AT5G51110/AT5G53970	2
GO:0008064	regulation of actin polymerization or depolymerization	1/64	42/25462	0.100384	0.237097	0.184666	AT2G34150	1
GO:0030832	regulation of actin filament length	1/64	42/25462	0.100384	0.237097	0.184666	AT2G34150	1
GO:0110053	regulation of actin filament organization	1/64	42/25462	0.100384	0.237097	0.184666	AT2G34150	1
GO:0001505	regulation of neurotransmitter levels	1/64	43/25462	0.102649	0.237915	0.185303	AT2G13360	1
GO:0002757	immune response-activating signal transduction	1/64	43/25462	0.102649	0.237915	0.185303	AT2G45180	1
GO:0002764	immune response-regulating signaling pathway	1/64	43/25462	0.102649	0.237915	0.185303	AT2G45180	1
GO:0009765	photosynthesis, light harvesting	1/64	43/25462	0.102649	0.237915	0.185303	AT2G40100	1
GO:1901698	response to nitrogen compound	2/64	217/25462	0.103479	0.238725	0.185934	AT4G26150/AT2G29630	2
GO:0032271	regulation of protein polymerization	1/64	44/25462	0.104908	0.23979	0.186764	AT2G34150	1
GO:1901616	organic hydroxy compound catabolic process	1/64	44/25462	0.104908	0.23979	0.186764	AT2G21170	1
GO:0015748	organophosphate ester transport	1/64	45/25462	0.107162	0.242705	0.189034	AT1G68710	1
GO:0031334	positive regulation of protein complex assembly	1/64	45/25462	0.107162	0.242705	0.189034	AT2G34150	1
GO:0019682	glyceraldehyde-3-phosphate metabolic process	1/64	46/25462	0.10941	0.243964	0.190014	AT2G21170	1
GO:0044275	cellular carbohydrate catabolic process	1/64	46/25462	0.10941	0.243964	0.190014	AT2G21170	1
GO:0042493	response to drug	3/64	464/25462	0.111419	0.243964	0.190014	AT2G29630/AT2G37710/AT4G35090	3
GO:0009067	aspartate family amino acid biosynthetic process	1/64	47/25462	0.111653	0.243964	0.190014	AT5G43850	1
GO:0017001	antibiotic catabolic process	1/64	47/25462	0.111653	0.243964	0.190014	AT4G35090	1
GO:0018198	peptidyl-cysteine modification	1/64	47/25462	0.111653	0.243964	0.190014	AT1G09340	1
GO:0043562	cellular response to nitrogen levels	1/64	47/25462	0.111653	0.243964	0.190014	AT4G35090	1
GO:2000030	regulation of response to red or far red light	1/64	47/25462	0.111653	0.243964	0.190014	AT2G20180	1
GO:0080050	regulation of seed development	1/64	49/25462	0.116121	0.252615	0.196752	AT4G26150	1

## Sheet: HAT5
ID	Description	GeneRatio	BgRatio	pvalue	p.adjust	qvalue	geneID	Count
GO:0010206	photosystem II repair	1/11	13/25462	0.005603	0.0932049	0.0581818	AT1G54780	1
GO:0034756	regulation of iron ion transport	1/11	13/25462	0.005603	0.0932049	0.0581818	AT5G35750	1
GO:0015996	chlorophyll catabolic process	1/11	20/25462	0.00860816	0.0932049	0.0581818	AT5G35750	1
GO:0046149	pigment catabolic process	1/11	22/25462	0.00946526	0.0932049	0.0581818	AT5G35750	1
GO:0006787	porphyrin-containing compound catabolic process	1/11	25/25462	0.0107496	0.0932049	0.0581818	AT5G35750	1
GO:0010959	regulation of metal ion transport	1/11	25/25462	0.0107496	0.0932049	0.0581818	AT5G35750	1
GO:0033015	tetrapyrrole catabolic process	1/11	25/25462	0.0107496	0.0932049	0.0581818	AT5G35750	1
GO:0016073	snRNA metabolic process	1/11	26/25462	0.0111774	0.0932049	0.0581818	AT5G51130	1
GO:0030091	protein repair	1/11	27/25462	0.0116051	0.0932049	0.0581818	AT1G54780	1
GO:0090056	regulation of chlorophyll metabolic process	1/11	28/25462	0.0120325	0.0932049	0.0581818	AT5G35750	1
GO:1901401	regulation of tetrapyrrole metabolic process	1/11	30/25462	0.0128869	0.0932049	0.0581818	AT5G35750	1
GO:0006826	iron ion transport	1/11	34/25462	0.0145937	0.0932049	0.0581818	AT5G35750	1
GO:0070417	cellular response to cold	1/11	35/25462	0.01502	0.0932049	0.0581818	AT5G35750	1
GO:0017148	negative regulation of translation	1/11	36/25462	0.0154461	0.0932049	0.0581818	AT3G01470	1
GO:0034249	negative regulation of cellular amide metabolic process	1/11	38/25462	0.0162978	0.0932049	0.0581818	AT3G01470	1
GO:0009651	response to salt stress	2/11	486/25462	0.0178418	0.0932049	0.0581818	AT3G01470/AT5G35750	2
GO:0009765	photosynthesis, light harvesting	1/11	43/25462	0.0184242	0.0932049	0.0581818	AT1G54780	1
GO:0043269	regulation of ion transport	1/11	55/25462	0.0235105	0.106416	0.0664285	AT5G35750	1
GO:0051193	regulation of cofactor metabolic process	1/11	55/25462	0.0235105	0.106416	0.0664285	AT5G35750	1
GO:0009736	cytokinin-activated signaling pathway	1/11	66/25462	0.0281519	0.111778	0.0697759	AT5G35750	1
GO:0051187	cofactor catabolic process	1/11	70/25462	0.0298346	0.111778	0.0697759	AT5G35750	1
GO:0071368	cellular response to cytokinin stimulus	1/11	71/25462	0.0302549	0.111778	0.0697759	AT5G35750	1
GO:0032269	negative regulation of cellular protein metabolic process	1/11	76/25462	0.0323539	0.111778	0.0697759	AT3G01470	1
GO:0051248	negative regulation of protein metabolic process	1/11	77/25462	0.0327731	0.111778	0.0697759	AT3G01470	1
GO:0000041	transition metal ion transport	1/11	80/25462	0.03403	0.111778	0.0697759	AT5G35750	1
GO:0006417	regulation of translation	1/11	91/25462	0.0386259	0.111778	0.0697759	AT3G01470	1
GO:0010029	regulation of seed germination	1/11	91/25462	0.0386259	0.111778	0.0697759	AT5G35750	1
GO:0015994	chlorophyll metabolic process	1/11	92/25462	0.0390427	0.111778	0.0697759	AT5G35750	1
GO:0009637	response to blue light	1/11	93/25462	0.0394594	0.111778	0.0697759	AT3G01470	1
GO:1900140	regulation of seedling development	1/11	94/25462	0.0398759	0.111778	0.0697759	AT5G35750	1
GO:0034248	regulation of cellular amide metabolic process	1/11	95/25462	0.0402922	0.111778	0.0697759	AT3G01470	1
GO:0006778	porphyrin-containing compound metabolic process	1/11	105/25462	0.0444464	0.11691	0.0729795	AT5G35750	1
GO:0033013	tetrapyrrole metabolic process	1/11	106/25462	0.044861	0.11691	0.0729795	AT5G35750	1
GO:0000160	phosphorelay signal transduction system	1/11	116/25462	0.0489972	0.121407	0.0757867	AT5G35750	1
GO:0009735	response to cytokinin	1/11	117/25462	0.0494099	0.121407	0.0757867	AT5G35750	1
GO:0001558	regulation of cell growth	1/11	124/25462	0.0522945	0.123905	0.0773461	AT3G01470	1
GO:0031329	regulation of cellular catabolic process	1/11	129/25462	0.05435	0.123905	0.0773461	AT5G35750	1
GO:0010087	phloem or xylem histogenesis	1/11	134/25462	0.0564015	0.123905	0.0773461	AT5G35750	1
GO:0051049	regulation of transport	1/11	134/25462	0.0564015	0.123905	0.0773461	AT5G35750	1
GO:0009965	leaf morphogenesis	1/11	137/25462	0.0576304	0.123905	0.0773461	AT3G01470	1
GO:0048509	regulation of meristem development	1/11	144/25462	0.0604923	0.125878	0.0785774	AT5G35750	1
GO:0009894	regulation of catabolic process	1/11	149/25462	0.0625316	0.125878	0.0785774	AT5G35750	1
GO:0019684	photosynthesis, light reaction	1/11	150/25462	0.062939	0.125878	0.0785774	AT1G54780	1
GO:0009909	regulation of flower development	1/11	170/25462	0.071053	0.138876	0.0866914	AT5G35750	1
GO:0009845	seed germination	1/11	186/25462	0.0774981	0.148108	0.0924539	AT5G35750	1
GO:0042440	pigment metabolic process	1/11	194/25462	0.0807054	0.150884	0.0941871	AT5G35750	1
GO:0032879	regulation of localization	1/11	200/25462	0.0831043	0.152063	0.0949231	AT5G35750	1
GO:0016311	dephosphorylation	1/11	213/25462	0.0882822	0.153211	0.09564	AT1G54780	1
GO:0090351	seedling development	1/11	213/25462	0.0882822	0.153211	0.09564	AT5G35750	1
GO:0009636	response to toxic substance	1/11	215/25462	0.0890764	0.153211	0.09564	AT5G35750	1
GO:0030001	metal ion transport	1/11	226/25462	0.0934335	0.153532	0.09584	AT5G35750	1
GO:0015979	photosynthesis	1/11	227/25462	0.0938287	0.153532	0.09584	AT1G54780	1
GO:0010016	shoot system morphogenesis	1/11	229/25462	0.0946185	0.153532	0.09584	AT3G01470	1
GO:0071215	cellular response to abscisic acid stimulus	1/11	250/25462	0.102874	0.160858	0.100413	AT5G35750	1
GO:0097306	cellular response to alcohol	1/11	250/25462	0.102874	0.160858	0.100413	AT5G35750	1
GO:0040008	regulation of growth	1/11	259/25462	0.106391	0.163387	0.101992	AT3G01470	1
GO:0048831	regulation of shoot system development	1/11	272/25462	0.11145	0.166939	0.104209	AT5G35750	1
GO:0044270	cellular nitrogen compound catabolic process	1/11	285/25462	0.116482	0.166939	0.104209	AT5G35750	1
GO:0046700	heterocycle catabolic process	1/11	285/25462	0.116482	0.166939	0.104209	AT5G35750	1
GO:0010608	posttranscriptional regulation of gene expression	1/11	290/25462	0.11841	0.166939	0.104209	AT3G01470	1
GO:0071555	cell wall organization	1/11	290/25462	0.11841	0.166939	0.104209	AT5G26670	1
GO:0019439	aromatic compound catabolic process	1/11	297/25462	0.121104	0.167983	0.104861	AT5G35750	1
GO:1901361	organic cyclic compound catabolic process	1/11	308/25462	0.125321	0.171074	0.10679	AT5G35750	1
GO:0048507	meristem development	1/11	327/25462	0.132563	0.178132	0.111196	AT5G35750	1
GO:0045229	external encapsulating structure organization	1/11	339/25462	0.137109	0.179044	0.111765	AT5G26670	1
GO:0032268	regulation of cellular protein metabolic process	1/11	342/25462	0.138242	0.179044	0.111765	AT3G01470	1
GO:0009451	RNA modification	1/11	362/25462	0.14576	0.179044	0.111765	AT5G51130	1
GO:0051246	regulation of protein metabolic process	1/11	364/25462	0.146509	0.179044	0.111765	AT3G01470	1
GO:2000113	negative regulation of cellular macromolecule biosynthetic process	1/11	368/25462	0.148004	0.179044	0.111765	AT3G01470	1
GO:0010558	negative regulation of macromolecule biosynthetic process	1/11	370/25462	0.148751	0.179044	0.111765	AT3G01470	1
GO:0006091	generation of precursor metabolites and energy	1/11	377/25462	0.15136	0.179044	0.111765	AT1G54780	1
GO:0006812	cation transport	1/11	382/25462	0.153219	0.179044	0.111765	AT5G35750	1
GO:0071396	cellular response to lipid	1/11	389/25462	0.155816	0.179044	0.111765	AT5G35750	1
GO:2000241	regulation of reproductive process	1/11	389/25462	0.155816	0.179044	0.111765	AT5G35750	1
GO:0031327	negative regulation of cellular biosynthetic process	1/11	390/25462	0.156186	0.179044	0.111765	AT3G01470	1
GO:0009890	negative regulation of biosynthetic process	1/11	397/25462	0.158775	0.179044	0.111765	AT3G01470	1
GO:0009409	response to cold	1/11	408/25462	0.162828	0.179044	0.111765	AT5G35750	1
GO:0009414	response to water deprivation	1/11	408/25462	0.162828	0.179044	0.111765	AT5G35750	1
GO:0009415	response to water	1/11	417/25462	0.16613	0.179044	0.111765	AT5G35750	1
GO:0042742	defense response to bacterium	1/11	431/25462	0.171245	0.179044	0.111765	AT3G05200	1
GO:0048580	regulation of post-embryonic development	1/11	432/25462	0.171609	0.179044	0.111765	AT5G35750	1
GO:0048366	leaf development	1/11	441/25462	0.17488	0.179044	0.111765	AT3G01470	1
GO:0051128	regulation of cellular component organization	1/11	441/25462	0.17488	0.179044	0.111765	AT3G01470	1
GO:0051172	negative regulation of nitrogen compound metabolic process	1/11	441/25462	0.17488	0.179044	0.111765	AT3G01470	1
GO:0035556	intracellular signal transduction	1/11	456/25462	0.180306	0.182427	0.113878	AT5G35750	1
GO:0031324	negative regulation of cellular metabolic process	1/11	481/25462	0.189277	0.189277	0.118154	AT3G01470	1

## Sheet: ERF023
ID	Description	GeneRatio	BgRatio	pvalue	p.adjust	qvalue	geneID	Count
GO:0009624	response to nematode	2/23	86/25462	0.00272419	0.10565	0.0734539	AT1G64780/AT1G69850	2
GO:0010029	regulation of seed germination	2/23	91/25462	0.00304378	0.10565	0.0734539	AT1G42550/AT5G35750	2
GO:0009637	response to blue light	2/23	93/25462	0.00317632	0.10565	0.0734539	AT1G42550/AT3G01470	2
GO:1900140	regulation of seedling development	2/23	94/25462	0.00324359	0.10565	0.0734539	AT1G42550/AT5G35750	2
GO:0009657	plastid organization	3/23	334/25462	0.00326081	0.10565	0.0734539	AT1G42550/AT3G47520/AT1G44575	3
GO:0009409	response to cold	3/23	408/25462	0.00570037	0.120678	0.0839024	AT3G47520/AT3G06510/AT5G35750	3
GO:0015696	ammonium transport	1/23	12/25462	0.0107883	0.120678	0.0839024	AT1G64780	1
GO:0015695	organic cation transport	1/23	13/25462	0.0116823	0.120678	0.0839024	AT1G64780	1
GO:0034756	regulation of iron ion transport	1/23	13/25462	0.0116823	0.120678	0.0839024	AT5G35750	1
GO:0009845	seed germination	2/23	186/25462	0.0121408	0.120678	0.0839024	AT1G42550/AT5G35750	2
GO:0010196	nonphotochemical quenching	1/23	15/25462	0.0134679	0.120678	0.0839024	AT1G44575	1
GO:1990066	energy quenching	1/23	15/25462	0.0134679	0.120678	0.0839024	AT1G44575	1
GO:0090351	seedling development	2/23	213/25462	0.0156993	0.120678	0.0839024	AT1G42550/AT5G35750	2
GO:0006108	malate metabolic process	1/23	18/25462	0.0161406	0.120678	0.0839024	AT3G47520	1
GO:0015996	chlorophyll catabolic process	1/23	20/25462	0.0179186	0.120678	0.0839024	AT5G35750	1
GO:0030048	actin filament-based movement	1/23	22/25462	0.0196934	0.120678	0.0839024	AT1G42550	1
GO:0046149	pigment catabolic process	1/23	22/25462	0.0196934	0.120678	0.0839024	AT5G35750	1
GO:0099515	actin filament-based transport	1/23	22/25462	0.0196934	0.120678	0.0839024	AT1G42550	1
GO:0071215	cellular response to abscisic acid stimulus	2/23	250/25462	0.0212103	0.120678	0.0839024	AT1G42550/AT5G35750	2
GO:0097306	cellular response to alcohol	2/23	250/25462	0.0212103	0.120678	0.0839024	AT1G42550/AT5G35750	2
GO:0009903	chloroplast avoidance movement	1/23	24/25462	0.0214652	0.120678	0.0839024	AT1G42550	1
GO:0009658	chloroplast organization	2/23	257/25462	0.0223319	0.120678	0.0839024	AT1G42550/AT3G47520	2
GO:0006787	porphyrin-containing compound catabolic process	1/23	25/25462	0.02235	0.120678	0.0839024	AT5G35750	1
GO:0010959	regulation of metal ion transport	1/23	25/25462	0.02235	0.120678	0.0839024	AT5G35750	1
GO:0015850	organic hydroxy compound transport	1/23	25/25462	0.02235	0.120678	0.0839024	AT1G69850	1
GO:0033015	tetrapyrrole catabolic process	1/23	25/25462	0.02235	0.120678	0.0839024	AT5G35750	1
GO:0016073	snRNA metabolic process	1/23	26/25462	0.023234	0.120678	0.0839024	AT5G51130	1
GO:0050826	response to freezing	1/23	28/25462	0.0249997	0.120678	0.0839024	AT3G06510	1
GO:0090056	regulation of chlorophyll metabolic process	1/23	28/25462	0.0249997	0.120678	0.0839024	AT5G35750	1
GO:0009902	chloroplast relocation	1/23	30/25462	0.0267623	0.120678	0.0839024	AT1G42550	1
GO:0045037	protein import into chloroplast stroma	1/23	30/25462	0.0267623	0.120678	0.0839024	AT3G47520	1
GO:0051667	establishment of plastid localization	1/23	30/25462	0.0267623	0.120678	0.0839024	AT1G42550	1
GO:1901401	regulation of tetrapyrrole metabolic process	1/23	30/25462	0.0267623	0.120678	0.0839024	AT5G35750	1
GO:0030705	cytoskeleton-dependent intracellular transport	1/23	33/25462	0.0294005	0.120678	0.0839024	AT1G42550	1
GO:0006826	iron ion transport	1/23	34/25462	0.0302784	0.120678	0.0839024	AT5G35750	1
GO:0032392	DNA geometric change	1/23	34/25462	0.0302784	0.120678	0.0839024	AT3G23700	1
GO:0032508	DNA duplex unwinding	1/23	34/25462	0.0302784	0.120678	0.0839024	AT3G23700	1
GO:0019750	chloroplast localization	1/23	35/25462	0.0311555	0.120678	0.0839024	AT1G42550	1
GO:0051644	plastid localization	1/23	35/25462	0.0311555	0.120678	0.0839024	AT1G42550	1
GO:0070417	cellular response to cold	1/23	35/25462	0.0311555	0.120678	0.0839024	AT5G35750	1
GO:0010193	response to ozone	1/23	36/25462	0.0320319	0.120678	0.0839024	AT1G51400	1
GO:0016106	sesquiterpenoid biosynthetic process	1/23	36/25462	0.0320319	0.120678	0.0839024	AT3G21420	1
GO:0017148	negative regulation of translation	1/23	36/25462	0.0320319	0.120678	0.0839024	AT3G01470	1
GO:0034249	negative regulation of cellular amide metabolic process	1/23	38/25462	0.0337824	0.12438	0.0864764	AT3G01470	1
GO:0015718	monocarboxylic acid transport	1/23	39/25462	0.0346564	0.124763	0.0867425	AT1G69850	1
GO:0006714	sesquiterpenoid metabolic process	1/23	47/25462	0.041622	0.142971	0.0994015	AT3G21420	1
GO:0055081	anion homeostasis	1/23	48/25462	0.0424893	0.142971	0.0994015	AT1G42550	1
GO:0010027	thylakoid membrane organization	1/23	51/25462	0.0450868	0.142971	0.0994015	AT1G44575	1
GO:0045036	protein targeting to chloroplast	1/23	51/25462	0.0450868	0.142971	0.0994015	AT3G47520	1
GO:0072596	establishment of protein localization to chloroplast	1/23	51/25462	0.0450868	0.142971	0.0994015	AT3G47520	1
GO:0006812	cation transport	2/23	382/25462	0.0461613	0.142971	0.0994015	AT1G64780/AT5G35750	2
GO:0072598	protein localization to chloroplast	1/23	54/25462	0.0476775	0.142971	0.0994015	AT3G47520	1
GO:0071396	cellular response to lipid	2/23	389/25462	0.0476899	0.142971	0.0994015	AT1G42550/AT5G35750	2
GO:0043269	regulation of ion transport	1/23	55/25462	0.0485395	0.142971	0.0994015	AT5G35750	1
GO:0051193	regulation of cofactor metabolic process	1/23	55/25462	0.0485395	0.142971	0.0994015	AT5G35750	1
GO:0009668	plastid membrane organization	1/23	59/25462	0.0519803	0.150173	0.104409	AT1G44575	1
GO:0055088	lipid homeostasis	1/23	60/25462	0.0528387	0.150173	0.104409	AT1G42550	1
GO:0042742	defense response to bacterium	2/23	431/25462	0.0572442	0.156527	0.108827	AT3G47520/AT3G05200	2
GO:0048580	regulation of post-embryonic development	2/23	432/25462	0.0574794	0.156527	0.108827	AT1G42550/AT5G35750	2
GO:0009736	cytokinin-activated signaling pathway	1/23	66/25462	0.0579731	0.156527	0.108827	AT5G35750	1
GO:0051187	cofactor catabolic process	1/23	70/25462	0.0613813	0.162605	0.113052	AT5G35750	1
GO:0071368	cellular response to cytokinin stimulus	1/23	71/25462	0.0622315	0.162605	0.113052	AT5G35750	1
GO:0010224	response to UV-B	1/23	75/25462	0.0656249	0.167775	0.116647	AT1G51400	1
GO:0032269	negative regulation of cellular protein metabolic process	1/23	76/25462	0.0664715	0.167775	0.116647	AT3G01470	1
GO:0051248	negative regulation of protein metabolic process	1/23	77/25462	0.0673173	0.167775	0.116647	AT3G01470	1
GO:0000041	transition metal ion transport	1/23	80/25462	0.0698502	0.170892	0.118814	AT5G35750	1
GO:0009651	response to salt stress	2/23	486/25462	0.0706777	0.170892	0.118814	AT3G01470/AT5G35750	2
GO:0006928	movement of cell or subcellular component	1/23	85/25462	0.0740572	0.17643	0.122664	AT1G42550	1
GO:0043648	dicarboxylic acid metabolic process	1/23	89/25462	0.0774097	0.181745	0.126359	AT3G47520	1
GO:0006417	regulation of translation	1/23	91/25462	0.0790816	0.182345	0.126776	AT3G01470	1
GO:0015994	chlorophyll metabolic process	1/23	92/25462	0.0799164	0.182345	0.126776	AT5G35750	1
GO:0034248	regulation of cellular amide metabolic process	1/23	95/25462	0.0824167	0.185437	0.128927	AT3G01470	1
GO:0010119	regulation of stomatal movement	1/23	104/25462	0.0898784	0.19181	0.133357	AT1G69850	1
GO:0051656	establishment of organelle localization	1/23	104/25462	0.0898784	0.19181	0.133357	AT1G42550	1
GO:0006778	porphyrin-containing compound metabolic process	1/23	105/25462	0.0907039	0.19181	0.133357	AT5G35750	1
GO:0065002	intracellular protein transmembrane transport	1/23	105/25462	0.0907039	0.19181	0.133357	AT3G47520	1
GO:0033013	tetrapyrrole metabolic process	1/23	106/25462	0.0915287	0.19181	0.133357	AT5G35750	1
GO:0071806	protein transmembrane transport	1/23	107/25462	0.0923527	0.19181	0.133357	AT3G47520	1
GO:0071103	DNA conformation change	1/23	109/25462	0.0939987	0.192757	0.134015	AT3G23700	1
GO:0000160	phosphorelay signal transduction system	1/23	116/25462	0.0997372	0.199162	0.138469	AT5G35750	1
GO:0009735	response to cytokinin	1/23	117/25462	0.100554	0.199162	0.138469	AT5G35750	1
GO:0030029	actin filament-based process	1/23	123/25462	0.105441	0.199162	0.138469	AT1G42550	1
GO:0046942	carboxylic acid transport	1/23	123/25462	0.105441	0.199162	0.138469	AT1G69850	1
GO:0001558	regulation of cell growth	1/23	124/25462	0.106253	0.199162	0.138469	AT3G01470	1
GO:0015849	organic acid transport	1/23	125/25462	0.107064	0.199162	0.138469	AT1G69850	1
GO:0009787	regulation of abscisic acid-activated signaling pathway	1/23	127/25462	0.108685	0.199162	0.138469	AT1G42550	1
GO:1901419	regulation of response to alcohol	1/23	127/25462	0.108685	0.199162	0.138469	AT1G42550	1
GO:1905957	regulation of cellular response to alcohol	1/23	127/25462	0.108685	0.199162	0.138469	AT1G42550	1
GO:0031329	regulation of cellular catabolic process	1/23	129/25462	0.110302	0.199162	0.138469	AT5G35750	1
GO:0009411	response to UV	1/23	130/25462	0.11111	0.199162	0.138469	AT1G51400	1
GO:0006869	lipid transport	1/23	134/25462	0.114334	0.199162	0.138469	AT1G69850	1
GO:0010087	phloem or xylem histogenesis	1/23	134/25462	0.114334	0.199162	0.138469	AT5G35750	1
GO:0051049	regulation of transport	1/23	134/25462	0.114334	0.199162	0.138469	AT5G35750	1
GO:0009965	leaf morphogenesis	1/23	137/25462	0.116745	0.201198	0.139884	AT3G01470	1
GO:0048509	regulation of meristem development	1/23	144/25462	0.122345	0.208631	0.145052	AT5G35750	1
GO:0009894	regulation of catabolic process	1/23	149/25462	0.126325	0.213173	0.14821	AT5G35750	1
GO:0017038	protein import	1/23	159/25462	0.134232	0.223195	0.155178	AT3G47520	1
GO:0010118	stomatal movement	1/23	160/25462	0.135019	0.223195	0.155178	AT1G69850	1
GO:0016114	terpenoid biosynthetic process	1/23	162/25462	0.136591	0.223513	0.155399	AT3G21420	1
GO:0010876	lipid localization	1/23	164/25462	0.13816	0.22382	0.155612	AT1G69850	1
GO:0051640	organelle localization	1/23	167/25462	0.140509	0.225371	0.15669	AT1G42550	1
GO:0009909	regulation of flower development	1/23	170/25462	0.142851	0.225905	0.157062	AT5G35750	1
GO:0000302	response to reactive oxygen species	1/23	171/25462	0.143631	0.225905	0.157062	AT1G51400	1
GO:0015711	organic anion transport	1/23	176/25462	0.147518	0.229788	0.159761	AT1G69850	1
GO:0046777	protein autophosphorylation	1/23	189/25462	0.157546	0.243071	0.168997	AT1G56130	1
GO:0006721	terpenoid metabolic process	1/23	194/25462	0.161373	0.244321	0.169866	AT3G21420	1
GO:0042440	pigment metabolic process	1/23	194/25462	0.161373	0.244321	0.169866	AT5G35750	1
GO:0008299	isoprenoid biosynthetic process	1/23	198/25462	0.164422	0.246631	0.171472	AT3G21420	1
GO:0032879	regulation of localization	1/23	200/25462	0.165943	0.246631	0.171472	AT5G35750	1
GO:0042446	hormone biosynthetic process	1/23	213/25462	0.175763	0.25871	0.17987	AT3G21420	1
GO:0009636	response to toxic substance	1/23	215/25462	0.177264	0.25871	0.17987	AT5G35750	1
GO:0009738	abscisic acid-activated signaling pathway	1/23	218/25462	0.179511	0.25965	0.180523	AT1G42550	1
GO:0030001	metal ion transport	1/23	226/25462	0.185473	0.265899	0.184868	AT5G35750	1
GO:0010016	shoot system morphogenesis	1/23	229/25462	0.187698	0.266729	0.185445	AT3G01470	1
GO:0006720	isoprenoid metabolic process	1/23	233/25462	0.190656	0.268576	0.186729	AT3G21420	1
GO:0006605	protein targeting	1/23	239/25462	0.195073	0.27243	0.189409	AT3G47520	1
GO:0098655	cation transmembrane transport	1/23	244/25462	0.198737	0.274848	0.19109	AT1G64780	1
GO:0009611	response to wounding	1/23	246/25462	0.200198	0.274848	0.19109	AT1G51400	1
GO:0040008	regulation of growth	1/23	259/25462	0.209632	0.285381	0.198413	AT3G01470	1

## Sheet: WRKY26
ID	Description	GeneRatio	BgRatio	pvalue	p.adjust	qvalue	geneID	Count
GO:0042742	defense response to bacterium	4/9	431/25462	9.53777e-06	0.00103962	0.000331312	AT3G20770/AT5G47220/AT2G38470/AT4G23160	4
GO:0034605	cellular response to heat	2/9	79/25462	0.000337384	0.0127328	0.00405778	AT5G56000/AT2G38470	2
GO:0009873	ethylene-activated signaling pathway	2/9	86/25462	0.000399726	0.0127328	0.00405778	AT3G20770/AT5G47220	2
GO:0071369	cellular response to ethylene stimulus	2/9	93/25462	0.00046726	0.0127328	0.00405778	AT3G20770/AT5G47220	2
GO:0000160	phosphorelay signal transduction system	2/9	116/25462	0.000725457	0.015815	0.00504001	AT3G20770/AT5G47220	2
GO:0009723	response to ethylene	2/9	182/25462	0.00176989	0.032153	0.0102467	AT3G20770/AT5G47220	2
GO:0009408	response to heat	2/9	257/25462	0.00348651	0.0359019	0.0114415	AT5G56000/AT2G38470	2
GO:0051196	regulation of coenzyme metabolic process	1/9	10/25462	0.00352969	0.0359019	0.0114415	AT3G20770	1
GO:0009864	induced systemic resistance, jasmonic acid mediated signaling pathway	1/9	11/25462	0.00388204	0.0359019	0.0114415	AT5G47220	1
GO:0030656	regulation of vitamin metabolic process	1/9	11/25462	0.00388204	0.0359019	0.0114415	AT3G20770	1
GO:0070370	cellular heat acclimation	1/9	11/25462	0.00388204	0.0359019	0.0114415	AT2G38470	1
GO:0010120	camalexin biosynthetic process	1/9	15/25462	0.00529037	0.0359019	0.0114415	AT2G38470	1
GO:0052317	camalexin metabolic process	1/9	15/25462	0.00529037	0.0359019	0.0114415	AT2G38470	1
GO:0045087	innate immune response	2/9	329/25462	0.00564345	0.0359019	0.0114415	AT5G47220/AT2G38470	2
GO:0009700	indole phytoalexin biosynthetic process	1/9	17/25462	0.00599387	0.0359019	0.0114415	AT2G38470	1
GO:0046217	indole phytoalexin metabolic process	1/9	17/25462	0.00599387	0.0359019	0.0114415	AT2G38470	1
GO:0052314	phytoalexin metabolic process	1/9	17/25462	0.00599387	0.0359019	0.0114415	AT2G38470	1
GO:0052315	phytoalexin biosynthetic process	1/9	17/25462	0.00599387	0.0359019	0.0114415	AT2G38470	1
GO:0006955	immune response	2/9	347/25462	0.00625813	0.0359019	0.0114415	AT5G47220/AT2G38470	2
GO:0010506	regulation of autophagy	1/9	20/25462	0.00704829	0.038383	0.0122322	AT2G38470	1
GO:0002376	immune system process	2/9	394/25462	0.00800162	0.038383	0.0122322	AT5G47220/AT2G38470	2
GO:0015749	monosaccharide transmembrane transport	1/9	24/25462	0.00845264	0.038383	0.0122322	AT4G09810	1
GO:0019853	L-ascorbic acid biosynthetic process	1/9	24/25462	0.00845264	0.038383	0.0122322	AT3G20770	1
GO:0009403	toxin biosynthetic process	1/9	25/25462	0.00880345	0.038383	0.0122322	AT2G38470	1
GO:0015780	nucleotide-sugar transmembrane transport	1/9	25/25462	0.00880345	0.038383	0.0122322	AT4G09810	1
GO:0050821	protein stabilization	1/9	29/25462	0.0102056	0.0423072	0.0134827	AT5G56000	1
GO:0035556	intracellular signal transduction	2/9	456/25462	0.0106003	0.0423072	0.0134827	AT3G20770/AT5G47220	2
GO:0019852	L-ascorbic acid metabolic process	1/9	31/25462	0.010906	0.0423072	0.0134827	AT3G20770	1
GO:0009695	jasmonic acid biosynthetic process	1/9	32/25462	0.011256	0.0423072	0.0134827	AT1G13280	1
GO:0034219	carbohydrate transmembrane transport	1/9	34/25462	0.0119558	0.0434394	0.0138435	AT4G09810	1
GO:0009682	induced systemic resistance	1/9	36/25462	0.0126551	0.0444969	0.0141806	AT5G47220	1
GO:0031647	regulation of protein stability	1/9	39/25462	0.0137032	0.0450503	0.0143569	AT5G56000	1
GO:0009756	carbohydrate mediated signaling	1/9	40/25462	0.0140524	0.0450503	0.0143569	AT3G20770	1
GO:0010182	sugar mediated signaling pathway	1/9	40/25462	0.0140524	0.0450503	0.0143569	AT3G20770	1
GO:0048544	recognition of pollen	1/9	50/25462	0.0175379	0.0495356	0.0157863	AT1G34300	1
GO:0008037	cell recognition	1/9	52/25462	0.0182337	0.0495356	0.0157863	AT1G34300	1
GO:0051193	regulation of cofactor metabolic process	1/9	55/25462	0.0192766	0.0495356	0.0157863	AT3G20770	1
GO:0009694	jasmonic acid metabolic process	1/9	57/25462	0.0199713	0.0495356	0.0157863	AT1G13280	1
GO:0042364	water-soluble vitamin biosynthetic process	1/9	57/25462	0.0199713	0.0495356	0.0157863	AT3G20770	1
GO:0042435	indole-containing compound biosynthetic process	1/9	57/25462	0.0199713	0.0495356	0.0157863	AT2G38470	1
GO:0071322	cellular response to carbohydrate stimulus	1/9	57/25462	0.0199713	0.0495356	0.0157863	AT3G20770	1
GO:0002218	activation of innate immune response	1/9	58/25462	0.0203185	0.0495356	0.0157863	AT5G47220	1
GO:0043255	regulation of carbohydrate biosynthetic process	1/9	58/25462	0.0203185	0.0495356	0.0157863	AT3G20770	1
GO:0010286	heat acclimation	1/9	59/25462	0.0206656	0.0495356	0.0157863	AT2G38470	1
GO:0002253	activation of immune response	1/9	60/25462	0.0210125	0.0495356	0.0157863	AT5G47220	1
GO:0046364	monosaccharide biosynthetic process	1/9	60/25462	0.0210125	0.0495356	0.0157863	AT3G20770	1
GO:1901264	carbohydrate derivative transport	1/9	61/25462	0.0213594	0.0495356	0.0157863	AT4G09810	1
GO:0008643	carbohydrate transport	1/9	66/25462	0.023092	0.0519898	0.0165684	AT4G09810	1
GO:0009875	pollen-pistil interaction	1/9	67/25462	0.0234382	0.0519898	0.0165684	AT1G34300	1
GO:0006914	autophagy	1/9	73/25462	0.0255132	0.0519898	0.0165684	AT2G38470	1
GO:0045089	positive regulation of innate immune response	1/9	73/25462	0.0255132	0.0519898	0.0165684	AT5G47220	1
GO:0061919	process utilizing autophagic mechanism	1/9	73/25462	0.0255132	0.0519898	0.0165684	AT2G38470	1
GO:0002684	positive regulation of immune system process	1/9	75/25462	0.026204	0.0519898	0.0165684	AT5G47220	1
GO:0050778	positive regulation of immune response	1/9	75/25462	0.026204	0.0519898	0.0165684	AT5G47220	1
GO:0009404	toxin metabolic process	1/9	76/25462	0.0265492	0.0519898	0.0165684	AT2G38470	1
GO:0006767	water-soluble vitamin metabolic process	1/9	77/25462	0.0268943	0.0519898	0.0165684	AT3G20770	1
GO:0009110	vitamin biosynthetic process	1/9	80/25462	0.027929	0.0519898	0.0165684	AT3G20770	1
GO:0002252	immune effector process	1/9	81/25462	0.0282737	0.0519898	0.0165684	AT5G47220	1
GO:0006109	regulation of carbohydrate metabolic process	1/9	82/25462	0.0286182	0.0519898	0.0165684	AT3G20770	1
GO:0042430	indole-containing compound metabolic process	1/9	82/25462	0.0286182	0.0519898	0.0165684	AT2G38470	1
GO:0031331	positive regulation of cellular catabolic process	1/9	87/25462	0.0303394	0.0542131	0.017277	AT2G38470	1
GO:0009896	positive regulation of catabolic process	1/9	95/25462	0.0330878	0.0578406	0.018433	AT2G38470	1
GO:0009627	systemic acquired resistance	1/9	96/25462	0.0334308	0.0578406	0.018433	AT2G38470	1
GO:0006766	vitamin metabolic process	1/9	100/25462	0.0348019	0.0592721	0.0188892	AT3G20770	1
GO:0010565	regulation of cellular ketone metabolic process	1/9	105/25462	0.0365134	0.0612302	0.0195132	AT3G20770	1
GO:0009814	defense response, incompatible interaction	1/9	109/25462	0.0378807	0.0625605	0.0199372	AT2G38470	1
GO:0009867	jasmonic acid mediated signaling pathway	1/9	112/25462	0.038905	0.0632931	0.0201707	AT5G47220	1
GO:0031349	positive regulation of defense response	1/9	116/25462	0.0402692	0.0636136	0.0202728	AT5G47220	1
GO:0071395	cellular response to jasmonic acid stimulus	1/9	116/25462	0.0402692	0.0636136	0.0202728	AT5G47220	1
GO:0015931	nucleobase-containing compound transport	1/9	123/25462	0.0426524	0.0664159	0.0211659	AT4G09810	1
GO:0045088	regulation of innate immune response	1/9	125/25462	0.0433324	0.0665244	0.0212004	AT5G47220	1
GO:0031329	regulation of cellular catabolic process	1/9	129/25462	0.044691	0.0672372	0.0214276	AT2G38470	1
GO:0062012	regulation of small molecule metabolic process	1/9	130/25462	0.0450304	0.0672372	0.0214276	AT3G20770	1
GO:0010087	phloem or xylem histogenesis	1/9	134/25462	0.0463869	0.0683267	0.0217748	AT5G47220	1
GO:0050776	regulation of immune response	1/9	136/25462	0.0470645	0.0684004	0.0217983	AT5G47220	1
GO:0005996	monosaccharide metabolic process	1/9	144/25462	0.0497706	0.0713816	0.0227484	AT3G20770	1
GO:0002682	regulation of immune system process	1/9	147/25462	0.0507837	0.0718886	0.0229099	AT5G47220	1
GO:0009894	regulation of catabolic process	1/9	149/25462	0.0514585	0.07191	0.0229167	AT2G38470	1
GO:0042180	cellular ketone metabolic process	1/9	160/25462	0.0551624	0.0761102	0.0242553	AT3G20770	1
GO:0009743	response to carbohydrate	1/9	165/25462	0.0568418	0.0764908	0.0243766	AT3G20770	1
GO:0044272	sulfur compound biosynthetic process	1/9	165/25462	0.0568418	0.0764908	0.0243766	AT2G38470	1
GO:0044550	secondary metabolite biosynthetic process	1/9	187/25462	0.0641994	0.0853383	0.0271962	AT2G38470	1
GO:0006457	protein folding	1/9	194/25462	0.0665298	0.0873704	0.0278438	AT5G56000	1
GO:0009753	response to jasmonic acid	1/9	211/25462	0.0721677	0.0933925	0.0297629	AT5G47220	1
GO:0042446	hormone biosynthetic process	1/9	213/25462	0.072829	0.0933925	0.0297629	AT1G13280	1
GO:0009108	coenzyme biosynthetic process	1/9	220/25462	0.0751402	0.0952359	0.0303504	AT3G20770	1
GO:0001666	response to hypoxia	1/9	268/25462	0.0908512	0.113094	0.0360416	AT3G20770	1
GO:0036293	response to decreased oxygen levels	1/9	272/25462	0.0921497	0.113094	0.0360416	AT3G20770	1
GO:0070482	response to oxygen levels	1/9	273/25462	0.092474	0.113094	0.0360416	AT3G20770	1
GO:0050832	defense response to fungus	1/9	276/25462	0.0934465	0.113094	0.0360416	AT2G38470	1
GO:0048584	positive regulation of response to stimulus	1/9	279/25462	0.094418	0.113094	0.0360416	AT5G47220	1
GO:0031347	regulation of defense response	1/9	290/25462	0.0979724	0.115206	0.0367146	AT5G47220	1
GO:0051301	cell division	1/9	291/25462	0.0982949	0.115206	0.0367146	AT5G47220	1
GO:0051188	cofactor biosynthetic process	1/9	309/25462	0.104083	0.119269	0.0380094	AT3G20770	1
GO:0042445	hormone metabolic process	1/9	310/25462	0.104403	0.119269	0.0380094	AT1G13280	1
GO:0072330	monocarboxylic acid biosynthetic process	1/9	312/25462	0.105044	0.119269	0.0380094	AT1G13280	1
GO:0006732	coenzyme metabolic process	1/9	334/25462	0.112066	0.124086	0.0395447	AT3G20770	1
GO:0009856	pollination	1/9	336/25462	0.112702	0.124086	0.0395447	AT1G34300	1
GO:0044706	multi-multicellular organism process	1/9	336/25462	0.112702	0.124086	0.0395447	AT1G34300	1
GO:0016051	carbohydrate biosynthetic process	1/9	364/25462	0.121563	0.132504	0.0422272	AT3G20770	1
GO:0019748	secondary metabolic process	1/9	385/25462	0.128157	0.137955	0.0439645	AT2G38470	1
GO:0009620	response to fungus	1/9	388/25462	0.129096	0.137955	0.0439645	AT2G38470	1
GO:0009409	response to cold	1/9	408/25462	0.135329	0.141835	0.0452009	AT2G38470	1
GO:0009414	response to water deprivation	1/9	408/25462	0.135329	0.141835	0.0452009	AT2G38470	1
GO:0009415	response to water	1/9	417/25462	0.138121	0.143382	0.0456941	AT2G38470	1
GO:0080134	regulation of response to stress	1/9	429/25462	0.141831	0.145011	0.046213	AT5G47220	1
GO:0006790	sulfur compound metabolic process	1/9	432/25462	0.142756	0.145011	0.046213	AT2G38470	1
GO:0010817	regulation of hormone levels	1/9	435/25462	0.14368	0.145011	0.046213	AT1G13280	1
GO:0009651	response to salt stress	1/9	486/25462	0.159261	0.159261	0.0507542	AT2G38470	1

## Sheet: WRKY15
ID	Description	GeneRatio	BgRatio	pvalue	p.adjust	qvalue	geneID	Count
GO:0030104	water homeostasis	1/10	15/25462	0.00587657	0.0908131	0.0553902	AT3G53720	1
GO:0006820	anion transport	2/10	308/25462	0.00615573	0.0908131	0.0553902	AT2G40420/AT5G12080	2
GO:0010048	vernalization response	1/10	19/25462	0.0074384	0.0908131	0.0553902	AT3G18990	1
GO:0055075	potassium ion homeostasis	1/10	19/25462	0.0074384	0.0908131	0.0553902	AT3G53720	1
GO:0009969	xyloglucan biosynthetic process	1/10	20/25462	0.00782852	0.0908131	0.0553902	AT4G02500	1
GO:0009612	response to mechanical stimulus	1/10	21/25462	0.00821849	0.0908131	0.0553902	AT5G12080	1
GO:0071218	cellular response to misfolded protein	1/10	23/25462	0.00899802	0.0908131	0.0553902	AT5G52060	1
GO:0051788	response to misfolded protein	1/10	26/25462	0.0101663	0.0908131	0.0553902	AT5G52060	1
GO:0050821	protein stabilization	1/10	29/25462	0.0113333	0.0908131	0.0553902	AT5G52060	1
GO:0009581	detection of external stimulus	1/10	31/25462	0.0121106	0.0908131	0.0553902	AT5G12080	1
GO:0009582	detection of abiotic stimulus	1/10	31/25462	0.0121106	0.0908131	0.0553902	AT5G12080	1
GO:0006515	protein quality control for misfolded or incompletely synthesized proteins	1/10	35/25462	0.0136637	0.0908131	0.0553902	AT5G52060	1
GO:0003333	amino acid transmembrane transport	1/10	37/25462	0.0144393	0.0908131	0.0553902	AT2G40420	1
GO:0034614	cellular response to reactive oxygen species	1/10	37/25462	0.0144393	0.0908131	0.0553902	AT5G12080	1
GO:0030004	cellular monovalent inorganic cation homeostasis	1/10	38/25462	0.014827	0.0908131	0.0553902	AT3G53720	1
GO:0031647	regulation of protein stability	1/10	39/25462	0.0152145	0.0908131	0.0553902	AT5G52060	1
GO:0006623	protein targeting to vacuole	1/10	40/25462	0.0156018	0.0908131	0.0553902	AT3G53720	1
GO:0051225	spindle assembly	1/10	47/25462	0.0183095	0.0908131	0.0553902	AT5G54670	1
GO:0072666	establishment of protein localization to vacuole	1/10	55/25462	0.0213958	0.0908131	0.0553902	AT3G53720	1
GO:0006865	amino acid transport	1/10	56/25462	0.021781	0.0908131	0.0553902	AT2G40420	1
GO:0009809	lignin biosynthetic process	1/10	56/25462	0.021781	0.0908131	0.0553902	AT5G60020	1
GO:0072665	protein localization to vacuole	1/10	56/25462	0.021781	0.0908131	0.0553902	AT3G53720	1
GO:0006885	regulation of pH	1/10	57/25462	0.022166	0.0908131	0.0553902	AT3G53720	1
GO:0010411	xyloglucan metabolic process	1/10	61/25462	0.0237048	0.0908131	0.0553902	AT4G02500	1
GO:0007018	microtubule-based movement	1/10	63/25462	0.0244733	0.0908131	0.0553902	AT5G54670	1
GO:1905039	carboxylic acid transmembrane transport	1/10	63/25462	0.0244733	0.0908131	0.0553902	AT2G40420	1
GO:0051606	detection of stimulus	1/10	65/25462	0.0252414	0.0908131	0.0553902	AT5G12080	1
GO:1903825	organic acid transmembrane transport	1/10	65/25462	0.0252414	0.0908131	0.0553902	AT2G40420	1
GO:0007051	spindle organization	1/10	66/25462	0.0256252	0.0908131	0.0553902	AT5G54670	1
GO:0035967	cellular response to topologically incorrect protein	1/10	67/25462	0.0260089	0.0908131	0.0553902	AT5G52060	1
GO:0009808	lignin metabolic process	1/10	69/25462	0.0267758	0.0908131	0.0553902	AT5G60020	1
GO:0035966	response to topologically incorrect protein	1/10	70/25462	0.0271591	0.0908131	0.0553902	AT5G52060	1
GO:0048767	root hair elongation	1/10	75/25462	0.0290733	0.0935557	0.057063	AT4G02500	1
GO:0055067	monovalent inorganic cation homeostasis	1/10	78/25462	0.0302203	0.0935557	0.057063	AT3G53720	1
GO:0034599	cellular response to oxidative stress	1/10	79/25462	0.0306023	0.0935557	0.057063	AT5G12080	1
GO:0006928	movement of cell or subcellular component	1/10	85/25462	0.0328918	0.0977616	0.0596283	AT5G54670	1
GO:0080147	root hair cell development	1/10	102/25462	0.039352	0.113802	0.0694118	AT4G02500	1
GO:0009699	phenylpropanoid biosynthetic process	1/10	105/25462	0.040488	0.114006	0.0695363	AT5G60020	1
GO:0007034	vacuolar transport	1/10	112/25462	0.043134	0.114206	0.0696584	AT3G53720	1
GO:0010410	hemicellulose metabolic process	1/10	115/25462	0.044266	0.114206	0.0696584	AT4G02500	1
GO:0046942	carboxylic acid transport	1/10	123/25462	0.0472788	0.114206	0.0696584	AT2G40420	1
GO:0048764	trichoblast maturation	1/10	124/25462	0.0476547	0.114206	0.0696584	AT4G02500	1
GO:0048765	root hair cell differentiation	1/10	124/25462	0.0476547	0.114206	0.0696584	AT4G02500	1
GO:0015849	organic acid transport	1/10	125/25462	0.0480306	0.114206	0.0696584	AT2G40420	1
GO:0048469	cell maturation	1/10	125/25462	0.0480306	0.114206	0.0696584	AT4G02500	1
GO:0010054	trichoblast differentiation	1/10	132/25462	0.0506579	0.114709	0.0699654	AT4G02500	1
GO:0098656	anion transmembrane transport	1/10	133/25462	0.0510326	0.114709	0.0699654	AT2G40420	1
GO:0006875	cellular metal ion homeostasis	1/10	136/25462	0.0521562	0.114709	0.0699654	AT3G53720	1
GO:0009698	phenylpropanoid metabolic process	1/10	137/25462	0.0525305	0.114709	0.0699654	AT5G60020	1
GO:0009250	glucan biosynthetic process	1/10	140/25462	0.0536525	0.114816	0.0700306	AT4G02500	1
GO:0010383	cell wall polysaccharide metabolic process	1/10	152/25462	0.0581284	0.117	0.0713624	AT4G02500	1
GO:0010150	leaf senescence	1/10	156/25462	0.0596161	0.117	0.0713624	AT5G12080	1
GO:0012501	programmed cell death	1/10	157/25462	0.0599877	0.117	0.0713624	AT5G12080	1
GO:0010053	root epidermal cell differentiation	1/10	159/25462	0.0607306	0.117	0.0713624	AT4G02500	1
GO:0090693	plant organ senescence	1/10	162/25462	0.0618438	0.117	0.0713624	AT5G12080	1
GO:0030003	cellular cation homeostasis	1/10	163/25462	0.0622146	0.117	0.0713624	AT3G53720	1
GO:0009909	regulation of flower development	1/10	170/25462	0.0648066	0.117	0.0713624	AT3G18990	1
GO:0000302	response to reactive oxygen species	1/10	171/25462	0.0651764	0.117	0.0713624	AT5G12080	1
GO:0000226	microtubule cytoskeleton organization	1/10	176/25462	0.0670232	0.117	0.0713624	AT5G54670	1
GO:0015711	organic anion transport	1/10	176/25462	0.0670232	0.117	0.0713624	AT2G40420	1
GO:0006873	cellular ion homeostasis	1/10	178/25462	0.067761	0.117	0.0713624	AT3G53720	1
GO:0070925	organelle assembly	1/10	182/25462	0.069235	0.117	0.0713624	AT5G54670	1
GO:0007568	aging	1/10	185/25462	0.0703392	0.117	0.0713624	AT5G12080	1
GO:0044036	cell wall macromolecule metabolic process	1/10	187/25462	0.0710746	0.117	0.0713624	AT4G02500	1
GO:0044550	secondary metabolite biosynthetic process	1/10	187/25462	0.0710746	0.117	0.0713624	AT5G60020	1
GO:0090627	plant epidermal cell differentiation	1/10	193/25462	0.0732778	0.118188	0.0720872	AT4G02500	1
GO:0008219	cell death	1/10	198/25462	0.0751102	0.118188	0.0720872	AT5G12080	1
GO:0055065	metal ion homeostasis	1/10	198/25462	0.0751102	0.118188	0.0720872	AT3G53720	1
GO:0033692	cellular polysaccharide biosynthetic process	1/10	203/25462	0.0769394	0.119312	0.0727726	AT4G02500	1
GO:0055082	cellular chemical homeostasis	1/10	209/25462	0.0791301	0.119802	0.0730715	AT3G53720	1
GO:0071695	anatomical structure maturation	1/10	210/25462	0.0794947	0.119802	0.0730715	AT4G02500	1
GO:0006073	cellular glucan metabolic process	1/10	225/25462	0.084949	0.124358	0.0758507	AT4G02500	1
GO:0021700	developmental maturation	1/10	229/25462	0.0863986	0.124358	0.0758507	AT4G02500	1
GO:0044042	glucan metabolic process	1/10	231/25462	0.0871226	0.124358	0.0758507	AT4G02500	1
GO:0048588	developmental cell growth	1/10	237/25462	0.0892915	0.124358	0.0758507	AT4G02500	1
GO:0006605	protein targeting	1/10	239/25462	0.0900134	0.124358	0.0758507	AT3G53720	1
GO:0007017	microtubule-based process	1/10	239/25462	0.0900134	0.124358	0.0758507	AT5G54670	1
GO:0034637	cellular carbohydrate biosynthetic process	1/10	241/25462	0.0907348	0.124358	0.0758507	AT4G02500	1
GO:0000271	polysaccharide biosynthetic process	1/10	244/25462	0.091816	0.124358	0.0758507	AT4G02500	1
GO:0055080	cation homeostasis	1/10	252/25462	0.0946935	0.125563	0.0765856	AT3G53720	1
GO:0019725	cellular homeostasis	1/10	253/25462	0.0950526	0.125563	0.0765856	AT3G53720	1
GO:0098771	inorganic ion homeostasis	1/10	270/25462	0.101138	0.131302	0.080086	AT3G53720	1
GO:0048831	regulation of shoot system development	1/10	272/25462	0.101851	0.131302	0.080086	AT3G18990	1
GO:0072594	establishment of protein localization to organelle	1/10	277/25462	0.103633	0.132008	0.0805167	AT3G53720	1
GO:0044264	cellular polysaccharide metabolic process	1/10	285/25462	0.106477	0.134035	0.0817529	AT4G02500	1
GO:0043161	proteasome-mediated ubiquitin-dependent protein catabolic process	1/10	290/25462	0.10825	0.134683	0.0821479	AT5G52060	1
GO:0007010	cytoskeleton organization	1/10	305/25462	0.11355	0.139654	0.08518	AT5G54670	1
GO:0050801	ion homeostasis	1/10	312/25462	0.116014	0.141063	0.0860393	AT3G53720	1
GO:0090558	plant epidermis development	1/10	318/25462	0.118121	0.142011	0.0866177	AT4G02500	1
GO:0033365	protein localization to organelle	1/10	330/25462	0.122322	0.14424	0.0879769	AT3G53720	1
GO:0010498	proteasomal protein catabolic process	1/10	331/25462	0.122671	0.14424	0.0879769	AT5G52060	1
GO:0010015	root morphogenesis	1/10	342/25462	0.126504	0.14713	0.0897399	AT4G02500	1
GO:0016051	carbohydrate biosynthetic process	1/10	364/25462	0.134126	0.154317	0.0941233	AT4G02500	1
GO:0034220	ion transmembrane transport	1/10	369/25462	0.135849	0.154637	0.0943187	AT2G40420	1
GO:0006812	cation transport	1/10	382/25462	0.140317	0.15582	0.0950402	AT3G53720	1
GO:0019748	secondary metabolic process	1/10	385/25462	0.141345	0.15582	0.0950402	AT5G60020	1
GO:0048468	cell development	1/10	385/25462	0.141345	0.15582	0.0950402	AT4G02500	1
GO:2000241	regulation of reproductive process	1/10	389/25462	0.142714	0.15582	0.0950402	AT3G18990	1
GO:0009409	response to cold	1/10	408/25462	0.149189	0.161245	0.0983489	AT3G18990	1
GO:0060560	developmental growth involved in morphogenesis	1/10	418/25462	0.152579	0.162719	0.0992479	AT4G02500	1
GO:0044262	cellular carbohydrate metabolic process	1/10	421/25462	0.153594	0.162719	0.0992479	AT4G02500	1
GO:0048580	regulation of post-embryonic development	1/10	432/25462	0.157306	0.164956	0.100613	AT3G18990	1
GO:0048878	chemical homeostasis	1/10	440/25462	0.159996	0.164956	0.100613	AT3G53720	1
GO:0048366	leaf development	1/10	441/25462	0.160331	0.164956	0.100613	AT5G12080	1
GO:0005976	polysaccharide metabolic process	1/10	455/25462	0.165019	0.168162	0.102568	AT4G02500	1
GO:0006979	response to oxidative stress	1/10	461/25462	0.16702	0.168596	0.102833	AT5G12080	1
GO:0022402	cell cycle process	1/10	492/25462	0.177293	0.177293	0.108137	AT5G54670	1

## Sheet: TINY_like
ID	Description	GeneRatio	BgRatio	pvalue	p.adjust	qvalue	geneID	Count
GO:0009612	response to mechanical stimulus	1/7	21/25462	0.00575972	0.0405159	0.0133276	AT5G12080	1
GO:0009581	detection of external stimulus	1/7	31/25462	0.00849244	0.0405159	0.0133276	AT5G12080	1
GO:0009582	detection of abiotic stimulus	1/7	31/25462	0.00849244	0.0405159	0.0133276	AT5G12080	1
GO:0034614	cellular response to reactive oxygen species	1/7	37/25462	0.010129	0.0405159	0.0133276	AT5G12080	1
GO:0051606	detection of stimulus	1/7	65/25462	0.0177356	0.0567538	0.018669	AT5G12080	1
GO:0034599	cellular response to oxidative stress	1/7	79/25462	0.02152	0.0573868	0.0188772	AT5G12080	1
GO:0010150	leaf senescence	1/7	156/25462	0.042112	0.0709155	0.0233275	AT5G12080	1
GO:0012501	programmed cell death	1/7	157/25462	0.042377	0.0709155	0.0233275	AT5G12080	1
GO:0090693	plant organ senescence	1/7	162/25462	0.0437009	0.0709155	0.0233275	AT5G12080	1
GO:0000302	response to reactive oxygen species	1/7	171/25462	0.0460799	0.0709155	0.0233275	AT5G12080	1
GO:0007568	aging	1/7	185/25462	0.0497706	0.0709155	0.0233275	AT5G12080	1
GO:0008219	cell death	1/7	198/25462	0.0531866	0.0709155	0.0233275	AT5G12080	1
GO:0006820	anion transport	1/7	308/25462	0.0816729	0.10052	0.0330659	AT5G12080	1
GO:0009620	response to fungus	1/7	388/25462	0.101926	0.116487	0.038318	AT1G60010	1
GO:0048366	leaf development	1/7	441/25462	0.115132	0.120071	0.0394972	AT5G12080	1
GO:0006979	response to oxidative stress	1/7	461/25462	0.120071	0.120071	0.0394972	AT5G12080	1
