# Supplementary material for: Integrating ATAC-seq and RNA-seq Reveals the Dynamics of Chromatin Accessibility and Gene Expression in Apple Response to Drought
Source: Int J Mol Sci. 2022 Sep 23;23(19):11191. doi: 10.3390/ijms231911191 (PMC9570298; doi:10.3390/ijms231911191)
Supplement: Supplementary file 1 [file ijms-23-11191-s001.zip › Table S5. Primers and RT-qPCR result.xlsx]

## Sheet: Primers
Primer name	Primer sequences (5'to3')
MD17-TINYL-167-F	GTCCTCCTCCTCTTCCTTGTTT
MD17-TINYL-167-R	GTGATGGATACACCCACGC
MD08-MYB3R1-148-F	ATTGACAGCACCGCAATGT
MD08-MYB3R1-148-R	GTGCACTTTGTGTAGTTGGGA
MD02-GATA2-105-F	CTGCCTGCTATAGCTGATCTC
MD02-GATA2-105-R	GCTACGGGAGACATAGCAAG
MD07-ERF023-115-F	TAGGGACATTCAGGCAGCA
MD07-ERF023-115-R	GTCCGTTCCGCTGTGATG
MD15-WRKY7-178-F	AGGCGACCACAATCACTCT
MD15-WRKY7-178-R	CCGAGTCAGTCCGAGTTGA
MD07-ATHB7-116-F	AGGAGTTGGCATGTTGCTC
MD07-ATHB7-116-R	TACAACTAACTGAGTGTGCGT
MD11-WRKY26-140-F	CCAAGGAAGAGCCTAGGGAT
MD11-WRKY26-140-R	GAATGAACCTGACTGTGTGTG
MD14-PIF7L-180-F	ACATGCAGATCCCAGCAGT
MD14-PIF7L-180-R	GTTTCCCGGCCATCATCTC
MD03-PTI6L-117-F	GCCGCCACTGTTTACGAC
MD03-PTI6L-117-R	AGCTGGGACCGTCAAGTC
MD01-DBRM-132-F	TTCGGCCATCAAACTCTTGTC
MD01-DBRM-132-R	TGATAGTCCCTGCGAGAGTC
MD07-LHP1-183-F	AGGAAGTGGCAGTCAGGTTT
MD07-LHP1-183-R	CGGCAGCAGGCATTGAC
MD15-PKLX1-153-F	AACCCGCTCCAAACTCG
MD15-PKLX1-153-R	GAAGCCTCTCCACCAAGC
MD08-PKLX2-117-F	TCTAACCCGCTCCAAACCC
MD08-PKLX2-117-R	AGCCTCTCCACCAGGCTA
MD01-BRMX1-124-F	CTCGCAGGTCCTACCCTC
MD01-BRMX1-124-R	GCCCGTCGTCCGACTAAT
MD07-BRML-161-F	CGAACAAGGGTGGAGGGT
MD07-BRML-161-R	TCTGGCTAACTGCGCTTATG

## Sheet: RT-qPCR
	GL3	DGL3
TINY-like-1	0.934508	0.0288434
TINY-like-2	1.03577	0.0306274
TINY-like-3	1.03313	0.0317059
ERF023-1	1.02673	0.163042
ERF023-2	0.985639	0.126931
ERF023-3	0.988159	0.137919
LHP1-1	1.03011	1.17925
LHP1-2	0.972019	1.33383
LHP1-3	0.998719	1.11432
PTI6-like-1	0.937722	3.50446
PTI6-like-2	0.988355	3.79076
PTI6-like-3	1.07898	3.7541
PIF7-like-1	0.985686	0.020145
PIF7-like-2	0.951997	0.0199689
PIF7-like-3	1.06568	0.0203418
WRKY7-1	0.999731	1.70392
WRKY7-2	1.04467	1.81051
WRKY7-3	1.14758	1.99551
PKL X1-1	0.937195	0.619081
PKL X1-2	0.958106	0.775502
PKL X1-3	1.11367	0.802185
BRM X1-1	0.980301	0.622386
BRM X1-2	1.01234	0.796217
BRM X1-3	1.00766	0.785181
ATHB12-like-1	1.01538	9.81476
ATHB12-like-2	0.965665	9.94076
ATHB12-like-3	1.01987	9.95921
WRKY26-1	0.999054	7.44507
WRKY26-2	1.05001	8.25069
WRKY26-3	0.953278	7.71027
BRM-like-1	1.03356	1.08637
BRM-like-2	1.01834	0.9639
BRM-like-3	0.9501	1.10432
BRM-1	1.05988	1.92829
BRM-2	0.930311	1.81321
BRM-3	1.01418	1.5831
MYB3R1-1	1.00573	0.621533
MYB3R1-2	0.988624	0.64013
MYB3R1-3	1.00574	0.661553
PKL X2-1	1.0046	0.89353
PKL X2-2	0.98231	0.838077
PKL X2-3	1.01335	0.787506
GATA2-1	1.04594	0.401324
GATA2-2	0.940345	0.403473
GATA2-3	1.01673	0.382373
