# Supplementary material for: Integrating ATAC-seq and RNA-seq Reveals the Dynamics of Chromatin Accessibility and Gene Expression in Apple Response to Drought
Source: Int J Mol Sci. 2022 Sep 23;23(19):11191. doi: 10.3390/ijms231911191 (PMC9570298; doi:10.3390/ijms231911191)
Supplement: Supplementary file 1 [file ijms-23-11191-s001.zip › Table S6. FPKM of mRNAs.xls]

GeneID	GL3_1	GL3_2	GL3_3	DGL3_1	DGL3_2	DGL3_3
MD00G1000100	0	0	0	0	0	0
MD00G1000200	1.486090007	0	2.932031476	0	0	0
MD00G1000300	1.219355903	2.610192827	1.87115399	0.698858316	0.837843034	0
MD00G1000400	0	0	0	0	0	0
MD00G1000500	0	1.15898505	0.276944993	0.724054346	0.434024949	0
MD00G1000600	11.71930829	14.84724939	12.1115265	1.919077822	3.451098633	2.718128425
MD00G1000700	2.67019381	2.449672947	2.634124535	2.678178291	3.210798204	3.901677126
MD00G1000800	11.17596706	6.347087594	3.50000027	5.947837319	5.485159431	7.776324248
MD00G1000900	0	0	0	0	0	0
MD00G1001000	0.486672751	2.678882112	0.640131628	3.765558951	2.508016977	2.370414628
MD00G1001100	6.873714252	2.702589033	15.49911624	34.61204038	18.21752508	35.39259788
MD00G1001200	46.67125915	40.23753334	35.87115986	69.1285383	74.76263039	59.15786129
MD00G1001300	65.63913046	37.27796516	24.66760753	34.93307271	57.98817843	15.22407142
MD00G1001400	8.852698468	13.74422708	10.59916549	3.707785288	5.614948065	7.518085591
MD00G1001500	0.917036258	1.682603641	1.960072465	0.591286116	0.708877526	1.339969922
MD00G1001600	0	0	0	0	0	0
MD00G1001700	0	0	0	0	0	0
MD00G1001800	0.896054271	2.055131634	1.17860036	0.385171575	2.770633021	4.364370406
MD00G1001900	3.13671766	2.877668417	4.641519792	0.674163676	4.849423638	2.291680008
MD00G1002000	2.782901769	1.501807528	0.968932949	0.562935786	1.349778106	1.913583798
MD00G1002100	32.90337665	34.03954936	41.43691171	14.44454159	10.82324045	16.36707741
MD00G1002200	0	0	0.880985983	0	0	0
MD00G1002300	0	0	0	0	0	0
MD00G1002400	0	0	0	0	0	0
MD00G1002500	0	0	0	0	0	0
MD00G1002600	0	0	0	0	0	0
MD00G1002700	0	0	0	0	0	0
MD00G1002800	0	0	0	0	0	0
MD00G1002900	0	0	0	0	0	0
MD00G1003000	0	0	0	0	0	0
MD00G1003100	0	0	0	0	0	0
MD00G1003200	0	0	0	0	0	0
MD00G1003300	0	0	0	0	0	0
MD00G1003400	0	0	0	0	0	0
MD00G1003500	9.353067121	0.780057626	1.677586336	0.730989732	3.505458211	6.626262501
MD00G1003600	0	0	0	0	0	0
MD00G1003700	0	0	0	0	0	0
MD00G1003800	2.387335987	2.463947151	3.728888678	0.256550856	0.30757214	0
MD00G1003900	0	0	0	0	0	0
MD00G1004000	0	0	0	0	0	0
MD00G1004100	1.93424847	2.484309036	1.526496341	1.330307869	1.594871458	1.507368837
MD00G1004200	2.675917698	1.963939297	3.167725324	2.300502253	1.103204895	5.73472658
MD00G1004300	0	0.211198175	0.151400427	0	0	0
MD00G1004400	0	0	0	0	0	0
MD00G1004500	0	4.301303673	0	0	0	0
MD00G1004600	0	0	0	0	0	0
MD00G1004700	0	0	0	0	0	0
MD00G1004800	0	0	0	0	0	0.750631299
MD00G1004900	3.419206356	5.825536742	10.27967797	2.519581631	3.524104265	1.903288165
MD00G1005000	128.0103901	84.93321003	55.62386695	66.32555336	75.98193509	69.02972948
MD00G1005100	10.81873525	3.817407009	9.851625759	2.146368602	3.430967224	3.242727211
MD00G1005200	0	0	0	0	0	0
MD00G1005300	6.401618493	19.5764462	7.016827464	1.834503079	6.598013892	4.157342579
MD00G1005400	0	0	0	0	0	0
MD00G1005500	1.093215638	1.002931234	0.958620764	0.313281314	0.375584808	0.354978348
MD00G1005600	0	0	0	0	0	0
MD00G1005700	17.66815816	47.52188219	82.12989173	10.70163678	12.00217726	12.12600043
MD00G1005800	1.961025989	0	0.644845411	0	0	2.86544378
MD00G1005900	0	0	0	0	0	0
MD00G1006000	2.77403468	1.272469003	2.736562711	0	0	0.675568169
MD00G1006100	0	0	0	0	0	0
MD00G1006200	0	0	0	0	0	0
MD00G1006300	0.919569507	0	0.60476524	0	0	0
MD00G1006400	0	0	0.314773568	0	0	0
MD00G1006500	11.04093405	8.305867324	8.568209615	9.302117103	2.503525006	4.517231936
MD00G1006600	1.896175604	0.386572862	0.138560137	0	0	0.205235899
MD00G1006700	5.383571347	3.1097176	5.245283423	2.742689239	3.082630031	2.33080123
MD00G1006800	1.394070674	0.36541138	0	0	0	0.19400103
MD00G1006900	5.207574129	5.512501097	10.27445928	3.788215743	1.85792449	2.536429227
MD00G1007000	0	0	0	0	0	0.205822102
MD00G1007100	5.517417044	7.423907554	7.740995072	2.529789881	2.653786803	6.807935582
MD00G1007200	2.145909181	0	0	0	0	0
MD00G1007300	0	0	0	0	0	0
MD00G1007400	0	0	0	0	0	1.223670646
MD00G1007500	0	0	0	0	0	0
MD00G1007600	2.583501448	3.555210253	4.41757892	3.10947204	1.065104299	3.523335736
MD00G1007700	21.3235406	23.90973785	25.24259981	20.3688598	29.79202856	23.07990898
MD00G1007800	2.201796853	3.787423242	3.439086664	1.656285541	2.553014057	3.217257258
MD00G1007900	11.59298075	8.103285194	4.356716754	16.13632559	10.81067616	13.44414267
MD00G1008000	0.631359244	0	0.622830773	0	0	0
MD00G1008100	3.831336079	5.407570797	2.325896594	2.280338488	1.2150393	2.583846384
MD00G1008200	0	0.680464708	0.292680504	0	0.305790305	0.28901312
MD00G1008300	0	0	0	0	0	0
MD00G1008400	0.535614098	0.982759648	0.352252642	0.460470604	0	0.5217582
MD00G1008500	0	0	0	0	0	0
MD00G1008600	0	0	0	0	0	0
MD00G1008700	6.580596248	6.554598875	7.542742744	3.071147769	3.875704291	7.509280749
MD00G1008800	0	0	0	0	0	0
MD00G1008900	0	0	0	0	0	0
MD00G1009000	7.641530253	11.97617885	7.957102478	12.59148168	7.547799728	8.994652236
MD00G1009100	8.646341861	31.72909722	11.37272815	14.86662235	8.911603179	16.84533616
MD00G1009200	0	0	0	0	0	0
MD00G1009300	3.7128941	10.43167339	13.73527467	2.992497179	1.674225902	4.7471085
MD00G1009400	0.962092953	0	0	0	0	0.937204396
MD00G1009500	0	0	0	0	0	0
MD00G1009600	0	0	0.345035488	0	0.540735575	0
MD00G1009700	6.86974941	8.220526535	5.696568407	6.933088351	5.541266041	5.528202514
MD00G1009800	17.82592683	13.41375267	13.5675552	9.987114233	13.21190748	15.99901512
MD00G1009900	7.141079375	5.039481201	2.528836829	0.944496634	2.264664834	1.070207
MD00G1010000	4.827588369	5.032837191	3.319232293	2.829754254	2.714014943	5.557739453
MD00G1010100	0	0	0	0	0	0
MD00G1010200	0.463950051	0	0	0	0	0
MD00G1010300	0	0	0	0	0	0
MD00G1010400	0	0	0	0	0	0
MD00G1010500	0	0	0	0	0	0
MD00G1010600	0	0	0.943642314	0	2.957730365	0
MD00G1010700	0	2.081039596	0.745911471	0.975068076	7.013902332	1.104847431
MD00G1010800	0	0	0	0	0	0
MD00G1010900	0	0	0	0	0	0
MD00G1011000	0	0	0	0	0	0
MD00G1011100	0	0	0	0	0	0
MD00G1011200	1.03702231	0	0	0	0	0
MD00G1011300	3.328841616	1.017975203	2.919000225	0	2.287311483	1.08090907
MD00G1011400	0	1.167849181	2.511568071	1.09438807	0	0
MD00G1011500	73.45110214	63.0655076	50.16386525	52.08224299	45.61682023	19.26372601
MD00G1011600	0	0.761577458	0.545947673	0	0.855602799	0.808660152
MD00G1011700	3.967878966	4.023364979	2.472177104	1.974910466	1.72194089	2.034333257
MD00G1011800	33.39276857	19.14686901	37.05940724	37.67919803	38.71937933	40.66115626
MD00G1011900	1.192598877	0	2.352978238	0	0.614593323	5.227862947
MD00G1012000	0	0	0	0	0	0
MD00G1012100	0.431197101	0.395586219	0.141790814	0.185351347	0.222212903	0
MD00G1012200	4.803523256	1.322045718	0.315909115	1.651846928	1.980356262	1.403778014
MD00G1012300	22.99302972	12.90834535	14.4445372	17.70200909	11.67236272	10.69765678
MD00G1012400	5.567954914	2.918925312	4.446505719	1.367658209	4.509036973	3.486803453
MD00G1012500	0	0	0	0	0	0
MD00G1012600	1.144325066	0.209963947	0	0	0	0.445888926
MD00G1012700	0	0	0	0	0	0
MD00G1012800	0	0	0.192885477	0	0	0
MD00G1012900	0	0.899536261	0	0	0.336864725	0
MD00G1013000	0	0	0.63090783	0	0	0
MD00G1013100	0	0	0	0	0	0
MD00G1013200	0	0	0	0	0	0
MD00G1013300	2.460113897	0.282117839	0.2022402	1.057487225	1.584742367	4.19382734
MD00G1013400	0	0	0	0	0	0
MD00G1013500	4.090742386	3.283790976	5.380645576	0.879208849	2.635151478	1.992459116
MD00G1013600	0.456005701	0	1.199589134	0	0	0
MD00G1013700	1.267325488	1.162662033	1.944765378	1.089527209	0.435401932	0.823027211
MD00G1013800	2.109532076	0.967657037	1.248621769	0.362715438	1.304550275	1.643968168
MD00G1013900	8.953656605	2.346916893	8.412104395	21.44306768	11.20584876	9.345035191
MD00G1014000	3.740271479	1.286766408	1.537394781	3.215533486	1.927509676	0.91087843
MD00G1014100	43.63386474	18.07820656	26.84492807	45.98280867	43.52178297	30.16490429
MD00G1014200	2.491181752	2.856805994	0.409588432	1.606262752	1.92570658	3.033421152
MD00G1014300	9.723420529	4.197835887	0.752319646	0.491722475	0	3.900187368
MD00G1014400	128.6399811	47.6205349	59.3694961	36.8641839	60.47806632	57.15993729
MD00G1014500	0	0	0	0	0	0
MD00G1014600	0	0	0	0	0	0
MD00G1014700	0	0	0	0	0	0
MD00G1014800	0	0	0	0	0	0
MD00G1014900	0	0	0.242441879	0	0	0
MD00G1015000	0	0	0	0	0	0
MD00G1015100	0	0	0	0	0	0
MD00G1015200	0	0	0	0	0	0
MD00G1015300	0	0	0	0	0	0
MD00G1015400	0	0	0	0	0	0
MD00G1015500	28.51256202	17.43854737	13.12612521	56.78710172	44.57073767	31.47829413
MD00G1015600	13.48942354	7.584913274	6.582059331	4.863231691	8.072864056	5.08663092
MD00G1015700	27.44881527	15.30666028	14.51241017	14.80653091	10.5397538	15.20437981
MD00G1015800	6.624560431	10.63556182	2.722947971	9.254657322	2.987160518	7.25983704
MD00G1015900	0	0	0	0	0	0
MD00G1016000	0	0	0	0	0	0
MD00G1016100	0	0	0	0	0	0
MD00G1016200	0	0	0	0	0	0
MD00G1016300	0	0	0	4.524624194	0	0
MD00G1016400	3.41419653	0.783057848	1.122692394	1.834503079	1.319602778	0.415734258
MD00G1016500	5.642104435	0	4.947458008	8.084250855	11.63039737	7.328197088
MD00G1016600	0	0	1.963453066	0	0	0
MD00G1016700	6.918220472	5.266553115	6.29233964	6.20072586	3.641088365	5.30536842
MD00G1016800	5.013315687	5.519142664	3.956476208	2.29865446	2.066847725	3.906900255
MD00G1016900	0	0	0	0	0	0
MD00G1017000	2.006189523	3.155153447	3.204240454	0.739171279	0.886173196	1.675106609
MD00G1017100	8.241480859	8.218314337	10.13323544	5.544978089	5.53977485	5.933946458
MD00G1017200	0	0	0.756217675	0	0	0
MD00G1017300	20.31520044	14.38680158	22.97071911	10.41777765	4.775436179	6.943741352
MD00G1017400	2.30224821	1.728093711	1.927035672	0.719729595	1.510013868	0.815523976
MD00G1017500	1.489414593	0	1.469295415	0.640229262	0	0
MD00G1017600	0	0	0	0	0	0
MD00G1017700	0	2.979439617	2.847805097	0.930674733	1.115761699	0
MD00G1017800	0	0	0	0	0	0
MD00G1017900	0	0	0	0	0	0
MD00G1018000	0	0	0	0	0	0
MD00G1018100	0.979071064	1.796426828	0	2.525139532	0	0.953743297
MD00G1018200	0	0	0	0	0	0
MD00G1018300	0	1.659742178	0	0	3.7293122	0
MD00G1018400	7.276156539	8.344059037	8.374180973	2.345758035	9.374227388	10.6318925
MD00G1018500	0	0	0	0	0	0
MD00G1018600	14.13059298	23.43420466	14.29714396	14.48433778	12.88363202	25.94181769
MD00G1018700	0.718972271	1.319190327	0.945680418	0	0	1.400746096
MD00G1018800	0	0	0	0	0	0
MD00G1018900	76.58610552	69.56550359	69.31794384	27.37964504	36.73245092	48.01304527
MD00G1019000	0	0	0	0	0	0
MD00G1019100	7.50161491	7.570294464	5.920225808	2.257213929	2.706114994	4.749910282
MD00G1019200	15.97843976	21.32195333	30.88832965	4.578919684	5.988597336	7.546710601
MD00G1019300	0	0	0	0	0	0
MD00G1019400	0	0	0	0	0	0
MD00G1019500	0	0	0	0	0	0
MD00G1019600	0	0	0	0	0	0
MD00G1019700	13.50658326	12.11267508	18.76357564	5.610142079	5.005286126	8.27867444
MD00G1019800	0	0	0	0	0	0
MD00G1019900	331.3358632	213.0645773	130.3367542	183.6892199	325.5429366	413.2591888
MD00G1020000	1.125083774	0	0	0	0	0.547989389
MD00G1020100	1.148866822	1.053986405	1.133347801	0.493843797	1.7761694	2.238293157
MD00G1020200	0.776859187	0	0.510910191	1.335740865	0.800692468	0
MD00G1020300	0.602141987	0.920689059	0.528007276	0.690220031	0.41374341	0.977608445
MD00G1020400	0.303865049	0.278770024	0.399680542	0	0	0.29600431
MD00G1020500	0.541715479	1.490931948	1.781326419	0.931431994	2.791673901	0.527701743
MD00G1020600	1.4735908	0.54075708	0.969123581	1.013483772	0.303759825	3.445128511
MD00G1020700	1.782729201	1.040773089	1.598770815	1.532622825	1.503344937	2.368106532
MD00G1020800	0	2.066954726	0	0	0	0
MD00G1020900	0	0	0	0	0	0
MD00G1021000	0	0	0	0	0	0
MD00G1021100	1.164337746	1.709087433	1.837775588	0.400395215	0.480023396	2.495278022
MD00G1021200	169.1501497	101.6701141	69.04768993	146.8520862	218.1390926	276.7884804
MD00G1021300	14.8278023	13.60323211	7.801336904	14.02230415	9.16962287	12.99979728
MD00G1021400	0	0.922636135	0.661404885	0	0	0.979675895
MD00G1021500	0.751431516	1.378747453	0	0	0.774484701	0
MD00G1021600	6.320585348	0	1.385601373	0	0	2.052358995
MD00G1021700	2.932900103	0	0	0	0	0
MD00G1021800	0.487742361	0.447461627	0	0	1.005411641	3.325874063
MD00G1021900	1.489414593	2.732819336	0	0	0	0
MD00G1022000	0	1.78071464	1.276530711	0	2.667418639	0
MD00G1022100	0.465572254	2.135612313	1.530944174	0	0	0.453528281
MD00G1022200	13.6034393	11.74586772	17.89291003	7.567325199	2.47425521	5.456512135
MD00G1022300	0	0	0	0	0	0
MD00G1022400	1.346800384	0.411857803	0.590492291	0.771901498	0	0.437319921
MD00G1022500	0	0	0	0	0	0
MD00G1022600	0	0	0	0	0	0
MD00G1022700	0	0	0	0	0	0
MD00G1022800	0	0	0	0	0	0
MD00G1022900	6.370988739	10.39081546	7.448804402	4.56431388	4.377629632	7.58532681
MD00G1023000	0	0.576756489	0.826912245	0.540476828	0.647963593	0
MD00G1023100	0	0	0	0	0	0
MD00G1023200	0	0	0	0	0	0
MD00G1023300	4.481132945	7.634814019	5.052115774	0.550350924	3.958808335	4.988811094
MD00G1023400	67.61709533	32.60701821	47.88984744	87.19622445	53.60886287	70.09019754
MD00G1023500	15.97843976	7.329421458	5.83800045	11.44729921	3.659698372	40.64218105
MD00G1023600	17.82447754	19.00416804	25.18746576	32.92548072	22.84001336	44.81627333
MD00G1023700	13.09708177	8.010296676	12.92016493	5.004283808	8.249320101	14.17585666
MD00G1023800	0	0	0	0	0	0
MD00G1023900	0	0	0	0	0	0
MD00G1024000	3.962906686	7.271251447	4.691250361	6.13248172	1.633793916	9.26493489
MD00G1024100	6.360843853	4.862938866	2.788853718	0.911409173	2.185329442	2.065431345
MD00G1024200	8.832747241	6.077463896	6.53507513	4.745978114	5.689829559	4.302125654
MD00G1024300	8.45420093	7.109668081	11.58333423	10.90218972	14.52261259	8.23549768
MD00G1024400	0	2.158251313	1.160379948	3.03373654	2.424711819	2.291680008
MD00G1024500	0.905807243	1.10800022	0.992857219	0.519151892	1.244795365	1.176499669
MD00G1024600	0.322562172	0.147961512	0.318204966	0.415962907	0	0.942653259
MD00G1024700	0	0	0.381070525	0	0	0
MD00G1024800	34.9205734	10.9110227	18.47257839	30.89160942	18.25676212	113.6371908
MD00G1024900	0	0	2.128930472	0	1.112144967	4.20450854
MD00G1025000	0	0	0	0	0	0
MD00G1025100	0	0	0	0	0	0
MD00G1025200	7.280837244	17.68113893	23.37829064	6.075279414	5.517798688	7.301090537
MD00G1025300	0	0	0	0	0	0
MD00G1025400	0	0	0	0	0	0
MD00G1025500	4.740251501	2.609263602	3.273353759	2.24137222	3.908542227	1.847050031
MD00G1025600	3.916284255	9.880347554	7.726765301	10.10055813	5.045540035	12.39866287
MD00G1025700	2.845163775	5.220385654	7.484615961	2.446004105	4.398675928	11.77913731
MD00G1025800	0.896054271	1.918122858	0.785733573	0.5135621	0	2.618622243
MD00G1025900	3.752317442	4.425979141	7.050725181	0.921682706	0.552490696	1.04435659
MD00G1026000	6.068200863	11.13410378	7.411524009	7.452668757	5.360886287	16.88920423
MD00G1026100	1.799373847	1.925899032	0.986148725	1.031288217	0.927288439	1.75282552
MD00G1026200	53.45987364	37.66845327	31.53390144	52.83004395	75.54944384	72.47817443
MD00G1026300	0	0	0	0	0	0
MD00G1026400	0	1.503162727	0.718375773	0	0.562915049	1.064061431
MD00G1026500	0	0	0	0	0	0
MD00G1026600	0	0	0	3.854309498	0	6.550964063
MD00G1026700	0	0	0	0	0	0
MD00G1026800	0	1.012910649	0	0	0	0
MD00G1026900	0	0	0	0	0	0
MD00G1027000	0	0	0	0.267335339	0	0
MD00G1027100	0	0	1.382684317	0	0	0
MD00G1027200	0.752705849	1.381085634	1.485076429	0.647105665	0.775798129	1.466467931
MD00G1027300	0	1.633115298	0	1.530387595	0.917370916	0
MD00G1027400	0	0	0	0	0	0
MD00G1027500	0	0	0	0	0	0
MD00G1027600	0	0	0	0.962766965	1.15423624	0
MD00G1027700	0.277750656	0	0	0.23878388	0	0.270565474
MD00G1027800	0	0.259466917	0.372005126	0.972582771	0	1.102031338
MD00G1027900	1.535207509	0	0.336548835	0	0	0
MD00G1028000	0	0.523380567	0	0.490458407	0	1.111474623
MD00G1028100	0	0	0	0	0	0
MD00G1028200	3.25293969	0.994764042	2.852443217	4.660952447	6.705473402	3.168788806
MD00G1028300	0	6.638968712	4.759239497	16.59028871	2.486208133	9.399209308
MD00G1028400	14.58738657	13.38267137	12.66349791	10.53432443	6.013965336	9.662815529
MD00G1028500	0	0	0	0	0	0
MD00G1028600	4.968420323	0	2.178358377	0	0	0
MD00G1028700	3.339153709	2.973286474	5.102545016	1.435345085	0.809787219	1.81772583
MD00G1028800	58.31333465	58.06759958	53.7676758	41.56699757	46.20932969	35.96686872
MD00G1028900	1.991827444	0.913665103	1.419110057	0.428096455	0.342155794	1.131841959
MD00G1029000	3.382396223	3.620233574	3.336706438	1.453933007	2.905137362	1.098298801
MD00G1029100	4.981697769	9.140557671	6.552539254	0.917741786	2.200513452	4.159564568
MD00G1029200	0	9.580943083	6.868235823	4.489136945	0	0
MD00G1029300	13.58710864	15.23500303	18.86428717	3.893639187	8.8173005	4.411873757
MD00G1029400	0	12.31421616	1.76552433	0	0	0
MD00G1029500	4.122404478	0	0	0	0	0
MD00G1029600	0	0	0	0	0	0
MD00G1029700	0	0	0	0	0	0
MD00G1029800	0	0	0	0	0	0
MD00G1029900	2.226649911	4.085519207	2.196572076	0	1.147480677	1.084524151
MD00G1030000	7.255731396	5.647946963	7.953022409	5.481698763	4.98555343	5.140386597
MD00G1030100	0	5.13264808	0	0	0	0
MD00G1030200	0	0	0	0	0	0
MD00G1030300	0.771011376	0.353668281	0	0	0	0
MD00G1030400	0.980152114	1.348807777	0.805760092	0.631981922	0.505111111	1.193495477
MD00G1030500	5.517417044	6.186589629	8.668301773	5.533915364	3.159270004	3.583123991
MD00G1030600	5.231524235	3.130091159	2.842210673	2.933199319	3.04766477	3.988321818
MD00G1030700	0	0	0	0	0	0
MD00G1030800	0	0	0	0	0	0
MD00G1030900	0	0	0	0	0	0
MD00G1031000	0	0	0	0	0	0
MD00G1031100	3.053205049	3.734737049	3.681286908	2.041556547	1.486024021	2.974221137
MD00G1031200	4.564867195	1.610720257	3.464003431	3.018802534	1.447665495	1.710299162
MD00G1031300	0.54571174	0.750965313	0	0.469151607	0	0
MD00G1031400	0	0	0	0	0	0
MD00G1031500	0	0	0	0	0	0
MD00G1031600	10.99215884	6.677481248	7.619880105	4.852714971	3.674395956	8.103200528
MD00G1031700	16.68476132	13.81866791	22.09824396	17.53154073	11.2255802	18.96199692
MD00G1031800	0	0	0	0	0	0
MD00G1031900	1.528494019	2.604200256	2.441276016	1.501777528	1.350331475	1.914368311
MD00G1032000	0	0	0	0	0	0
MD00G1032100	0	0	0	0	0	0
MD00G1032200	5.563523593	2.977364798	7.012918368	3.188662733	1.433551765	0.903266633
MD00G1032300	4.805414407	6.011664582	5.171457091	5.633513391	4.052323493	7.659985539
MD00G1032400	0.353567883	0.324368094	0.697583697	0	0.72883	0
MD00G1032500	0.370076889	2.376595804	3.894163724	0.636314575	1.525721945	0.360503303
MD00G1032600	0.839556524	0	0	0	0	0
MD00G1032700	3.806807439	1.164139368	2.503589774	0.72727441	1.307865524	2.472218967
MD00G1032800	0	0	0	0	0	0
MD00G1032900	0	0	0	0	0	0
MD00G1033000	0	1.560115253	2.236781782	0	0	2.484848438
MD00G1033100	3.362466279	0.616954668	1.769091045	2.312585699	0	0.655096406
MD00G1033200	0	0	0	0	0	1.079110553
MD00G1033300	2.845163775	7.830578481	11.22692394	4.892008209	2.932450619	0
MD00G1033400	0	0	1.01904585	0.444037983	1.064691148	0
MD00G1033500	0.76305825	3.150181143	2.258252323	0.984008528	0.393234066	0
MD00G1033600	11.54904234	20.25562903	7.595357728	12.55698638	5.601579141	11.58116861
MD00G1033700	0	0	0	0	0	0
MD00G1033800	0	5.161564407	0	0	0	0
MD00G1033900	0	0	0	0	0	0
MD00G1034000	0	0	0	0	0	0
MD00G1034100	0	0	0	0	0	0
MD00G1034200	0	0	0	0	0	0
MD00G1034300	0	0	0	0	0	0
MD00G1034400	0	0	0	0	0	0
MD00G1034500	20.66071221	22.34924715	25.35027986	9.013621425	10.48836669	6.308223385
MD00G1034600	0.789292618	0	0.519087177	0	0	0
MD00G1034700	0	0	0	0	0	0
MD00G1034800	0	0	0	0	0	0
MD00G1034900	0	0	0	0	0	0
MD00G1035000	0	0	0	0	0	0
MD00G1035100	0	0	0	0	0	0
MD00G1035200	2.447677659	0	0	0	0	0
MD00G1035300	0	0	0	0	0	0
MD00G1035400	1.295269111	2.376595804	1.703696629	0.742367005	0.445002234	2.523523122
MD00G1035500	0	0	0	0	0	0
MD00G1035600	0	0	0	0	0	0
MD00G1035700	0	0	0	0	0	0
MD00G1035800	0.523814574	0	0	0	0	0
MD00G1035900	19.9794947	14.19055461	11.86815193	11.08160621	10.62835926	18.20698725
MD00G1036000	0	0	0	0	0	0
MD00G1036100	2.976609493	2.1239423	0	0	1.363523984	0
MD00G1036200	1.761291861	0	0	0	0	0
MD00G1036300	3.281667644	1.505323775	0.539556419	0.705317265	0.42279325	3.196773591
MD00G1036400	0	0	0	0	0	0
MD00G1036500	3.826254731	17.5512966	5.032759008	9.868361388	0	7.454545314
MD00G1036600	57.2703934	47.61496915	41.19556769	23.07923228	20.29066638	6.973606906
MD00G1036700	0	0	0	0	0	0
MD00G1036800	0	0	0.175000013	0	0	0.259210808
MD00G1036900	10.19776425	25.39369214	26.82669791	21.29147555	27.02731292	21.28704953
MD00G1037000	13.84133728	11.42841184	20.936696	8.3296356	6.419689192	8.089963937
MD00G1037100	1.837447074	6.461848112	3.22244735	1.579664104	0.946909077	1.491594853
MD00G1037200	1.95622426	0	0.857688607	0.560592518	1.344159539	0.635206114
MD00G1037300	3.52025551	4.844297064	7.813582889	4.917874743	4.988848574	3.000540711
MD00G1037400	0	1.996029809	2.861764926	0	0	0
MD00G1037500	1.095914935	0.502703804	0	0	0	0
MD00G1037600	0	0	1.887284628	0	0.985910122	0
MD00G1037700	0	0	0.105760878	0.138252406	0	0
MD00G1037800	0	0	0	0	0	0
MD00G1037900	0	0	0	0	0	0
MD00G1038000	0	0	1.16760009	0	0	0
MD00G1038100	0	0	0	0	0	0
MD00G1038200	10.10654001	10.0445371	9.970019744	8.688652152	11.28464868	8.61445559
MD00G1038300	0	0	0	0	0	0
MD00G1038400	8.35692456	4.015921301	2.093724011	1.710594622	6.152362027	11.62962538
MD00G1038500	3.687008119	4.832160772	3.810403775	2.264101901	2.171498243	5.130897486
MD00G1038600	0	0	0	0	0	0
MD00G1038700	0	0	0	0	0	0
MD00G1038800	5.9405714	3.892830602	2.511568071	1.823980116	0.437344452	2.893446843
MD00G1038900	10.52278201	8.539852763	11.1791498	7.132815617	5.631374775	11.43332391
MD00G1039000	0	0	0	0	0	0
MD00G1039100	0	0	0	0	0	0
MD00G1039200	1.761291861	4.385834206	2.482143048	3.677325899	1.815326574	7.108018831
MD00G1039300	0.60524393	1.110518403	1.194136456	0	0	1.179173531
MD00G1039400	0	0	0	0	0	0
MD00G1039500	1.633787296	2.248288791	1.07447861	0.351144148	1.26293272	1.193641918
MD00G1039600	1.958142127	0.769897212	0.551911807	0.721468438	0.288316573	1.907486595
MD00G1039700	0	0	0	0	0	0
MD00G1039800	0	0	0	0	0	0
MD00G1039900	39.5692494	19.59122088	17.76184099	5.399669439	10.3576369	3.059176615
MD00G1040000	419.6384271	503.8678044	540.5202899	170.8496322	150.1468348	100.8189518
MD00G1040100	1.884249972	1.152424758	0.41306607	0.539966944	1.294704613	0
MD00G1040200	5.022560695	7.679611754	4.404191454	4.797694556	4.601464844	7.610759591
MD00G1040300	0	0	0	0	0	0
MD00G1040400	0	0	0.598155784	0	0	0
MD00G1040500	2.796811746	5.598183279	2.508211001	2.295143053	1.179251671	2.352943174
MD00G1040600	0	0	1.828947509	2.868997296	0	2.709045289
MD00G1040700	0	0	0	0	0	0
MD00G1040800	0	0	0	0	0	0
MD00G1040900	13.12198977	12.67189049	18.84935311	3.859307306	2.491366241	10.42785722
MD00G1041000	0	0	0	0	0	0
MD00G1041100	1.023471673	2.112631089	2.355841842	0.219971161	0	0.747746475
MD00G1041200	10.35087567	6.457305389	9.802612696	6.407070453	5.54758382	8.873134161
MD00G1041300	2.875002013	1.507181052	0.540222127	2.824749959	6.349723425	3.600807514
MD00G1041400	177.350547	90.39103278	99.5113713	168.2002738	181.3407624	183.0461238
MD00G1041500	5.690327549	0	0	0	0	0
MD00G1041600	0	0	0	0	0	0
MD00G1041700	0	0	0	0	0	0
MD00G1041800	0	0	0	0	0	0
MD00G1041900	10.37443864	8.06931563	6.377896833	6.204498217	6.973510618	5.492424139
MD00G1042000	7.93931561	3.468399327	3.978194514	9.750680758	5.455257369	11.78503927
MD00G1042100	0	0	0	0	0	0
MD00G1042200	0	0	0	0	0	0
MD00G1042300	0	0	0	0	0	0
MD00G1042400	0	0	0	0	0	0
MD00G1042500	0	0	0	0	0	0
MD00G1042600	0	0	0	0	0	0
MD00G1042700	0	0	0	0	0	0
MD00G1042800	0	0	0	0	0	0
MD00G1042900	0	0	7.484615961	0	0	0
MD00G1043000	0	0	0	0	0	0
MD00G1043100	0	0	0	0	0	0
MD00G1043200	0	0	0	0	0	0
MD00G1043300	2.038482313	3.179224454	0.804378507	2.102994344	1.050510479	1.985748445
MD00G1043400	0	0	0	0	0	0
MD00G1043500	0	0	0	0	0	0
MD00G1043600	0	0	0	0	0	0
MD00G1043700	1.935373033	0	2.227434765	0	0.997374193	0
MD00G1043800	0	0	0.267798186	0.350070312	0	0
MD00G1043900	0	0	0	0	0	0
MD00G1044000	0	0	0	0	0	0
MD00G1044100	2.093611079	0	0	0	0	0
MD00G1044200	0	0	0	0	0	0
MD00G1044300	0	0	0	0	0	0
MD00G1044400	18.59688054	78.4807698	46.4757019	19.18541767	15.33393173	3.623158895
MD00G1044500	47.77940752	80.74590842	91.7872592	47.56196084	22.03076216	29.39582741
MD00G1044600	0	0	0	0	0	0
MD00G1044700	0	0	7.177869406	0	0	0
MD00G1044800	0	0	0	0	0	0
MD00G1044900	0	0	0	0	0	0
MD00G1045000	6.565762557	1.204704382	0	0	0	0
MD00G1045100	4.405414877	3.03119167	2.535111858	4.734201493	2.837855438	3.755019103
MD00G1045200	1.318875442	1.693936549	3.296018479	1.587383012	0.815602351	2.312562988
MD00G1045300	11.40795619	4.604959792	3.601233999	0.784598986	2.821905873	8.001246032
MD00G1045400	1.516556545	0	1.994760974	0	0	1.47732447
MD00G1045500	0	0	0	0	0	0
MD00G1045600	0	0	0	0	0	0
MD00G1045700	0	0	0	0	0	0
MD00G1045800	0	1.691925544	1.21288098	1.056999004	0	0.59884159
MD00G1045900	0	0	0	0	0	0
MD00G1046000	0	0	0	0	0	0
MD00G1046100	0	0	0	0	0	0
MD00G1046200	4.17846228	6.814896753	1.526673758	1.197416235	1.914068186	9.045264188
MD00G1046300	2.995957455	1.221570243	1.970325152	2.003277362	1.715483612	1.621363606
MD00G1046400	24.1548598	0	13.90000107	1.297879729	3.111988412	7.353122928
MD00G1046500	4.347874764	0.498600099	2.859428792	1.86894681	1.120315828	5.823673359
MD00G1046600	21.87149551	21.67043138	15.5347581	6.769099401	10.82039598	14.48787453
MD00G1046700	36.36641713	27.53457112	25.50163079	58.38536945	49.90087242	42.25468824
MD00G1046800	203.660793	124.5608298	129.6318078	167.921026	345.5517973	494.8204493
MD00G1046900	0	0	0	0	0	0
MD00G1047000	2.256841774	0	0	3.88044041	0	0
MD00G1047100	5.098417281	2.33867947	3.911870116	6.939970804	7.444344966	4.552648287
MD00G1047200	0.680744707	0.624524664	0.895398842	0	0	0.663134399
MD00G1047300	0.47017537	0	0	0	0	0.916024636
MD00G1047400	0.212366291	0	0.279330165	0.182572555	0.656644445	0.827490197
MD00G1047500	28.88365828	19.21124569	11.39739784	18.00280245	14.88489034	23.91599245
MD00G1047600	4.167563839	0.955845261	0.68521132	2.687159439	1.073855156	1.014938094
MD00G1047700	0	0	0	0	0	0
MD00G1047800	143.7454334	101.7975203	79.60909704	162.603682	158.5522732	152.3099145
MD00G1047900	14.97230112	5.494318934	6.564468272	7.723065434	7.201430455	3.88932799
MD00G1048000	30.51438148	43.26394611	34.66312767	52.46678805	28.59139353	51.34318085
MD00G1048100	7.475743123	10.58145543	7.585467379	12.67025418	7.705091616	4.369411064
MD00G1048200	4.481132945	0	1.684038591	0.550350924	0.659801389	1.247202774
MD00G1048300	1.315747674	0.40236174	0.721096894	0.565578024	1.356113527	0.427236787
MD00G1048400	13.47709156	10.71552845	11.81781468	8.496645837	12.96451853	8.752300166
MD00G1048500	3.18549437	1.461208425	2.094976238	0	0	1.55154412
MD00G1048600	5.840073011	5.357764224	2.560526513	6.694327023	0	13.27432192
MD00G1048700	0	0	0	0	0	0
MD00G1048800	4.168495763	3.277916573	3.916368817	2.559771737	1.841306202	0.580094313
MD00G1048900	5.743508181	3.073685011	5.980697801	2.880341282	2.466547249	3.263708193
MD00G1049000	5.362920901	5.622877989	6.550115579	3.293239128	1.974089312	2.985249447
MD00G1049100	21.49252095	14.21496904	16.43581208	10.31288217	14.93964707	9.737919554
MD00G1049200	0.319927114	0	0.420807337	0	0	0
MD00G1049300	0	0	0	0	0	0
MD00G1049400	0	0	0	0	0	0
MD00G1049500	0	0	0	0	0	0
MD00G1049600	0	0	0	0	0	0
MD00G1049700	0	0	0	0.461957192	0	0
MD00G1049800	0.843812831	0.387062815	0	0	0	0
MD00G1049900	0	0	0	0	0	0
MD00G1050000	0	0	0	0	0	0
MD00G1050100	7.94202158	9.57604485	10.7447861	5.072082131	1.637135008	4.862985593
MD00G1050200	0.455589637	0.557285695	0.099874551	0	0	0
MD00G1050300	0	0	0.52626206	0	0	0
MD00G1050400	1.404574522	0	0	0	0	0
MD00G1050500	12.02196848	4.183459736	7.906382926	6.771441002	9.827178848	4.038265519
MD00G1050600	0.917668261	2.525644886	0.603514864	0.394462412	0	0.893928935
MD00G1050700	31.26955645	20.88868405	23.35998812	27.92660774	20.33861099	20.99713926
MD00G1050800	22.0918599	13.81866791	13.20814581	31.07864039	16.55972114	12.7165773
MD00G1050900	0	0	0	0	0	0
MD00G1051000	0	0	0	0	0	0
MD00G1051100	46.18046173	56.48879737	60.74220121	10.75252093	22.80700756	14.05806595
MD00G1051200	1.765294797	1.619506004	3.151193425	0.867219637	1.039687038	2.702272676
MD00G1051300	2.943706661	4.050896163	2.419952287	0.632680502	2.275512529	3.823407176
MD00G1051400	7.788450922	7.145233224	4.93245272	4.215859761	1.783865108	2.809988918
MD00G1051500	33.41694287	24.93000496	16.18088928	20.83623133	8.705156773	11.8047433
MD00G1051600	0	0	0	0	0	0
MD00G1051700	0	0	0	0	0	0
MD00G1051800	2.292590645	1.682603641	4.52324415	3.153525953	0.472585017	4.913223048
MD00G1051900	0	1.088743532	0.780481344	0.510129198	1.223161221	4.046183686
MD00G1052000	9.168419706	10.99930833	6.493538636	2.425275256	2.180699507	0.687018477
MD00G1052100	11.52645989	2.960869703	6.064404899	4.36012089	5.702438599	3.143918349
MD00G1052200	267.6289538	175.8091169	142.3284229	222.9808903	524.4356849	434.5093534
MD00G1052300	16.14736605	36.46478337	22.05587857	67.27423976	71.69185244	43.55902224
MD00G1052400	0	3.084773341	0	0	0	0
MD00G1052500	0	0	0	0	0	0
MD00G1052600	0.653354586	0	0	0	0	0
MD00G1052700	9.140983844	9.084904553	12.02334189	8.513437628	2.355355074	5.936342721
MD00G1052800	0	0	0	0	0	0
MD00G1052900	1.375554387	1.682603641	2.11084727	0.788381488	0	0.446656641
MD00G1053000	0	0	0	0	0	0
MD00G1053100	0	0	0	0	0	0
MD00G1053200	0	0	0	0	0	0
MD00G1053300	4.354842512	5.113847171	5.498901523	4.04339454	1.615840137	3.224061592
MD00G1053400	0	0	0	0	0	0
MD00G1053500	10.40263005	6.362345016	12.16250094	11.92427001	2.382616128	9.007575587
MD00G1053600	2.779825984	0	0	0	0	2.030935623
MD00G1053700	3.150323296	2.649304549	2.417153183	1.128479812	1.623486068	3.068827014
MD00G1053800	0	6.264462785	0	0	0	0
MD00G1053900	3.052233001	3.500201269	4.767421571	3.936034112	3.539106592	3.716592792
MD00G1054000	0	0	0	0	0	0
MD00G1054100	2.582721944	1.842886143	1.887284628	1.110190656	1.626751701	1.397727246
MD00G1054200	2.869691049	1.579616694	0.377456926	2.467090347	1.774638219	4.472727188
MD00G1054300	6.691138927	15.34635984	2.200251426	11.50482333	27.58566612	6.518044646
MD00G1054400	2.182846962	4.005148338	4.306721643	3.753212856	4.499629146	2.126378499
MD00G1054500	3.19801378	1.600310362	2.485611545	3.499174431	5.393660265	3.964906634
MD00G1054600	0	0	0	0	0	0
MD00G1054700	0	0	0	0	0	0
MD00G1054800	0	0	0	0	0	0
MD00G1054900	0	0	0	0	0	0
MD00G1055000	0	0	0	0	0	0
MD00G1055100	0	0	0	0	0	0.437615008
MD00G1055200	5.3412277	6.341327359	9.505003092	5.132106772	6.476578054	6.427302637
MD00G1055300	10.24258959	15.15595835	10.86476511	15.33881284	8.854108965	12.87435121
MD00G1055400	3.735025657	2.569923372	3.070477095	2.408267716	2.887209445	0.909600901
MD00G1055500	287.930574	181.6694208	201.3361694	351.2461894	256.8826742	201.7696932
MD00G1055600	13.68017103	5.856843631	9.596713068	7.056554308	9.399910203	9.772602555
MD00G1055700	0	0	0	0	0	0
MD00G1055800	5.635736371	3.963898926	7.659904653	2.745542982	2.517075277	4.75795189
MD00G1055900	0	0	0	0	0	0
MD00G1056000	3.157437848	4.965732695	1.779878186	0	1.394702124	0
MD00G1056100	15.22104077	12.84687498	22.22284122	7.589658827	6.902723267	8.89637095
MD00G1056200	0	0	0	0	0	0
MD00G1056300	0.47251123	0.433488376	0.310752331	0	0	0
MD00G1056400	23.43643381	8.759630165	7.992047552	6.716146864	10.73575142	7.610050822
MD00G1056500	18.0285426	7.679116615	5.928337014	1.660633348	5.972670216	7.526639562
MD00G1056600	0	0	0	0	0	0
MD00G1056700	6.588332366	6.044227765	5.701172314	4.471601254	2.144354515	9.457954367
MD00G1056800	0.376352924	0.345271408	0	0.323552832	0.387899064	0
MD00G1056900	0	0	0	0	0	0
MD00G1057000	0	0	0	0	0	0
MD00G1057100	0.797327333	0.487652792	1.048742596	0.685467019	1.369647594	0.776701128
MD00G1057200	0	0	0	0	0	0
MD00G1057300	0	1.850864005	0	0	0	0
MD00G1057400	5.618298087	5.154304823	5.54240549	3.622563041	0	0.684119665
MD00G1057500	0.60524393	0	0	0	0	1.179173531
MD00G1057600	176.182966	122.7786885	123.6675668	112.1427531	73.33365059	70.96044279
MD00G1057700	28.39770099	31.84187837	27.66824858	13.56315072	6.504203268	19.46660885
MD00G1057800	3.307578611	3.251162819	3.884404132	3.046655219	3.40905189	2.071294883
MD00G1057900	11.99305525	4.796003264	6.06720601	6.873666962	6.65591794	9.286331968
MD00G1058000	0	0	0.899815112	0	0	0
MD00G1058100	0	0.787094229	1.692719203	0	1.768539806	0
MD00G1058200	0	0	0	0	0	0
MD00G1058300	1.755101028	0	0	0	0	0
MD00G1058400	0	0	0.75752601	0	0	0
MD00G1058500	1.412770978	3.564263309	1.625968295	2.125493222	1.456113411	3.096503438
MD00G1058600	23.74819357	20.28437673	28.00516821	10.56023912	16.03650117	23.13384726
MD00G1058700	3.03311309	1.947834101	3.191617558	3.911377862	4.37663245	2.95464894
MD00G1058800	23.08320829	7.801999727	13.582939	19.84477053	27.54791202	39.05474379
MD00G1058900	3.92397833	6.599839231	2.580648529	0	2.022181075	2.54831215
MD00G1059000	1.463227084	2.684769765	3.368077183	2.515889936	0.754058731	0.712687299
MD00G1059100	13.2418009	9.448609615	10.40196213	6.324474702	7.582248009	7.882872779
MD00G1059200	2.21001933	2.534378098	2.180166143	4.749916685	1.708365423	3.229271912
MD00G1059300	0	0	0	0	0	0
MD00G1059400	0	0	0.879216935	0	0	0
MD00G1059500	0	0	0	0	0	0
MD00G1059600	0	0	0	0	0	0
MD00G1059700	0	0	0.610669503	0	0	1.809052838
MD00G1059800	0	0	0	0	0	0
MD00G1059900	0	0	0	0	0	0
MD00G1060000	0	0	0	0	0	0
MD00G1060100	16.41134441	14.03869866	16.18965814	10.67702791	8.45741421	11.45000281
MD00G1060200	0.809937133	0.743047593	0	0	0	0
MD00G1060300	60.3285212	33.60306494	43.92670241	51.86478607	13.32414456	39.87819872
MD00G1060400	26.71292655	9.896981136	16.89236241	7.94951334	12.17781576	7.506312989
MD00G1060500	0	0	0	0	0	0
MD00G1060600	0.945693641	0	0	0	0	0
MD00G1060700	3.869340055	3.106063095	3.97611727	0.831623626	0	0.471155425
MD00G1060800	0	0.499824158	0.358306083	0	0	0
MD00G1060900	5.656202647	4.273359171	6.345652663	2.574355145	4.115103117	3.241106658
MD00G1061000	0	0	0.190039077	0	0	0
MD00G1061100	0	2.605738573	0.249061453	0	0.390326192	0
MD00G1061200	0	0	0	0	0	0
MD00G1061300	0	0	0	0	0	0
MD00G1061400	0	0	0	0	0	0
MD00G1061500	0	0	0	0	0	0
MD00G1061600	7.949472517	6.38133709	10.12936645	5.125656363	6.657100584	6.775847904
MD00G1061700	9.257725205	17.3477431	12.43597729	10.16032474	5.278411114	4.796933745
MD00G1061800	9.259029661	17.79771215	15.65821313	2.274297856	1.81773098	2.577001757
MD00G1061900	31.70325349	25.72904358	42.50192635	25.15889936	16.33793916	13.06593382
MD00G1062000	0	0	0	0	0	2.161818141
MD00G1062100	2.781761796	1.276013485	0.609818988	0	0	1.806533265
MD00G1062200	7.602574654	11.95664186	8.571289404	9.959586045	7.089546194	7.405902277
MD00G1062300	0.60607039	0.83402611	0.398589016	0.260521147	0	0
MD00G1062400	0	0	0	0	0	0
MD00G1062500	0	0	0	0	0	0
MD00G1062600	0.323502587	0	0	0.278117085	0	0
MD00G1062700	3.893382007	0	2.560526513	0	0	0
MD00G1062800	0.65356838	0.599592724	0.143275535	0.187292199	0.22453974	0.424440734
MD00G1062900	3.195687952	2.931768583	7.00560054	2.74735181	3.293728535	6.226036246
MD00G1063000	0.213592661	0.391905757	0.140471618	0.550880616	0.880581899	0.624201581
MD00G1063100	0	0	0	0	0	0
MD00G1063200	0	0	0	0	0	0
MD00G1063300	0	0	0	0	0	0
MD00G1063400	4.556589285	7.66384373	5.493935785	2.829180413	2.348190495	4.438714054
MD00G1063500	0	0.666432211	0	0.312255843	0	0.707632779
MD00G1063600	0	0	0	0	0	0
MD00G1063700	0	0	0	0	0	0
MD00G1063800	0	0	0	0	0	0
MD00G1063900	1.842046744	3.862672705	3.11513858	3.393468145	1.898558938	6.152209729
MD00G1064000	3.591467691	0.411857803	2.361969164	0.771901498	2.776237808	3.935879286
MD00G1064100	2.285245961	2.795355247	2.337872034	0.87317309	1.570236716	1.236738067
MD00G1064200	7.867277084	3.608774721	6.467504191	3.381772292	2.027159364	2.873908902
MD00G1064300	0	0	0	0	0	0
MD00G1064400	7.23661221	7.468839801	14.87262343	10.10970718	4.66164025	7.049406981
MD00G1064500	0	0	0	0	0	0
MD00G1064600	0	0	0	0	0	0
MD00G1064700	7.943544498	19.12973535	19.59060554	7.255931639	5.117027925	4.836282194
MD00G1064800	0.56135609	2.574979433	2.584275073	0.965202294	2.314311787	2.187337073
MD00G1064900	0	4.155000827	1.489285829	0	0	2.205936879
MD00G1065000	0.266734104	0.489411155	0	0	0.274917246	0
MD00G1065100	1.24675716	0	1.639887767	2.143688991	3.855019353	6.072522868
MD00G1065200	0.252184971	0.231358001	0.663409142	0	0.259921759	0
MD00G1065300	6.71557613	8.71032695	9.290035498	4.977086613	2.386759808	4.286039445
MD00G1065400	0	0	3.150000243	0	0	0
MD00G1065500	1.409033488	0	0	0.605677207	0	0
MD00G1065600	0	0	0	0	0	0
MD00G1065700	0	0	0	0	0	0
MD00G1065800	0	0	0	0	0	0
MD00G1065900	0	0	0	0	0	0
MD00G1066000	0	0	0	0	0	0
MD00G1066100	0	0	0	0	0	0
MD00G1066200	2.474975179	0	1.627695293	0	0	2.4109496
MD00G1066300	0	3.856575353	3.110221234	0	0.541589143	2.047499423
MD00G1066400	0	0	0	0	0	0
MD00G1066500	0	0	0	0	0	0
MD00G1066600	0.940793674	1.726194408	2.474894209	2.156815678	2.262531377	1.221941483
MD00G1066700	18.10246196	11.99426976	19.18074166	9.078296201	9.328913902	8.817083052
MD00G1066800	7.285343605	4.627160012	8.476894593	4.817886873	0.57760391	4.913223048
MD00G1066900	1.864897264	0	0	0	0	0
MD00G1067000	0	0	0	0	0	0
MD00G1067100	0	0	0	0	0	0
MD00G1067200	32.63570212	15.56903251	27.47294329	12.3451266	1.345477343	3.81497319
MD00G1067300	3.200809247	4.306818165	6.876490914	2.751754618	1.319602778	4.157342579
MD00G1067400	0	0.439730109	0	0	0	0
MD00G1067500	6.808994215	10.41111003	8.458466561	7.154562006	8.57741806	5.1588842
MD00G1067600	0	0	0	0	0	0
MD00G1067700	0	0	0	0	0	0
MD00G1067800	8.138977057	2.986724311	4.282151919	0	0	0
MD00G1067900	0.525883352	0.964905405	0.345853107	0	0	0
MD00G1068000	4.207066814	3.859621621	4.841943501	3.616840193	1.084033878	3.073675082
MD00G1068100	0	0	0	0	0	0
MD00G1068200	0	0	0	0	0	0
MD00G1068300	2.214307062	2.257151225	4.368791911	1.692135877	2.028657634	3.355371837
MD00G1068400	0	0	0	0	0	0
MD00G1068500	79.04799688	155.60059	171.1022034	26.39146792	24.12553322	14.5782549
MD00G1068600	16.63121495	11.44328097	12.98852559	8.489410031	8.570722183	13.16329547
MD00G1068700	16.31132392	26.56915279	20.36002657	28.61824803	26.0753509	23.0233632
MD00G1068800	0.511342798	2.345564983	3.362903485	0.439604424	1.054060591	2.988688674
MD00G1068900	0	0	0	0	0	0
MD00G1069000	0	0	0	0	0	0
MD00G1069100	0	0	0	0	0	0
MD00G1069200	0	0	0	0	0	0
MD00G1069300	0	0	0	0	0	0
MD00G1069400	0	0	0	0	0	0
MD00G1069500	0	0	0	0	0	0
MD00G1069600	0	0	0	0	0	0
MD00G1069700	5.548069361	0	0	0	0	0
MD00G1069800	8.499170084	5.631352184	8.694894287	4.465258557	2.433310088	5.979496986
MD00G1069900	49.31617209	18.75943463	28.87357946	20.68166072	22.93510159	20.50505012
MD00G1070000	225.7001834	167.2078418	176.3821412	106.3543402	101.7123617	80.49322865
MD00G1070100	83.22104041	41.80969582	38.44219046	25.12614038	34.71812072	16.88920423
MD00G1070200	0	0	0	0	0	0
MD00G1070300	0	0	0	0	0	0
MD00G1070400	11.9790382	12.69925083	13.13024891	10.75615879	11.24907287	13.22503701
MD00G1070500	0	0	0	0	0	0
MD00G1070600	0	0	0	0	0	0
MD00G1070700	2.149026221	4.337402412	2.261330064	0.739012215	0.442991249	0
MD00G1070800	4.071977512	3.735688817	2.677981858	4.375878903	1.748709085	3.636085558
MD00G1070900	1.117060945	0	0	0	0	0
MD00G1071000	21.70983663	14.38443221	14.27771849	4.147572178	4.972416267	10.57411047
MD00G1071100	10.08739884	5.783950014	2.487784283	1.084024546	0	3.684917286
MD00G1071200	14.78597117	15.03132652	16.29453907	8.93246637	9.061378022	9.732074464
MD00G1071300	7.53918833	7.714620437	5.434985175	4.113249934	5.230132963	7.626623232
MD00G1071400	0	0	0	0	0	0
MD00G1071500	0	0	0	0.6018559	0	0
MD00G1071600	1.689767318	1.550216044	1.481726002	0.96846863	2.322143637	0.548684807
MD00G1071700	0.637709122	0	0	0	0	0
MD00G1071800	0	0	1.125578493	0	0	0
MD00G1071900	0	0	0.571232921	0.746725324	2.685688629	1.269169163
MD00G1072000	0	0	0	0	0	0
MD00G1072100	0.171766853	1.103069105	0.338893215	0.295337957	0	0
MD00G1072200	2.936596259	3.848677514	6.069754721	2.163950701	3.459072185	5.312596566
MD00G1072300	9.049107587	7.737578737	9.302435396	6.873213434	3.259826341	5.049377289
MD00G1072400	0	0	1.972297449	0	0	0
MD00G1072500	3.211101238	0.981969649	5.983481168	0	1.103204895	1.04267756
MD00G1072600	1.58327782	0.726260549	4.68567218	1.361153295	0	0
MD00G1072700	1.243264843	0	0	0	0	0.30277565
MD00G1072800	0.743045004	0	0.977343825	0	0.765840898	1.447646077
MD00G1072900	0	0	0	0	0	0
MD00G1073000	0	0	0	0	0	0
MD00G1073100	0	1.038750207	0	0	0	0
MD00G1073200	17.26066023	9.048668467	29.19000225	0	0	0
MD00G1073300	1.475659379	2.481949145	1.617473342	0.84575539	1.013954111	0.47916176
MD00G1073400	13.9749858	7.692507828	10.29370356	4.325176024	5.185340893	9.801694342
MD00G1073500	0	0	0	0	0	0
MD00G1073600	0	0	0	0	0	0
MD00G1073700	0	0	0	0	0	0
MD00G1073800	0	0	0	0	0	0
MD00G1073900	47.96601753	36.96394107	13.87997225	14.8452007	29.66254084	14.95205631
MD00G1074000	11.38606159	8.414616876	15.18434796	4.622424859	4.563756877	6.77814714
MD00G1074100	8.847419578	7.609449188	10.54622174	6.655406517	3.989496772	7.002567068
MD00G1074200	0	0	0	0	0	0
MD00G1074300	0	0	0	0	0	0
MD00G1074400	0	0	0	0	0	0
MD00G1074500	0	0	0	0	0	0
MD00G1074600	0	0	0	0	1.535108378	0
MD00G1074700	0	0	0	0	0	0
MD00G1074800	0	0	0	0	0	0
MD00G1074900	0	0	0	0	0	0
MD00G1075000	0	0	0.792249759	0	0	0.391161304
MD00G1075100	2.027132781	3.188091108	3.61859532	0.746887726	1.193898991	1.410494655
MD00G1075200	0	0	0	0	0	0
MD00G1075300	4.394510385	3.02368872	1.80631202	0.472248317	2.830831043	4.280828002
MD00G1075400	3.736073644	5.484041495	10.81111194	1.927154749	2.695484912	1.81971224
MD00G1075500	5.817393116	14.82488159	11.47762224	7.224023773	5.995865052	12.59311538
MD00G1075600	0	0	0	0	0	0
MD00G1075700	19.08142667	20.68839651	19.39408696	8.947862853	4.648522555	12.16656379
MD00G1075800	0.875626905	2.142166143	3.455195356	0.752781623	0.902490282	2.558925463
MD00G1075900	0	0	0	0	0	0
MD00G1076000	0.417933662	0.383418155	0.824576335	0	0	0.814244121
MD00G1076100	4.043127469	2.472814257	3.545344403	8.110434663	1.389055556	3.938535075
MD00G1076200	0.738511729	0	0.242845277	1.269805791	0	0
MD00G1076300	24.36926513	22.05861347	12.60768765	13.96693413	16.40970171	20.25715388
MD00G1076400	17.37761832	17.82813714	19.90786008	22.65042364	16.56262595	22.02469787
MD00G1076500	0	0	0	0	0	0
MD00G1076600	0	0	0	0	0	0
MD00G1076700	0.724974581	1.773604709	0.794646159	0	0	0.470813388
MD00G1076800	1.27176375	5.833668782	2.509169248	2.186685618	0.65539011	0.619432132
MD00G1076900	0	0	0	0	0	0
MD00G1077000	0.604145484	0	1.191969239	1.038774883	0.622680077	0.588516735
MD00G1077100	0	0	0	0	0	0
MD00G1077200	0	0	0	0	0	0
MD00G1077300	0	0	0	0	0	0
MD00G1077400	1.824022803	0.278897316	1.999315223	0	0.62666068	0
MD00G1077500	0	0	0	0	0	0
MD00G1077600	0	0	0	0	0	0
MD00G1077700	0	0	0	0	0	0
MD00G1077800	0.577923892	0.265097709	0.190039077	0.248422292	0	0.281486737
MD00G1077900	5.254090488	7.574561823	5.923563027	2.581127218	3.86805775	2.924669413
MD00G1078000	1.102265436	1.011233645	0	0	1.136081862	2.147501465
MD00G1078100	2.41002108	2.763733582	1.901972997	1.761122955	1.862968628	1.408605485
MD00G1078200	0.773250085	1.41878077	0.508536625	1.994302998	0.796972642	0
MD00G1078300	3.000645964	4.645407966	4.070155243	4.514427857	5.798817843	4.932599138
MD00G1078400	1.623825179	3.873271502	3.417366117	0.837607259	3.012556587	1.581818152
MD00G1078500	1.247341121	0.858246072	2.05081983	0.804259898	0.321402082	3.645220284
MD00G1078600	21.19916348	17.87150958	23.36204999	15.76220201	7.67686298	17.86011545
MD00G1078700	0	0	0	0	0	0
MD00G1078800	0	0	0	0	0	0
MD00G1078900	8.625973564	0.959222806	6.360601197	3.146097152	3.232949092	8.657457808
MD00G1079000	15.33439516	9.378658296	0.840403136	9.887302581	6.585349758	3.734426731
MD00G1079100	0.194328174	0	0.383406334	0	0	0.378602126
MD00G1079200	6.10138086	5.59749168	8.261321391	3.702630472	1.849578018	2.796961476
MD00G1079300	18.83204908	12.1953768	18.94193158	6.666480405	5.7087641	10.79110553
MD00G1079400	3.863259129	1.181402556	3.387621151	0	1.327260048	0
MD00G1079500	0	1.55812531	5.584821859	0	0	0
MD00G1079600	0	0	0	0	0	0
MD00G1079700	85.9055901	72.24340147	105.4606533	67.69908135	95.91951379	75.31495459
MD00G1079800	1.969728767	0	2.590828602	0	1.01507906	2.878160247
MD00G1079900	2.706375298	1.655244232	0	0	3.719205663	3.515151449
MD00G1080000	0.202484283	0.371523797	0.798996412	0	0.208696303	0.197246181
MD00G1080100	5.582962879	5.121887811	9.17924599	10.79933888	8.631364085	6.118353229
MD00G1080200	7.536999886	3.073132687	1.652264278	2.879823701	0.863136409	1.631560861
MD00G1080300	2.336029204	3.571842816	1.024210605	2.677730809	4.815392595	3.034130724
MD00G1080400	2.717421728	0.498600099	1.429714396	2.102565161	0.280078957	1.852986978
MD00G1080500	0	0	0	0.846693729	1.01507906	0
MD00G1080600	0	0	0	0	0	0
MD00G1080700	7.596626235	5.57540047	5.795367859	4.440987827	2.505498657	6.216090501
MD00G1080800	25.04557026	17.16015341	8.965500691	9.811970751	11.7633162	37.67740188
MD00G1080900	0	0.55075304	0	0	0	0.584802022
MD00G1081000	0	0	0	0	0	0
MD00G1081100	0	0	0	0	0	0
MD00G1081200	0.480352326	0.440681906	0.315909115	0	0	0
MD00G1081300	0	0	0	0	0.265041887	0
MD00G1081400	0	0	0	0	0	0
MD00G1081500	2.017479768	0.740345602	0	1.387551419	1.66349926	1.179173531
MD00G1081600	20.8285062	19.10836134	25.43933157	23.66201513	13.80053855	28.26063938
MD00G1081700	0	0	0	0	0	0
MD00G1081800	0	0	0	0	0	0
MD00G1081900	0	0	0	0	0	0
MD00G1082000	12.6813014	4.653600926	5.004000386	2.180437945	0	4.941298608
MD00G1082100	9.352098694	4.173930215	5.81805284	5.649768023	6.252332071	8.371505329
MD00G1082200	0	0.30028767	0.430531007	0.844196107	2.024169454	0
MD00G1082300	36.66063487	18.99878058	23.55813548	25.98378131	25.09408562	26.71603756
MD00G1082400	0	0	0	0	0	0
MD00G1082500	0.587097287	0	0	0	0	0
MD00G1082600	0	0	0	0	0	0
MD00G1082700	0	0	0	0	0	3.966638791
MD00G1082800	2.429811399	33.43714169	20.77390671	14.62246249	2.504355638	2.366954169
MD00G1082900	0	0	0	0	0	0
MD00G1083000	1.513970036	0	1.49351916	0	0	0
MD00G1083100	5.885967495	5.399868461	7.311837499	4.779078747	3.033271613	4.459546263
MD00G1083200	2.854312211	1.963939297	2.346463203	1.226934535	4.412819581	6.25606536
MD00G1083300	0	0	0	0	0	0
MD00G1083400	0	0	0	0	0	0
MD00G1083500	0	0	0	0	0	0
MD00G1083600	6.429720418	2.144987257	1.153248552	0.50251533	0.602452542	1.708196951
MD00G1083700	3.85008372	4.075523498	6.42751384	2.800718223	1.831477166	4.327482933
MD00G1083800	0.433725292	0.795811233	0.570488643	0	0	0.422505174
MD00G1083900	10.41385187	8.565487141	11.80825334	8.952849976	2.22069076	6.996175213
MD00G1084000	4.05602982	3.721058182	7.240339983	3.985134625	2.986046322	4.515547031
MD00G1084100	0	0	0	0	0	0
MD00G1084200	0	0	0	0	0	0
MD00G1084300	1.427666169	1.091467337	1.095407518	1.227373039	1.226221309	0
MD00G1084400	0	0	0	0	0	0
MD00G1084500	0	0	0	0	0	0
MD00G1084600	3.128120548	4.304671961	3.943050421	1.344631857	0.806022057	1.523599316
MD00G1084700	0.281985736	0	0.092725547	0	0	0
MD00G1084800	0	0	0	0	0	0
MD00G1084900	0	0	0	0	0	0
MD00G1085000	0	0	0	0	0	0
MD00G1085100	0.243158628	0.223077108	1.119412066	0	0	0
MD00G1085200	5.264882499	7.464663599	10.07275419	1.234431978	0	0.932488055
MD00G1085300	0.826528024	0	0	0	0	0
MD00G1085400	47.32176808	20.95831299	28.97536988	67.33705418	42.04616696	133.5240616
MD00G1085500	8.099918769	12.17854754	8.730365661	8.51100313	3.246606363	9.643798398
MD00G1085600	0	0.209675634	0.300617943	0.58945928	1.177812298	0
MD00G1085700	0	0	0	0	0	0
MD00G1085800	0	0	0	0	0	0
MD00G1085900	2.795210518	1.631868645	1.169828334	1.310759452	1.309529475	2.475364284
MD00G1086000	0	0	4.130660696	0	0	0
MD00G1086100	1.895695681	1.73913759	1.246725609	0.488922233	1.563083018	0
MD00G1086200	31.64298114	22.64317466	28.30209344	13.60182891	6.522751376	19.11112995
MD00G1086300	0	0	0	0	0	0
MD00G1086400	0	0	0	0	0	0
MD00G1086500	2.807832666	3.720809081	2.256958937	1.341061295	4.501737688	6.078214079
MD00G1086600	0	0	0	0	0	0
MD00G1086700	0	0	0	0	0	0
MD00G1086800	0	0.190691577	0.546799917	0	0	0
MD00G1086900	0	0	0	0	0	0
MD00G1087000	1.651006381	1.135992166	1.357253669	1.774224924	0	0
MD00G1087100	0.371108318	0	0	0	0	1.807540252
MD00G1087200	0	0	0	0	0	0
MD00G1087300	8.834840309	4.342074324	6.432867794	5.696523304	6.178993105	4.917880131
MD00G1087400	4.730147945	6.870880585	4.66625258	7.455316241	2.031360109	6.143710525
MD00G1087500	8.266990769	9.606719627	10.14884184	1.895248214	3.976286518	7.516255126
MD00G1087600	2.125923331	2.275410245	3.961389342	5.635312277	2.556335345	6.385359597
MD00G1087700	5.089264459	4.881187559	5.629065757	4.971898545	3.576407808	4.506917598
MD00G1087800	0	0	0	0	0	0
MD00G1087900	0	0	0.278707851	0	0	0
MD00G1088000	0	0	0	0	0	0
MD00G1088100	4.130930651	3.158144372	0.905584351	0.591897581	2.838442378	3.35338905
MD00G1088200	0	0	0	0	0	0
MD00G1088300	0	0	0	0	0	0
MD00G1088400	0	0	0	0	0	0
MD00G1088500	5.005776867	2.296184667	1.097368506	0	0	1.625427174
MD00G1088600	2.62371753	3.008793702	4.098103764	2.819531825	2.028157965	2.236363594
MD00G1088700	0	0	0	0	0	0
MD00G1088800	0	0	0	0	0	0
MD00G1088900	0	0	0	0	0	0
MD00G1089000	0	0	0	0	0	0
MD00G1089100	114.2835844	115.817538	118.8574942	27.41868074	26.02330429	27.83179044
MD00G1089200	2.897794661	2.658477134	1.111697583	1.038021328	1.244456737	1.881887391
MD00G1089300	0	0	2.211363807	0	0	0
MD00G1089400	0.712051683	0	0.702433209	0	0	0
MD00G1089500	2.597275643	0	2.846879283	0	1.784638348	0
MD00G1089600	2.344254659	3.345458412	4.282570753	0	0.536927578	0.761203571
MD00G1089700	93.72319448	84.59165237	77.79567798	80.05286691	63.46117052	81.54831074
MD00G1089800	3.893382007	2.381228544	6.401316283	3.905024097	4.68163169	1.896331703
MD00G1089900	12.52789856	6.567581952	11.18165409	9.231692911	3.689212069	0.871700863
MD00G1090000	6.483648458	4.069813726	2.693080679	1.760220278	2.461995958	3.324169361
MD00G1090100	0	0	0	0	0	0
MD00G1090200	0	0	0	0	0	0
MD00G1090300	0	0	0.997380487	0	0	0
MD00G1090400	0	0	0	0	0	0
MD00G1090500	10.63103111	0.60956599	6.117665142	1.713667546	6.848237972	1.941752821
MD00G1090600	0	0	0	0	0	0
MD00G1090700	0	0	0	0	0	0
MD00G1090800	0	0	0	0	0	0
MD00G1090900	1.13806551	1.252892557	0.748461596	0.782721314	0.703788149	0.665174813
MD00G1091000	0	0	0	0	0	0
MD00G1091100	3.606245084	1.272469003	2.736562711	0.4769708	1.143655741	2.161818141
MD00G1091200	4.263841046	5.588152987	0.801189449	1.570992572	0.62780736	0.59336271
MD00G1091300	0	0	0	0	0	0
MD00G1091400	1.285267033	0	0.845270335	4.419806645	1.32469777	2.504036457
MD00G1091500	0	0	0	0	0	0
MD00G1091600	3.983654889	4.111492965	3.274869362	2.140482276	2.052934764	3.395525876
MD00G1091700	0	0	0	0	0	0
MD00G1091800	13.62990268	9.29804122	13.56070971	11.71770785	11.88681558	12.25597686
MD00G1091900	0	0	0	0	0	0
MD00G1092000	2.493514319	5.147065631	1.639887767	1.607766743	0.642503225	1.82175686
MD00G1092100	1.032999726	2.132298717	1.528568776	0.888075967	0	0.754707652
MD00G1092200	3.39677716	1.869750372	3.127500241	1.168091756	0	0.661781064
MD00G1092300	0	0	0	0	0	0
MD00G1092400	0	0	0	0	0	0
MD00G1092500	10.7697817	10.77856097	21.24860458	13.46741084	10.09108007	15.25989276
MD00G1092600	5.42930335	3.113074014	2.231651548	0	2.098450902	1.983319395
MD00G1092700	0	0	0	0	0	0
MD00G1092800	0	0	0.748461596	0.978401642	0	0
MD00G1092900	19.30519433	11.96679313	6.176567874	16.14822773	7.528768203	8.132231251
MD00G1093000	1.309278905	5.405178067	0.430531007	0	0.674723151	1.275408933
MD00G1093100	0	0	0	0	0	0
MD00G1093200	0	1.423741542	0	1.334184057	0	0
MD00G1093300	2.932900103	5.381366709	2.571806366	2.101192953	2.015252408	1.42851419
MD00G1093400	6.72727574	4.681976541	5.18707357	3.789175697	3.347285097	2.937662282
MD00G1093500	5.463514962	0	0.513306018	0.671002298	1.608894361	2.28093356
MD00G1093600	0.458202562	0.420361405	0.602684148	0	0	0
MD00G1093700	1.782512244	0	0	0	0	0
MD00G1093800	0	0	0	0	0	0
MD00G1093900	0	0	0	0	0	0
MD00G1094000	0	0	0	0	0	0
MD00G1094100	10.50770712	4.434361678	3.593466186	2.710061366	5.198435188	9.417010841
MD00G1094200	0	0	0	0	0	0
MD00G1094300	0	0	0	0	0	0
MD00G1094400	0	0	0	0	0	0
MD00G1094500	0	1.637493623	0	0	0	0
MD00G1094600	7.878915068	4.216465336	6.045266738	2.257849943	4.060316241	3.837546996
MD00G1094700	0	0	0	0	0	0
MD00G1094800	3.263570212	0.598808943	2.575588434	1.683426354	4.036432028	3.179144325
MD00G1094900	1.286094636	1.17988111	0	0	2.209251271	0.417608141
MD00G1095000	0	0	0	0	0	0
MD00G1095100	0.342473417	0.314189877	0	0	0	0.667227821
MD00G1095200	0	0	0	0	0	0
MD00G1095300	3.400029739	6.238469163	6.288940797	2.740336549	1.314127248	2.898064536
MD00G1095400	0	0	0.706209732	0	0	0
MD00G1095500	0	0	0	7.840615897	0	0
MD00G1095600	0	0	0	0	0	0.655096406
MD00G1095700	15.43901933	21.96860825	17.19903114	14.35652764	6.17022028	8.901002284
MD00G1095800	1.614962579	1.851986421	2.124196646	1.38839287	2.080635066	2.359777231
MD00G1095900	0	0	0	0	0	0
MD00G1096000	7.210487256	10.29000205	7.903430212	5.51013199	4.128721088	7.804397621
MD00G1096100	0	0	0.786792513	0	0	0
MD00G1096200	1.09501369	2.344021848	0	0.313796579	0	0.711124388
MD00G1096300	0	0	0	0	0	0
MD00G1096400	0	0	0	0	0	0
MD00G1096500	0	0	0	0	0	0
MD00G1096600	20.62506798	15.66637387	18.23159701	15.44355823	15.08619832	17.06698532
MD00G1096700	17.33771675	6.362345016	0	2.981067503	0	6.75568169
MD00G1096800	0	0	0	0	0	0
MD00G1096900	0	0.269068335	0.578656432	0.756429463	0	0
MD00G1097000	11.67161414	9.815392749	11.8337847	15.88741307	10.52597687	8.053522658
MD00G1097100	1.258541254	0	3.310775302	1.081975351	0	0
MD00G1097200	0	0	0	0	0	0
MD00G1097300	12.84122879	3.624837516	12.01813891	3.396824691	4.072364658	6.735635157
MD00G1097400	0	0	0	0	0	0
MD00G1097500	2.427766677	0.685312899	0.491276335	1.44496063	0.769922519	2.364962342
MD00G1097600	0	0	0	0	0	0
MD00G1097700	1.285267033	0	1.690540671	0	0	0
MD00G1097800	0.385282594	0.706927224	0.506770872	0	0.794205376	0
MD00G1097900	0	0	0	0	0	0
MD00G1098000	0	5.18713479	0.929617906	2.430424461	0	0
MD00G1098100	0	0	0	0	0	0
MD00G1098200	0	0	0	0	0	0
MD00G1098300	1.555533466	0	0.511507049	0.668650655	0	0
MD00G1098400	5.351835396	1.963939297	8.095298051	4.140904055	3.861217133	5.2133878
MD00G1098500	3.560258413	2.449672947	2.634124535	1.530387595	0	0
MD00G1098600	0	0	0	0	0	0
MD00G1098700	0	0	0	0	0	0
MD00G1098800	0	0	0	0	0	0
MD00G1098900	0	0	0	0	0	0
MD00G1099000	0	0	0	0	0	0
MD00G1099100	1.645904384	3.397445052	1.082447549	1.768742152	0.42409978	5.210810105
MD00G1099200	17.75382195	57.00661134	55.46100427	45.78919684	68.61934448	47.5599991
MD00G1099300	7.719053023	7.081566626	3.807391598	8.295144355	5.96689952	7.519367447
MD00G1099400	4.546217685	0.9268363	1.328831665	0	2.603161778	1.476203586
MD00G1099500	0	0	0.159857625	0	0	0.236781834
MD00G1099600	0.62105254	0	1.633768783	1.067845076	0.640105825	0.60498642
MD00G1099700	0	0	0	0	1.854576878	0
MD00G1099800	31.98663453	32.75719087	35.71290778	23.66201513	23.00089759	34.7823254
MD00G1099900	0	0	0.992857219	0	0	0
MD00G1100000	4.580974701	2.33480551	3.347477322	1.312763671	3.147676352	0.991659698
MD00G1100100	33.85262661	41.40916078	11.13178052	38.8044041	5.815198685	5.496147816
MD00G1100200	0	0	0	0	0	0
MD00G1100300	0	0	0	0	0	0
MD00G1100400	11.62452628	4.847500964	2.085000161	2.725547431	3.267587832	2.05887442
MD00G1100500	1.04189096	0	1.370422641	0.447859906	0	0
MD00G1100600	2.386979348	1.824873384	4.578652877	1.539075185	0.820069847	1.743922611
MD00G1100700	0	0	0	0	0	0
MD00G1100800	0	0	0.739611543	0	0	0
MD00G1100900	0	0	3.87477906	0	0	0
MD00G1101000	0	0	0	0	0	0
MD00G1101100	0	0	0.382290483	0	0.399414112	0
MD00G1101200	0	0	0	0	0	0
MD00G1101300	0	0	5.187796608	0	4.878152451	0
MD00G1101400	2.006535031	2.577152411	0.263924071	0.690012008	0.827237426	1.954627614
MD00G1101500	0.573443862	0	0	0	0	0
MD00G1101600	3.170325349	0	0	0	6.535175665	0
MD00G1101700	9.668277385	1.7246857	2.119483826	2.539739639	3.04482771	3.924236238
MD00G1101800	0	0	0	0	0	0
MD00G1101900	1.152845581	0	0	0	0	0.280755603
MD00G1102000	0	0	0	0	0	0
MD00G1102100	1.420154273	0.260573857	0	0.244183004	0.292744644	1.383416046
MD00G1102200	0	0	0	0	0	0
MD00G1102300	0	0	0	0	0	1.07731801
MD00G1102400	0	0	0	0	0	22.36363594
MD00G1102500	0	0	0	0	0	0
MD00G1102600	2.403495752	0	0	0	0	0
MD00G1102700	142.862786	66.5925445	69.02219282	43.3248477	47.17579933	53.14469596
MD00G1102800	0	0	0	0	0	0
MD00G1102900	3.003014539	2.755007314	1.974966323	0.774512802	0.309514409	0.585065803
MD00G1103000	0	0	0	0	0	0
MD00G1103100	0	0	0	0	0	0
MD00G1103200	31.27770646	16.39691601	11.75436332	10.2436682	9.210650266	7.254423292
MD00G1103300	4.591505678	3.008793702	3.451034749	2.25562546	5.40842124	3.833766161
MD00G1103400	0	0	0	0	0	0
MD00G1103500	0	0	0	0	0	0
MD00G1103600	0	0	0	0	0	0
MD00G1103700	0	0	0	0	0	0
MD00G1103800	3.324092912	3.920874532	5.309165887	1.632995608	2.936633858	4.163273167
MD00G1103900	2.75566359	2.528084112	2.174751823	1.658342187	1.136081862	1.342188415
MD00G1104000	11.62350128	9.774931625	8.918380901	9.992792715	7.6539521	9.750198211
MD00G1104100	21.28696954	13.46824965	13.03412449	7.572634538	9.835187191	6.435401302
MD00G1104200	5.22756956	4.110724318	6.384801389	3.852147799	6.542506204	5.819813279
MD00G1104300	0.578677378	0.796330015	2.093155311	0.49749236	0.298215317	1.127414937
MD00G1104400	0.600602908	0.275500731	0	0	0.619028818	0.585065803
MD00G1104500	0	0	1.282137727	0	0	0
MD00G1104600	0.195011225	0	0.769507968	0	0	0
MD00G1104700	0	2.294028625	0.822253584	0	0	0
MD00G1104800	3.698712907	1.939000386	4.170000321	1.817031621	2.72298986	4.632467445
MD00G1104900	0.851910842	1.563109716	0.560268757	0.366196392	0.439023317	0.414936303
MD00G1105000	4.552262039	1.044077131	1.496923192	0	0	7.760372814
MD00G1105100	0	0	0	0	0	0
MD00G1105200	0	0	1.4169904	0	28.86897988	29.3839359
MD00G1105300	16.39823456	42.12311183	20.85000161	1.879687883	66.47851107	175.7142824
MD00G1105400	0.415456052	1.143435485	0	0.178585011	0.642302756	2.023542722
MD00G1105500	0	0	0	0	0	0
MD00G1105600	6.08934442	9.310748804	17.35381231	15.70513611	6.276159556	17.79545421
MD00G1105700	0	3.793696407	1.359782713	0	0	0
MD00G1105800	0	0	0	0	0	0
MD00G1105900	0	0	0	0	0	0
MD00G1106000	0	0	0	0	0	0
MD00G1106100	0	2.996982932	2.148429999	0	1.346797733	1.272905677
MD00G1106200	0	0	0	0	0	0
MD00G1106300	0	0	0	0	0	0
MD00G1106400	4.020340116	1.844157976	6.213451566	1.900970581	2.071840111	4.503787794
MD00G1106500	4.781881525	1.79466735	3.144858225	2.242370071	2.240265899	3.599501312
MD00G1106600	8.06991907	5.182419213	7.430182391	2.081327129	1.66349926	8.647272564
MD00G1106700	0	0	0	0	0	0
MD00G1106800	0	0.416918172	0	0	0	0
MD00G1106900	0.813897706	0	0	0	0	0
MD00G1107000	19.08253156	27.23245765	26.49411032	14.58254676	13.11197665	30.98147017
MD00G1107100	0	0.50983733	0.548226253	0.477767079	2.291130033	2.165427186
MD00G1107200	6.818402726	2.234034826	3.523299467	0.837403015	2.007881331	1.897718924
MD00G1107300	0.808461838	1.483388273	3.456011195	0.347519709	0.833264657	0
MD00G1107400	0	0	0	0	0	0
MD00G1107500	0.376352924	0.863178521	1.485076429	0.323552832	0	0.733233965
MD00G1107600	58.46946796	51.15221706	49.35475708	56.22598299	58.39944211	41.98370224
MD00G1107700	330.0868157	446.540383	380.819147	199.6062677	155.6909497	177.1237552
MD00G1107800	7050.303481	7949.487685	6746.122119	6723.838736	7339.092118	4813.87782
MD00G1107900	1.625807871	0	0	0	0	0
MD00G1108000	6.973914168	6.949514657	8.144943738	4.651692834	4.089648488	6.910634115
MD00G1108100	1.891387282	0	0	0	0	0
MD00G1108200	8.277119695	6.272928275	8.757000675	3.093864651	2.967323005	2.103390624
MD00G1108300	0	0	0	0	0	0
MD00G1108400	0	0	0	0	0	0
MD00G1108500	0	0	3.172826331	0	0	0
MD00G1108600	0	0	0	0	0	0
MD00G1108700	14.92754088	11.86876918	4.581390488	7.699977047	7.179901515	11.6331021
MD00G1108800	3.572996368	0	0	2.04781739	0	0
MD00G1108900	20.06748492	5.414761716	4.657979082	17.25213533	1.216655044	10.3491294
MD00G1109000	0	0	0	0	0	0
MD00G1109100	272.1446345	213.4853209	297.2607457	238.0332952	168.2962596	153.6837541
MD00G1109200	19.88555326	83.91910272	60.68172511	17.77955672	21.31544751	8.52329733
MD00G1109300	729.1106536	1003.962588	1169.077317	487.7847133	569.5127781	147.0386428
MD00G1109400	0	2.917763319	3.486067148	3.645636691	1.092664721	8.261725379
MD00G1109500	0.401307006	0	0	0	0.827237426	0
MD00G1109600	5.286983744	7.006064629	7.59798588	3.871880615	2.623680818	4.959465147
MD00G1109700	612.5068574	918.2838379	547.1615594	191.8409454	252.7084824	164.5963605
MD00G1109800	0	0	0	0	0	0
MD00G1109900	0.27063753	0.49657327	0	0	0.278940425	0
MD00G1110000	23.88406541	0	0	0	9.231301948	5.816551052
MD00G1110100	1.523497307	1.397677624	1.001945157	0	0	2.22612852
MD00G1110200	8.916540044	14.54250289	12.37968845	0.851733572	7.147848383	3.860389537
MD00G1110300	1.422581887	3.915289241	0	0	4.398675928	0
MD00G1110400	2.729957246	2.974094646	4.039621019	3.813810603	1.934425395	5.318670977
MD00G1110500	8.114413691	6.026318668	6.86125996	6.311627539	3.982550463	6.022476539
MD00G1110600	0	0	0	0	0	0
MD00G1110700	13.43993169	10.82632416	15.09084311	10.14531688	4.730038517	11.1763124
MD00G1110800	0	0	0	0	0	0
MD00G1110900	0	0	0	0	0	0
MD00G1111000	1.211589305	3.334586651	0	0	0	1.770369724
MD00G1111100	0	0	0	0	0	0
MD00G1111200	0	0	0	0	0	0
MD00G1111300	0	0	0	0	0	0
MD00G1111400	14.9891555	8.0215682	3.285928959	4.295421842	2.57483469	3.650349581
MD00G1111500	7.325079351	17.17366479	11.77591778	3.498563328	0	0.792842839
MD00G1111600	0	0	0	0	0	0
MD00G1111700	5.029046021	3.903914199	4.833905079	3.990923606	1.993589322	1.507368837
MD00G1111800	31.06359138	20.79596252	19.60110492	15.51809162	9.518446271	20.03702817
MD00G1111900	3.565979236	3.598626854	5.393974706	1.226277366	1.470151997	3.126357247
MD00G1112000	0	0	0	0	0	0
MD00G1112100	0	0	0	0	0.486662018	0
MD00G1112200	0	1.241433174	1.779878186	3.490030247	2.789404247	0
MD00G1112300	0	0	0	0	0	0
MD00G1112400	0	0.426823984	0	0	0	0
MD00G1112500	1.640833822	1.128992831	2.697782093	0.352658632	0	0.399596699
MD00G1112600	30.26219651	11.10518403	27.86318397	15.60995347	20.79374075	23.58347063
MD00G1112700	0	0	0	0	0	0
MD00G1112800	0	0	0	1.241572582	0	0
MD00G1112900	0	0	0	0	0	0
MD00G1113000	1.784901671	0	0	0	0	0
MD00G1113100	1.32623172	1.216703429	1.744422445	0	0	0
MD00G1113200	0.510950363	1.406258914	0.672064518	1.757068183	1.579877463	3.484127472
MD00G1113300	1.489414593	0	0	0	0	0
MD00G1113400	0	0	0	0	0	0
MD00G1113500	5.840073011	0	0	1.673581756	0	0
MD00G1113600	0	0	0	0	0	0
MD00G1113700	0.489895749	0.898874351	1.610927276	0	0.252462636	0.954445095
MD00G1113800	1.993318333	1.600110723	2.294124428	1.92787599	1.027235696	1.699033719
MD00G1113900	21.77090509	15.46291447	18.01281784	15.69777318	10.13365847	17.10299162
MD00G1114000	0	0	0	0	0	0
MD00G1114100	0	2.819008253	1.347230873	0.880561478	0	4.988811094
MD00G1114200	8.535491324	1.305096414	0.935576995	2.446004105	0	1.38578086
MD00G1114300	4.262622318	1.955294507	1.927311073	3.435563989	3.020459341	2.335697871
MD00G1114400	10.63810903	11.38614075	11.36894229	4.572822587	4.111678431	6.476818665
MD00G1114500	5.536206062	5.369220598	3.224839878	5.303452948	5.37999137	4.622561955
MD00G1114600	3.635986819	5.091339041	3.020523372	6.41627866	6.508877171	5.033264427
MD00G1114700	0	0	0	0	0	0
MD00G1114800	20.78120778	6.354989704	9.617515192	6.61693596	4.759723316	7.497635171
MD00G1114900	0	0	0	0	0	0
MD00G1115000	0	0	0	0	0	0
MD00G1115100	4.289744351	2.361282686	0	0	0	0
MD00G1115200	3.761402956	3.450763398	2.473729004	9.054360957	6.202878597	5.86255767
MD00G1115300	0.447725839	0.410749914	0.294451939	0.769825098	0.922923261	0
MD00G1115400	0	0	0	0.534421065	0.640703497	1.2111026
MD00G1115500	0.679355432	0	0.446785749	0	0	0
MD00G1115600	0.855193736	0.392283315	0.140606947	0	0.220357561	0.416535287
MD00G1115700	8.856073158	24.85197678	24.32500187	5.822178784	4.295420625	4.567221425
MD00G1115800	0.650799925	0	0	0	0.670765831	0
MD00G1115900	0	0	0	0	0	0
MD00G1116000	4.577974718	1.799956154	3.010756617	1.686733675	0	1.274156075
MD00G1116100	5.435608495	3.267150143	5.423817985	3.545053246	2.318221097	5.294993757
MD00G1116200	0	0	0	0	0	0
MD00G1116300	4.456280611	0.817650765	1.172289247	0	0	6.945600453
MD00G1116400	4.315165058	0.565541779	2.02708349	0	1.270728601	0.600505039
MD00G1116500	0	7.932274305	0	0	0	0
MD00G1116600	76.5585117	44.00853496	30.5921421	41.24027008	40.95186497	32.09686323
MD00G1116700	3.428261191	2.516107607	1.5782442	1.473648199	0.706687379	2.671659906
MD00G1116800	1.551907513	0	5.103147246	1.334184057	0	0
MD00G1116900	0	0	0	0	0	0
MD00G1117000	0	0	0	0	0	0
MD00G1117100	0	0	0	0	0	0
MD00G1117200	0	0	0	0	0	0
MD00G1117300	0	0	0	1.362773715	0	0
MD00G1117400	0	0	0	0	0	0
MD00G1117500	0	0	0	0	0	0
MD00G1117600	0	0	0	0	0	0
MD00G1117700	0	0	0	0	0	0
MD00G1117800	0	0	0	0	0	0
MD00G1117900	0	0	0	0	0	0
MD00G1118000	0	0	0	0	0	0
MD00G1118100	0	0	0	0	0	0
MD00G1118200	0	0	0.230690218	0	0	0
MD00G1118300	0	0	0	0	0.998825975	0
MD00G1118400	0	0	0	0	0	0.472012695
MD00G1118500	0	0	6.138084585	0	0	0
MD00G1118600	3.99460994	1.832355365	1.313550101	1.430912401	1.37238689	2.91845449
MD00G1118700	0	2.262167117	2.432500187	0	0	0
MD00G1118800	0	0	0	0	0.473236858	0
MD00G1118900	0	0.711870771	1.530944174	0	0	0
MD00G1119000	0	0	0	0	0	0
MD00G1119100	0	0	0	0	0	0
MD00G1119200	0	0	0	0	0	0
MD00G1119300	0	0	0	0	0	0
MD00G1119400	1.625807871	1.491538758	3.207692555	0.698858316	2.513529102	1.583749554
MD00G1119500	0	0	0	0	0	0
MD00G1119600	0	0	0	0	0	0
MD00G1119700	2.23412189	0	2.93859083	7.682751148	0	0
MD00G1119800	0	0	0	0	0	0
MD00G1119900	2.92967359	2.01579248	3.853465643	3.777986538	2.264664834	5.707770669
MD00G1120000	127.2691759	97.9264943	79.2000061	111.7670529	112.1323306	74.31944174
MD00G1120100	5.093866284	3.037569464	2.512528885	2.627536161	2.100056449	1.240523034
MD00G1120200	0	0	0	0	0	1.412953033
MD00G1120300	0	0	0	0	0	0
MD00G1120400	68.72934477	38.45555785	24.33879938	49.02275045	50.20927645	43.40803301
MD00G1120500	0	0.866361874	0	0	0	0
MD00G1120600	0.668777823	0.460159559	0.219914633	0.574952246	0.861619092	0.325738545
MD00G1120700	3.983229285	2.610192827	3.368077183	1.467602463	2.345960495	6.097435782
MD00G1120800	0	2.979439617	0	0	0	0
MD00G1120900	0.250477172	0	0.329458265	0	0.258161567	0
MD00G1121000	0	0	0	0	0	1.02943721
MD00G1121100	0	0	0	0	0	0
MD00G1121200	0.523265646	0.480051183	0.458842058	0.149951522	0.898864874	0.169909731
MD00G1121300	0.856844689	0	0	0	0	0
MD00G1121400	33.6769969	42.77872446	30.66653933	37.86071723	42.72021446	15.14113873
MD00G1121500	2.695418313	1.978251406	3.545344403	0.463453409	1.111244445	0.52513801
MD00G1121600	0	0	0	0	0	0
MD00G1121700	30.45998865	55.88883465	82.99118287	37.40947454	22.42462238	89.0160411
MD00G1121800	0	0	0	0	0	0
MD00G1121900	0	0	0	0	0	0
MD00G1122000	0	1.984679518	0	0	0	0
MD00G1122100	0	1.740128551	2.494871987	0	0	1.847707813
MD00G1122200	0	0	0	0	0	0
MD00G1122300	0	0	0	0	0	0
MD00G1122400	6.810929138	1.562110285	2.239642116	0	0	1.658683996
MD00G1122500	1.355943632	1.243961551	0	0	1.397542657	1.320866481
MD00G1122600	0	0	0	0	0	0
MD00G1122700	0	0	0	0	0	0
MD00G1122800	0	0	0	0	0	0
MD00G1122900	0	0	0.339945678	0	0	0
MD00G1123000	2.890455817	7.513275735	5.385998968	6.626511844	4.965220295	8.916326631
MD00G1123100	0	0	0	0	0	0
MD00G1123200	0	0	0	0	0	0
MD00G1123300	0	8.909345371	7.806078397	0.927657959	2.224289935	1.051127135
MD00G1123400	0	0	0	0	0	0
MD00G1123500	0	0	0	0	0	0
MD00G1123600	0	0.541476172	1.164494771	0	0.608327522	0
MD00G1123700	0	0	0	0	0	0
MD00G1123800	0	0	0	0	0	0
MD00G1123900	0	0	0	0	0	0
MD00G1124000	0	0	0	0	0	0
MD00G1124100	0	0	0	0	0	0
MD00G1124200	0	0	0	0	0	0
MD00G1124300	0	0	0	2.819531825	0	0
MD00G1124400	2.023611925	0	1.774468222	2.899518544	1.390462907	1.971262742
MD00G1124500	2.861468438	2.041784074	1.254584624	0.820007107	1.966170329	1.54858033
MD00G1124600	3.903164374	1.023090656	0.366708571	0.479367639	1.149402755	1.086340774
MD00G1124700	0.88415448	0.608351715	0.436105611	0.380056415	1.366919213	0.861282128
MD00G1124800	0.725237825	0	0	0	0	0
MD00G1124900	0	0	0	0	0	0
MD00G1125000	0	0	0	0	0	0
MD00G1125100	4.513683548	6.211374117	6.573051354	3.048917465	3.322970677	4.710983842
MD00G1125200	0	2.355212551	0.562789246	0	0	0
MD00G1125300	0	0	1.489285829	1.946819594	0	1.102968439
MD00G1125400	0.483141018	5.762123788	0.635486261	0	0.497963313	0
MD00G1125500	6.022025035	3.683126361	6.380729135	2.588585249	2.068924959	1.303608929
MD00G1125600	2.064397902	1.704516618	2.036511785	1.597297564	0.638319484	3.217589791
MD00G1125700	0	0	0	0	0	0
MD00G1125800	162.2406302	81.83334638	92.24607507	72.79593187	60.62485774	36.52003461
MD00G1125900	0.688725852	1.053077796	1.207862162	0.394734456	0.236618429	0.670909078
MD00G1126000	0	0.921244527	0	0	0	0
MD00G1126100	0	0	0	0	0	0
MD00G1126200	4.16105202	2.290444206	7.115063048	0.715456201	4.28870903	2.432045409
MD00G1126300	0	0	0	0	0	0
MD00G1126400	0	0	0	0	0	0
MD00G1126500	0	0	0	0	0	0
MD00G1126600	0	0	0	0	0	0
MD00G1126700	0.807971266	1.482488159	1.0627428	2.778470682	1.66551807	1.574139423
MD00G1126800	12.52789856	12.72469003	16.77248113	6.154461941	8.300727155	6.101906043
MD00G1126900	7.482945188	5.884249726	3.374566734	3.30846798	2.864648292	5.623226378
MD00G1127000	2.372659741	4.353422106	4.057056621	2.855705434	1.956360498	4.160305759
MD00G1127100	0	0	0.513005312	0	0	0
MD00G1127200	1.619874266	0.743047593	0.798996412	1.392615476	1.252177819	1.972461807
MD00G1127300	2.904906783	1.99875142	3.940292095	2.497365522	0.935633276	2.122319418
MD00G1127400	0	0	0	0.316223735	0.1895562	0
MD00G1127500	6.207630054	5.339030783	8.675350319	2.3348221	2.799157409	9.448505861
MD00G1127600	0	0	0	0	0	0
MD00G1127700	34.8114156	33.93250675	26.47132557	98.19987067	43.72801364	44.50802055
MD00G1127800	0	0	0	0	0	0
MD00G1127900	5.303518242	7.136098074	7.673420666	2.43171518	2.915319999	4.477477828
MD00G1128000	4.571442919	2.287584725	1.366573139	2.858251988	4.71169032	1.214504574
MD00G1128100	6.319408987	5.456483498	3.178140948	3.515362683	2.29880551	3.983249506
MD00G1128200	2.880728322	2.055526851	3.578582006	0.825526385	3.958808335	0.93540208
MD00G1128300	6.83095627	3.362680849	4.492455301	3.151158441	2.575801219	3.732869162
MD00G1128400	0	0	0	0	0	0
MD00G1128500	0	0	0	0	0	0
MD00G1128600	0	0	0	0	0	0
MD00G1128700	0	0	0	0	0	0
MD00G1128800	0	0	0	0	0	0
MD00G1128900	2.631495349	0	1.730632544	0	2.712227055	0
MD00G1129000	1.872766029	4.295254019	1.231645665	0.805014009	2.895330991	1.824319106
MD00G1129100	12.85413003	6.763378688	11.93458354	9.750680758	10.91051474	12.52160422
MD00G1129200	6.753656243	9.782997141	13.3248542	6.417332713	6.594491194	8.65650617
MD00G1129300	112.8107437	78.04476553	81.48875628	71.54562006	34.30967224	75.66363493
MD00G1129400	3.691023275	0.846549025	1.213721507	0.396649314	0	2.247212205
MD00G1129500	0	0.735885689	0	0	0	0
MD00G1129600	8.187773384	10.32841866	5.384781353	4.399423217	4.219483135	2.492488249
MD00G1129700	2.487303823	5.324403301	6.543213456	4.989482844	4.272686456	3.230612415
MD00G1129800	3.337184578	1.530789778	1.463158007	0.956332432	1.146522046	0.541809058
MD00G1129900	0.927900102	0.425634231	0.915365924	0	0	0
MD00G1130000	0.376352924	0.345271408	0.495025476	0.323552832	1.163697193	0
MD00G1130100	11.90200354	15.69615396	12.71966578	9.592708835	11.5004488	10.14484491
MD00G1130200	0.672493256	0	0	0.578146425	0	0.655096406
MD00G1130300	0	0	0	0	0	0
MD00G1130400	0	0	0	0	0	0
MD00G1130500	0.440031939	1.614765688	1.736351753	1.134894172	1.360595066	1.714594692
MD00G1130600	0.399620842	0.36661772	1.051260585	0.343556399	0.823761638	0.778565957
MD00G1130700	0.438582558	0.40236174	0.865316272	0.754104032	0	0
MD00G1130800	0	0	0	0	0	0
MD00G1130900	7.441197565	7.629794417	7.340681039	9.595862257	6.541620611	7.888291047
MD00G1131000	0	10.63556182	6.53507513	11.39034747	6.827795471	12.90637696
MD00G1131100	0.390022451	0.357812022	0.256502656	0.67060921	1.607951833	1.519731558
MD00G1131200	0.624255343	1.43175134	1.436919942	0.805014009	2.251924104	0.304053184
MD00G1131300	2.857374778	2.621395371	1.252789796	0	0.981678748	1.855637889
MD00G1131400	0	0	0	0	0	0
MD00G1131500	0	0	0	0	0	0
MD00G1131600	2.31284281	1.818715002	0.869181208	1.136208358	0.340542653	2.253011462
MD00G1131700	0	0	0	0	0	0
MD00G1131800	13.79091527	3.053925608	3.440250265	6.541313834	2.940829049	4.632467445
MD00G1131900	7.594315475	11.61188444	9.156559641	1.088146313	5.218201101	7.397856756
MD00G1132000	0	0	0	0	0	0
MD00G1132100	0.643254419	0	0.423043511	0	0	0
MD00G1132200	0	0	0	0	0	0
MD00G1132300	0.885330217	2.978118944	1.746742156	1.268539363	2.433310088	2.58728235
MD00G1132400	0	0.512403625	0.367323854	0	0.575665642	0
MD00G1132500	0	0	0	0	0	0
MD00G1132600	4.32317093	2.379682292	2.27454563	0.743331118	0	2.10566702
MD00G1132700	0	0	0	0	0	0
MD00G1132800	0	0	0	0	0	0
MD00G1132900	0	0	0	0	0	0
MD00G1133000	0	0	0	0	0	0
MD00G1133100	0	0	0	0	0	0
MD00G1133200	4.529036213	0	1.985714439	1.297879729	1.555994206	4.411873757
MD00G1133300	1.602330501	3.675000731	3.161372085	0.688766499	0	0
MD00G1133400	0	0	0	0	0	0
MD00G1133500	0	0	0.917924599	0	0	0
MD00G1133600	0	0	0	0	0	0
MD00G1133700	0	0	0	0	1.078920511	0
MD00G1133800	0	0	0	0	0	0
MD00G1133900	0	0	0	0	0.84298949	0
MD00G1134000	0	0	0	0.912862776	0	0
MD00G1134100	0	0	0	0	0	0
MD00G1134200	0.385952651	0.354078331	0.253826107	0	0	0
MD00G1134300	0	0	0	0	0	0
MD00G1134400	0	0	0	0	0	0
MD00G1134500	0	0	0	0	0	0
MD00G1134600	0.671814655	1.848996332	3.092785304	1.732689083	0.692425272	1.963306082
MD00G1134700	2.857374778	0	1.879184694	0	5.890072488	0
MD00G1134800	7.402909451	7.244300922	9.412639717	3.39430666	3.052009391	4.32684135
MD00G1134900	0	0	0	0	0	0
MD00G1135000	0	0	0	0	0	0
MD00G1135100	0	0	0	0	0	0
MD00G1135200	0	0	0	0	0	0
MD00G1135300	0	0	3.909375301	0	0	0
MD00G1135400	6.505879381	11.27399247	19.01628811	4.350222284	2.980210401	3.520876451
MD00G1135500	0	0	0	0	0	0
MD00G1135600	9.52393378	5.824926227	7.456574144	1.169683162	4.20690804	2.208942242
MD00G1135700	3.015938044	0.691715879	0.495866403	0	0.777116019	1.468959099
MD00G1135800	0	0	0.995113713	0	1.559530556	0
MD00G1135900	0	0	0	0	0	0
MD00G1136000	0.603051017	1.659742178	3.966032914	1.555339567	1.243104067	2.937252909
MD00G1136100	14.50826855	14.04953669	7.421187012	19.40220205	50.67530282	52.60598624
MD00G1136200	7.708896375	18.00208779	4.148052951	13.85725694	28.17004668	29.35521476
MD00G1136300	71.8196681	75.11273339	49.59466402	72.24023773	144.3448994	145.5204444
MD00G1136400	10.35639614	0	4.865000375	3.815766403	1.524874322	0
MD00G1136500	4.563530015	2.3259144	3.001256895	0.871843047	1.567844885	5.433358618
MD00G1136600	7.20689861	6.839699009	10.62346106	2.991082287	3.329792752	4.599613066
MD00G1136700	2.827041712	0	0.929617906	0	1.456886295	0
MD00G1136800	1.807924843	1.243961551	0.891751596	0	0.931695105	0
MD00G1136900	0	0	0	0	0	0
MD00G1137000	0	0	0	0	0	0
MD00G1137100	0	0	0	0	0	0
MD00G1137200	4.619826453	7.06382176	4.051041176	2.647794729	1.058124047	2.500175182
MD00G1137300	30.70290811	25.57292074	15.941142	12.8504269	10.40948794	10.23190625
MD00G1137400	58.8353402	30.53925608	21.38337374	5.324325214	12.76638967	14.32832954
MD00G1137500	13.93849938	14.47981969	15.09827703	4.934180694	5.704194276	6.788960911
MD00G1137600	0	0	0	0	0	0
MD00G1137700	0	0	0	0	0	0
MD00G1137800	29.00127166	32.39012008	17.41448998	22.76451547	9.097261579	14.73966914
MD00G1137900	0	0	0	0	0	0
MD00G1138000	0	0	0	0	0	0
MD00G1138100	0	0	0	0	0	0
MD00G1138200	12.63553888	9.469536768	9.597354388	7.649892549	7.153580419	11.09513721
MD00G1138300	33.56815075	30.12641264	23.35626778	22.7942202	16.29615415	13.50642682
MD00G1138400	0	0	0	0	0	0
MD00G1138500	0	0	0	0	0	0
MD00G1138600	0	0	0.435238602	0	0	0
MD00G1138700	0	0	0	0	0	0
MD00G1138800	0	0	0	0	0	0
MD00G1138900	0	0	0	0	0	0
MD00G1139000	0	0.577847797	0	0	0	0
MD00G1139100	0	0	0	0	0	0
MD00G1139200	0	0	0	0	0	0
MD00G1139300	28.90777623	37.53656057	30.12595423	21.79345541	19.25192029	18.19566371
MD00G1139400	3.239748532	2.972190372	0.532664275	2.088923214	0.834785213	1.577969446
MD00G1139500	0	0	0	0	0	0
MD00G1139600	2.275353121	1.669952485	4.189952476	0	0	0.88659664
MD00G1139700	0	0	0	0	0	0
MD00G1139800	0	0	0	0	0	0
MD00G1139900	0	0	0.224538479	0	0	0
MD00G1140000	0.709774332	0	0.23339554	0	0.365774757	0
MD00G1140100	10919.78937	13451.81518	14953.36053	7987.55744	5128.070654	8600.947889
MD00G1140200	5.906689814	4.386711899	6.289354097	2.418102917	1.449500306	2.739946947
MD00G1140300	0.336076892	0	0	0	0	0.654765717
MD00G1140400	0	0	0	0	0	0
MD00G1140500	0.176737012	0	0.697398514	0.151941853	0	0
MD00G1140600	0.494995036	2.497634326	2.441542939	1.914975704	2.295814499	2.16985464
MD00G1140700	9.483879249	7.830578481	14.03365493	5.29967556	6.353643007	10.16239297
MD00G1140800	85.72602156	60.26140831	82.73754818	48.81373409	41.88304471	48.80358679
MD00G1140900	0	0	0	0	0	0
MD00G1141000	0	0	0	0	0	0
MD00G1141100	0	0	0.208400778	0	0	0
MD00G1141200	22.47770866	7.85575719	11.61499286	14.72321442	14.34166364	13.55480828
MD00G1141300	0	0	0	0	0	0
MD00G1141400	0	0	0	0	0	0
MD00G1141500	0	0	0	0	0	0
MD00G1141600	0	0	0	0	0	0
MD00G1141700	2.92370029	7.66355234	3.570922483	5.027044822	3.874367003	5.289266468
MD00G1141800	0	0	0	0	0	0
MD00G1141900	0	0	0	0	0	0
MD00G1142000	4.453299821	0	0	0	0	0
MD00G1142100	0	0	0	0	0	0
MD00G1142200	0.584520038	3.7537277	2.690913289	1.005030659	0	0
MD00G1142300	0	0	1.586413166	2.073786089	2.486208133	0
MD00G1142400	0	0.756390243	0	0	0.424887582	0
MD00G1142500	0.233766967	0.857844272	0.307478956	0.803883371	0	1.82175686
MD00G1142600	8.909308462	4.086761762	2.396989236	4.177846427	5.426103882	20.5136028
MD00G1142700	1.236338576	0	0	0.531443789	0	3.010888776
MD00G1142800	0	0	0	0	0	0
MD00G1142900	0	0	0	0	0	0
MD00G1143000	37.7641696	39.77802262	23.91617831	24.04894792	26.66928304	32.6997702
MD00G1143100	0	0	0	0	0	0
MD00G1143200	0	0	0	0	0	0
MD00G1143300	12.73643749	8.851958283	5.83800045	8.958755904	7.160279424	12.78292466
MD00G1143400	315.0709624	230.1509154	192.8102155	312.9821774	625.7594625	571.1827195
MD00G1143500	11.25486112	2.382776807	1.423439642	3.72148869	8.030872566	12.65043125
MD00G1143600	61.78663271	7.642775243	5.935401917	23.87340815	15.02613383	20.28817859
MD00G1143700	0.375151196	0.688337853	0.411204014	0.215013133	0.386660469	0.121815447
MD00G1143800	0	0	0	0	0	0
MD00G1143900	0	0	0	0	0	0
MD00G1144000	0	0	0	0	0	0
MD00G1144100	0	0	0	0	0	0
MD00G1144200	0	0	0	0	0	0
MD00G1144300	4.273616014	1.680289193	1.405295844	2.099458819	1.887739876	0.297361505
MD00G1144400	0	0.631955635	0	0.296101894	0	1.342049544
MD00G1144500	0.591794065	0	1.16760009	0	0.609949729	0
MD00G1144600	1.775382195	0	1.751400135	3.052613123	0	6.917818051
MD00G1144700	5.891755073	11.71121914	4.843473825	2.954686374	6.578550724	11.47868039
MD00G1144800	15.53224084	14.89719809	21.82285428	5.462656039	2.910682693	4.814229158
MD00G1144900	18029.00619	21760.23793	26971.56208	15522.53773	14757.73369	17631.78876
MD00G1145000	8.386165024	6.41132038	3.983240335	1.602141247	4.801913539	12.25383271
MD00G1145100	0	0	0	0	0	0
MD00G1145200	0	0	0	0	0	0
MD00G1145300	0	0	0	0	0	0
MD00G1145400	0.909519567	0.834405904	1.794467351	0	0	1.771982083
MD00G1145500	2.922172597	0.893613931	0.960899855	1.256104522	0.501970333	0.474429731
MD00G1145600	16.31785106	16.46724592	20.92665602	11.22284236	6.727386714	18.28007987
MD00G1145700	2.474975179	2.27057666	2.21958449	1.740887004	0.231900454	2.191772363
MD00G1145800	0	0	0	0	0	0
MD00G1145900	0	0	0	0	0	0
MD00G1146000	0	0	0	0	0	0
MD00G1146100	0	0	0	0	0	0
MD00G1146200	2.386266392	0	0	0	0	0
MD00G1146300	0	0	0	0	0	0
MD00G1146400	0	0	0	0	0	0
MD00G1146500	0	0	0	0	0	0
MD00G1146600	0	0	0	0	0	0
MD00G1146700	0	0	0	0	0	0
MD00G1146800	12.17374017	12.16110157	13.69949313	12.09385532	5.855368688	7.905876988
MD00G1146900	0	0	0.268044098	0	0	0
MD00G1147000	1.860554234	1.422415281	1.42755018	2.132705954	0	0.604141073
MD00G1147100	2.486529685	2.281176924	3.679412048	0	0.640703497	0
MD00G1147200	0.438582558	0.40236174	0.288438757	0	0	0
MD00G1147300	0	0	0	0	0	0
MD00G1147400	0	0	0	0	0	0
MD00G1147500	0	0	4.210096478	0	0	0
MD00G1147600	1.156851995	0	0	0	0	0
MD00G1147700	0	0	0	0	0	0
MD00G1147800	0	0	0	0	0	0
MD00G1147900	0	0	0	0	0	0
MD00G1148000	5.190256241	5.627361148	8.378420206	0	0.972634224	1.378905972
MD00G1148100	6.803471917	7.668251161	9.843635795	3.175163285	3.005226766	3.597770337
MD00G1148200	9.353769831	2.523905461	14.11252175	2.838173358	1.134204041	8.575807501
MD00G1148300	2.173345995	2.326167492	1.429325464	1.868438391	1.866685106	2.117123315
MD00G1148400	0	0	0	0	0	0
MD00G1148500	3.774196844	0.692500138	0.992857219	2.595759458	0.777997103	2.205936879
MD00G1148600	1842.59919	827.5942632	761.3257798	1187.382118	543.2364771	501.9991164
MD00G1148700	0	0	0	0	0	0
MD00G1148800	2.566570252	3.296450155	2.025520588	0.882598243	0.529062024	2.000140146
MD00G1148900	12.94549517	7.634814019	9.73000075	16.69397801	6.671325158	6.305302911
MD00G1149000	3.362466279	2.056515561	1.105681903	1.927154749	15.59530556	6.005050392
MD00G1149100	0	0	0	0	0	0
MD00G1149200	1.203921019	1.963544694	0.703797523	0.575010007	0.551491617	0.912159553
MD00G1149300	2.053030072	2.421615019	0.964427387	2.26928839	5.138893639	8.57108514
MD00G1149400	0	0	0	0	0	0
MD00G1149500	5.7550492	4.723997755	5.577707436	3.906039312	4.370658884	8.851848621
MD00G1149600	0	0	0	0	0	0
MD00G1149700	0	0	3.710593506	0	0	0
MD00G1149800	0	0	0	0	0	0
MD00G1149900	2.079442967	3.815419812	1.36756908	2.979515672	1.428825497	1.350432988
MD00G1150000	7.516272864	5.304256374	8.935714974	4.225012735	1.787738024	2.816089632
MD00G1150100	1.275418244	2.340172879	3.355172672	0	1.314546829	1.242424219
MD00G1150200	25.80497377	13.02061306	22.91075758	24.40315723	25.26681289	17.59619417
MD00G1150300	522.2693864	280.1345294	393.9552935	243.8647701	276.8850742	198.3021152
MD00G1150400	0	0	0	0	0	0
MD00G1150500	1.153844581	0	0.75883888	0	0	2.247991134
MD00G1150600	0	0	0	0	0	0
MD00G1150700	0	0	0	0	0	0
MD00G1150800	2.958970326	1.35730027	4.865000375	0	0	0
MD00G1150900	0	0	0	0	0	0
MD00G1151000	0	0	0	0	2.382616128	0
MD00G1151100	2.454445431	2.251742383	1.614193673	0.527525309	0	1.793213204
MD00G1151200	0	0	0	0	0	0
MD00G1151300	0	0	0	0	0	0
MD00G1151400	3.449576805	3.164689749	0	2.965621557	0	1.68016954
MD00G1151500	4.187222159	3.841415859	7.867925135	1.542762697	2.466104024	3.496201845
MD00G1151600	5.228547041	3.197827861	5.731021384	1.498337593	3.592635837	1.697762938
MD00G1151700	0	0	1.216250094	0	0	0
MD00G1151800	0	0	0	0	0	0
MD00G1151900	3.362466279	4.627160012	4.422727613	0	1.732811729	0
MD00G1152000	4.631431814	4.603018307	7.995522355	3.815766403	3.580139712	7.143399074
MD00G1152100	1.585162674	6.301751254	2.432500187	1.817031621	0.544597972	4.11774884
MD00G1152200	0	0	0	0	0	0
MD00G1152300	0.310381503	0	0.20412589	0	0.319903704	0
MD00G1152400	0.625134576	1.720521469	0.411126792	0.537431888	9.020383312	10.96133142
MD00G1152500	0.734235813	0.168399537	0.241439225	0.473420149	0.189190363	0.357620867
MD00G1152600	15.071527	19.23732666	30.59778779	7.323567408	4.052323493	3.191660641
MD00G1152700	1.068648994	0.653595636	0.702809043	0.918723853	0.734289401	1.04100392
MD00G1152800	0	0	0	0	0	0
MD00G1152900	4.235167451	0.777080307	4.456488893	2.912798781	0	0.825121428
MD00G1153000	0	0	0	0	0	0
MD00G1153100	0	0	1.372570639	0	0	0
MD00G1153200	0	0	0	0	0	0
MD00G1153300	0	0	0	0	0	0
MD00G1153400	0	0	0	0	0	0
MD00G1153500	0	0	0	0	0	0
MD00G1153600	0	0	0	0	0	0
MD00G1153700	0	0	0	0	0	0
MD00G1153800	0	0	0	0	0	0
MD00G1153900	0	0	0	0	0	0
MD00G1154000	0	0	0	0	0	0
MD00G1154100	5.181076446	2.673670279	3.833317416	3.34065152	2.002510053	2.523523122
MD00G1154200	21.47639753	15.22484907	13.48218579	20.98112025	32.19675987	14.26419594
MD00G1154300	0	0	0	0	0	0
MD00G1154400	0	0	0	0	0	0
MD00G1154500	0	0	0	0	0	0
MD00G1154600	0	0	0	0	0	0
MD00G1154700	0	0	0	0	0	0
MD00G1154800	0	0	0	0	0	0
MD00G1154900	45.467105	27.80810309	22.78244078	24.19754305	31.24132757	21.09090869
MD00G1155000	0	0	0	0	0	0
MD00G1155100	0	0	0.660407291	0	0	0
MD00G1155200	0.549087277	2.014961226	2.347237294	1.180133939	0.848899107	2.674414195
MD00G1155300	2.550836488	2.340172879	1.677586336	0	0	0
MD00G1155400	104.4342468	135.730027	104.4544198	56.11421181	67.27386714	69.94117515
MD00G1155500	0	0	0	0	0	0
MD00G1155600	0	0	0	0	0	0
MD00G1155700	0	0	0	0	0	0
MD00G1155800	0	0	0	0	0	0
MD00G1155900	0	0	0	0	0	0
MD00G1156000	2.972180015	2.045039469	2.280468926	2.76813411	1.531681796	2.895292153
MD00G1156100	0	0	0	0	0	0
MD00G1156200	1.148866822	0.702657603	0.629637667	0.987687594	1.7761694	0.932622149
MD00G1156300	0.698236312	2.882572676	3.214420804	2.100972587	2.878630078	2.380607287
MD00G1156400	0.633461773	1.162293285	0.208301634	0.816886242	0.32644788	0.617074636
MD00G1156500	9.830136317	1.639691601	7.052617993	3.841375574	0.921065027	1.74106159
MD00G1156600	0	0	0	0	0	0
MD00G1156700	0	0	0	0	0	0
MD00G1156800	0	1.149172383	1.235700942	0	0	0
MD00G1156900	0.962556612	0.883062826	1.055060322	0.275838535	1.984173816	1.562760102
MD00G1157000	0	0	0	0	0	0
MD00G1157100	0	0	0	0	0	0
MD00G1157200	0	0	0.281394623	0	0	0
MD00G1157300	6.881326339	5.26085376	12.06821798	9.859861507	10.63865806	12.84801479
MD00G1157400	17.78195159	10.50694188	12.68556005	11.65976606	15.22113119	9.394954347
MD00G1157500	0	0	0.722524808	0	0	0
MD00G1157600	0	0	0	0	0	0
MD00G1157700	0	0	0	0	0	0
MD00G1157800	0	0	0	0	0	11.58116861
MD00G1157900	11.18938358	0	0	0	0	0
MD00G1158000	0	0	1.112706566	0	0	0
MD00G1158100	0	0	0	0	0	0
MD00G1158200	0	0	0	0	0	0
MD00G1158300	3.707868137	1.13388327	1.083787212	0.354186238	0.424624656	0
MD00G1158400	0	0	0	0	0	0
MD00G1158500	0	0	0	0	0	0
MD00G1158600	42.59943568	23.44878894	12.0068565	2.092742086	31.36167481	22.52717258
MD00G1158700	5.768255456	2.560586032	3.915930989	2.239549873	1.91781287	2.718888103
MD00G1158800	0	0	1.641117068	0	0	0
MD00G1158900	0	0	0.629094876	0.822363449	0	0
MD00G1159000	0.84703349	2.331240922	0	0	0	0
MD00G1159100	0	0	0	0	0	0
MD00G1159200	0	0.480176982	0	0	0	1.019725538
MD00G1159300	44.47440216	35.54670495	30.8001795	15.93121095	9.723388894	30.52364683
MD00G1159400	2.115340997	2.716900562	3.246081589	1.939809229	2.034888419	1.511120497
MD00G1159500	2.085958193	2.551582753	6.173342512	3.586621162	2.866604469	1.693330137
MD00G1159600	0	0	0	0	0	0
MD00G1159700	0	0	0	0	0	0
MD00G1159800	0	0	0	0	0	0
MD00G1159900	2.64310318	1.885970821	0.965703647	1.514860945	2.421503114	1.144323674
MD00G1160000	18.84885041	18.52735455	13.72431855	34.72386009	20.81476577	17.04972851
MD00G1160100	0	0	0	0	0	0
MD00G1160200	1.873292975	3.093453063	2.710382876	1.288384829	0	0.364966484
MD00G1160300	3.967404878	1.906536985	3.10620058	0.812095574	0.778880187	0.368073463
MD00G1160400	0	0	0.279597723	0	0	0
MD00G1160500	14.95566523	15.490927	19.98880589	13.27223097	9.944832533	12.2189721
MD00G1160600	1.692990015	1.553172591	1.391767431	1.455473517	1.30869697	2.886089063
MD00G1160700	47.66353571	50.23975105	46.35274538	44.46399541	39.71873709	54.82752787
MD00G1160800	0	0	0	0	0	0
MD00G1160900	0	0	0	0	0	0
MD00G1161000	0.800202312	2.569408564	2.894441329	0.687938654	0	0.779501734
MD00G1161100	0	0	0	0	0	0
MD00G1161200	0	0	0	0	0	0
MD00G1161300	7.619666075	0.436899229	3.758369388	1.228250988	0.981678748	0.463909472
MD00G1161400	2.422443869	13.33430223	2.920770389	1.38839287	0.416127013	0.393296205
MD00G1161500	0	0	0	0	0	0
MD00G1161600	0	0	0	0	0	0
MD00G1161700	0	0	0	0	0	0
MD00G1161800	0	0	0	0	0	0
MD00G1161900	0	0	0	0	0	0
MD00G1162000	0	0	0	0	0	0
MD00G1162100	1.093215638	0	0	0	0	0
MD00G1162200	0	0	0	0.90851581	0	0
MD00G1162300	0	0	0	0	0	0
MD00G1162400	0	0	0	0	0	0
MD00G1162500	0	0	0	0	0	0
MD00G1162600	0	0	0	0	0	0
MD00G1162700	0	0	0	0	0	0
MD00G1162800	0	0	0	0	0	0
MD00G1162900	0.162184732	0.446371587	0.106662615	0	0	0
MD00G1163000	3.305701704	1.213078692	3.478451112	2.841931284	0	3.22018591
MD00G1163100	0	0	0	0	0	0
MD00G1163200	0	0	0	0	0	0
MD00G1163300	0	0	0	0	0	0
MD00G1163400	1.825022816	0.334860264	0.960197442	0.941389738	0.752405093	0.355562194
MD00G1163500	0	0	0	0	0	0
MD00G1163600	0	0	0	0	0	0
MD00G1163700	0	0	0	0	0	0
MD00G1163800	1.087856737	1.996029809	0	1.870473727	0	1.059714775
MD00G1163900	0	0	0.450000035	0	0.705234784	0.666542078
MD00G1164000	8.827552618	3.657395937	6.180090297	1.958477196	1.173983652	1.941752821
MD00G1164100	0	0	0	0	0	0
MD00G1164200	0	0	0	0	0	0
MD00G1164300	0	0	0	0	0	0
MD00G1164400	39410.79047	88209.99054	96990.07744	164173.0447	182660.4565	146765.3501
MD00G1164500	0	0	0	0	0	0
MD00G1164600	0	0	0	0	0	0
MD00G1164700	0.347659699	0	0	0	0	0
MD00G1164800	0	0	0	0	0	0
MD00G1164900	1.882695859	3.886225588	7.27428476	4.046411881	3.153239584	4.814229158
MD00G1165000	8.016475897	6.986705183	6.59015704	2.41213409	6.609930835	7.028186611
MD00G1165100	3.014799954	1.382909709	2.974075701	1.295920665	0.517881845	0
MD00G1165200	8.662413128	19.29990161	15.46310528	2.659688478	5.101809998	4.821899199
MD00G1165300	2.474975179	1.513717773	1.085130195	2.837001043	0	0
MD00G1165400	4.53993642	1.96000039	3.863899215	2.066299496	0.825744218	2.601465874
MD00G1165500	0	1.188297902	0	0	0	0
MD00G1165600	0	0	0.291900022	0	0.914924593	0
MD00G1165700	3.063351181	0	0.671549131	1.755720738	2.104887867	3.978806394
MD00G1165800	0	0.4929662	0	0	0	0
MD00G1165900	0	0	0	0	0	0
MD00G1166000	0	0	0	0	0	0
MD00G1166100	0.900904362	0.826502194	1.77746969	0.774512802	1.857086454	0
MD00G1166200	0	0	0	0	0	0
MD00G1166300	7.067604281	3.890351092	5.577707436	6.076061152	8.741317768	8.261725379
MD00G1166400	0	0.113108356	0.243250019	0	0.12707286	0
MD00G1166500	0	0	0	0	0	0
MD00G1166600	0	0	0	0	0	0
MD00G1166700	0.226837589	0.416207919	0.149182294	0	0.467593489	0.441938973
MD00G1166800	0	1.011233645	0.724917274	0.947624107	0	0
MD00G1166900	0	0	0	0	0	0
MD00G1167000	7.240984785	24.72664842	22.48776608	2.766718842	0.829236791	0.391870358
MD00G1167100	1.145900729	1.051265269	0.753614516	0	0	0
MD00G1167200	0	0	0	0	0	0
MD00G1167300	0	0	0	0	0	0
MD00G1167400	0	0	0	0	0	0
MD00G1167500	0	0	0	0	0	0
MD00G1167600	241.4324689	1167.874848	1265.434713	1754.833231	1146.16927	1090.411568
MD00G1167700	1.039450934	1.907213494	2.73442644	0.893622109	5.892371501	0.506280595
MD00G1167800	1.904916519	0	1.252789796	0	0.981678748	0.927818945
MD00G1167900	0	0	0.640131628	0	0	2.844497554
MD00G1168000	0.223712474	0.615710808	0.882762165	0	0.691727263	0.653775647
MD00G1168100	0	0	0	0	0	0
MD00G1168200	1.721443628	1.579276332	1.698190176	1.109951442	0	0
MD00G1168300	1.338975399	0.136488295	1.369810161	0.639513922	0.153339317	0.434779067
MD00G1168400	0.872947976	1.868660774	1.530944174	1.751116575	2.099368057	2.267641407
MD00G1168500	0	0	0	0	0	0
MD00G1168600	1.963918358	0	0	0	0	0
MD00G1168700	0	0	0	0	0	0
MD00G1168800	1.035946561	1.583986311	0	1.484348964	0	0.336382491
MD00G1168900	0	0	0	0	0	0
MD00G1169000	0	0	0	0	0	0
MD00G1169100	0	0	0	0	0	0
MD00G1169200	0	0	0	0	0	0
MD00G1169300	0	0	0	0	0	0
MD00G1169400	0	0	0	0	0	0
MD00G1169500	5.149020288	2.361891421	2.031786699	3.098650212	0.53069872	4.012655482
MD00G1169600	9.91665749	7.443555983	8.893365614	6.200297473	3.252101634	10.53831457
MD00G1169700	0	0	0	0	0	0
MD00G1169800	0	0	0	0	0	0
MD00G1169900	0	0	0	0	0	0
MD00G1170000	0	0	0	0	0	0
MD00G1170100	0	0	0	0	0	0
MD00G1170200	0	0	3.648750281	0	5.718278707	5.404545352
MD00G1170300	5.739382097	5.265388979	7.549138513	9.868361388	17.74638219	0
MD00G1170400	0	0	0.178205142	0	0	0
MD00G1170500	0	3.12422057	2.239642116	0	0	3.317367991
MD00G1170600	1.019553328	0	2.011562176	2.629548057	5.254161139	1.986356638
MD00G1170700	0.789136693	0	0.345989754	0.226141826	0.271115545	0
MD00G1170800	4.359568066	2.571125395	3.686295887	2.409394127	0.96285329	1.820052691
MD00G1170900	67.1274041	74.40543942	74.08912785	90.47881214	79.88129796	64.56575173
MD00G1171000	0	2.667183937	1.912008881	0	0	2.832076167
MD00G1171100	22.29846059	19.87243458	15.50282416	20.81327129	14.44617779	18.61852944
MD00G1171200	2.226211939	3.363883439	2.842063555	1.576142692	1.214740559	2.29618764
MD00G1171300	0	0	0	0	0	0
MD00G1171400	0	0	1.320814581	0	0	0
MD00G1171500	0	0	0	0	0	0
MD00G1171600	1.24675716	0.571896181	2.049859709	0.535922248	0	0
MD00G1171700	16.02775593	9.048668467	12.16250094	16.95896179	21.60238622	20.41717133
MD00G1171800	4.902287286	2.248713277	0.868011962	6.483885137	4.08101454	11.75500094
MD00G1171900	1.433815484	1.753869696	2.04309061	0.410886547	1.231502952	1.86229847
MD00G1172000	893.7380398	414.9566493	585.7884648	667.499191	820.8145021	696.2585947
MD00G1172100	10.17852892	11.03572839	22.2119892	0.795503767	1.430563123	1.802767039
MD00G1172200	0	1.970274586	2.824838927	1.846338582	2.213527241	0
MD00G1172300	23.08320829	12.26028529	16.77892465	11.48907767	6.260889095	9.467816676
MD00G1172400	11.95497299	6.80751219	11.11569745	3.898461031	3.399100655	8.43309863
MD00G1172500	0.87371171	0	0	0	0	0
MD00G1172600	0	0	0	0	0	0
MD00G1172700	0	0	0	0	0	0
MD00G1172800	0	0	0	0	0	0
MD00G1172900	11.32152085	3.17365911	1.447779989	1.081464262	0.648269669	5.514321191
MD00G1173000	0	0	0	0	0	0
MD00G1173100	0	0	0	0	0	0
MD00G1173200	0	0	1.801851991	0	0	0
MD00G1173300	8.936487561	13.04300137	13.35723105	4.889023458	4.605325133	3.165566527
MD00G1173400	0	0	0	0	0	0
MD00G1173500	0	0	0	0	0	0
MD00G1173600	1.82152756	2.506642086	2.395896217	0.782989002	1.408057684	0
MD00G1173700	9.853167326	8.10431904	9.831794582	4.965656713	5.60300848	9.598273961
MD00G1173800	0	0	0.467788498	0	0	0
MD00G1173900	0	0	0	0	0	0
MD00G1174000	0	0	0	0	0	0
MD00G1174100	0	0	0	0	0	0
MD00G1174200	2.502888433	0	3.292105517	2.868997296	3.439566139	0
MD00G1174300	1.889240418	6.932861765	6.460897206	2.273867607	0.778880187	4.784955023
MD00G1174400	0.532188907	0.976475014	0	0	0	0
MD00G1174500	68.84253605	48.76687489	40.69025183	65.17768529	77.24167049	78.94597661
MD00G1174600	8.440802831	1.451945614	2.775594509	7.710146061	4.349879206	7.708543292
MD00G1174700	0	0	0	0	0	0
MD00G1174800	0	9.324963687	0	2.912798781	0	0
MD00G1174900	0	0	0	0	1.292266374	0
MD00G1175000	0	0.683204834	0.979530277	0	1.535108378	0
MD00G1175100	0	0	0	0	0	0
MD00G1175200	0	2.381228544	4.267544188	0.371907057	0	0.84281409
MD00G1175300	1.57020831	0	1.032665174	2.699834719	0	0
MD00G1175400	0	2.013577324	2.405769416	1.257944968	2.262176192	0.712687299
MD00G1175500	9.518975186	16.95198403	9.942767797	6.25798527	2.30847248	11.45454524
MD00G1175600	0.949740832	3.485221806	1.873823254	0	0	0
MD00G1175700	0	0	0	0	0	0
MD00G1175800	0	0	0	0	0	0
MD00G1175900	0	0	0	0	0	0
MD00G1176000	0	0	0	0	0	0
MD00G1176100	0	0	0	0	0	0
MD00G1176200	0	0	0	0	0	0
MD00G1176300	7.981707684	4.307370392	7.71949989	5.247351542	4.839163927	6.403128485
MD00G1176400	0	0.985137293	0.706209732	0	0	0
MD00G1176500	0	0	0	0	0	0
MD00G1176600	0	0	0	0	0	0
MD00G1176700	0	0	1.999315223	0	0	0
MD00G1176800	0	0	0	0	0	0
MD00G1176900	0	0	2.978571658	0	0	0
MD00G1177000	2.011384662	0	0	0	0	0
MD00G1177100	0	0	0.986148725	0	0	0
MD00G1177200	0.493710288	0	0	0.636668477	0	0
MD00G1177300	10.95119642	9.160299355	6.143033855	8.030277627	6.639510835	5.961472377
MD00G1177400	11.87458365	9.07825686	10.15228972	5.784901503	6.527404945	6.55485881
MD00G1177500	0	0	0	0	0	0
MD00G1177600	0	0	0	0	0	0
MD00G1177700	0	0	0	0	0	0
MD00G1177800	0	0	0	0	0	0
MD00G1177900	0	0	0	0	0	0
MD00G1178000	0	0	0	0	0	0
MD00G1178100	0	0	0	0	0	0
MD00G1178200	2.847191689	0.870684421	0.936243836	1.631831676	0.489090125	0
MD00G1178300	8.912561222	6.950031503	2.344578494	3.831090766	5.511593934	4.775100311
MD00G1178400	1.814082625	0.832132318	0	0	1.869736907	0
MD00G1178500	0	0	0	0	0	0
MD00G1178600	34.38240167	17.20521469	22.61197357	24.18443495	25.77252375	9.134442849
MD00G1178700	2.833056695	0.866361874	9.315958165	4.871191153	3.893296141	7.359380905
MD00G1178800	0	0	0	0	0	0
MD00G1178900	1.028054854	1.320412554	2.163557918	1.237354763	0.211918914	1.602335867
MD00G1179000	2.679918495	1.053683361	0.755347959	0	1.183772475	2.2376496
MD00G1179100	2.160182749	1.189069023	2.841337013	0	0.445291009	0
MD00G1179200	10.97968749	2.136679586	1.750524873	4.004552447	4.800953637	1.620553329
MD00G1179300	24.72592122	18.48318112	25.89759484	15.74594114	17.93352882	18.73377481
MD00G1179400	0	0	0	0	0	0
MD00G1179500	6.376638783	2.816674913	5.591557721	2.233421272	1.217086635	3.68099577
MD00G1179600	0	0	1.639887767	0	0	7.287027441
MD00G1179700	0	0	0	0	0	0
MD00G1179800	1.341373385	3.69178381	1.176225745	1.921977705	0.460841803	0.871115436
MD00G1179900	0	0	0	0	0	0
MD00G1180000	0	0	0	0	0	0
MD00G1180100	0	0	0	0	0	1.167498546
MD00G1180200	0	1.406528777	1.260362791	1.647567532	0.790090322	0.746742018
MD00G1180300	10.26232483	6.472674698	2.109104209	1.65423399	1.983218049	10.62164983
MD00G1180400	0	0	0	0	0	0
MD00G1180500	0	0	0	0	0	0
MD00G1180600	0	0	0	0	0	0
MD00G1180700	0	0	0	0	0	0
MD00G1180800	0	0	0	0	0	0
MD00G1180900	0	0	0	0	0	0
MD00G1181000	0	0	0	0	0	0
MD00G1181100	0	0	0	0	0	0
MD00G1181200	0	0	0	0	0	0
MD00G1181300	7.15110981	7.708619955	7.877538201	2.92022939	4.422299322	6.966116458
MD00G1181400	15.6283644	8.192959377	6.460563878	7.293718477	5.52268366	3.914761221
MD00G1181500	0	0	0	0	0	0
MD00G1181600	0	0	0	0	0	0
MD00G1181700	0	0	1.280263257	0	0	0
MD00G1181800	10.55252386	5.28056301	14.19542617	5.360766921	5.438132488	7.008776394
MD00G1181900	0	0	0	0	0	0
MD00G1182000	0	0	0	0	0	0
MD00G1182100	0	0	0	0	2.264664834	0
MD00G1182200	0.798762235	1.465591173	1.313287444	0.686700612	0	0
MD00G1182300	2.269664738	1.388148003	4.478011709	2.601658911	0	0.736983457
MD00G1182400	0	0	0	0	0	0
MD00G1182500	0	0	0	0	0	0
MD00G1182600	0	0	2.211363807	0	0	0
MD00G1182700	0	0	0	0	0	0
MD00G1182800	0	0	1.536315908	0	0	2.275598043
MD00G1182900	0	0	0	0	0	0
MD00G1183000	10.61369791	4.425979141	6.980217929	11.19844488	7.210003587	15.97865582
MD00G1183100	36.98712907	29.40817252	32.43333583	93.27428986	68.61934448	74.46262485
MD00G1183200	0	0	0	0	0	0
MD00G1183300	2.438711807	0	1.603846277	0	0	0
MD00G1183400	4.184829461	1.745100347	3.753000289	0.981197075	0.78422108	5.188363538
MD00G1183500	0	0	0	0	0	0
MD00G1183600	0	0	0	0	0	0
MD00G1183700	0	0	0	0	0	0
MD00G1183800	0	0	0	0	0	0
MD00G1183900	5.160994754	2.367384192	1.697093154	0.739489613	0	0.837914008
MD00G1184000	0	0	0.638265355	0.834351254	0	0
MD00G1184100	0	0	0	0	0	0
MD00G1184200	1.468606595	0.449106707	0.965845663	0	0	0
MD00G1184300	7.619977539	5.193071668	7.445455119	3.181885	1.570750201	6.998691823
MD00G1184400	0	0	2.899669098	0	0	0
MD00G1184500	0	0	0	0	0	0
MD00G1184600	0	0	0	0	0	0
MD00G1184700	0	0	0	0	0	0
MD00G1184800	0	0	0	0	0	0
MD00G1184900	2.87855359	9.431518245	2.434002658	1.767649662	1.695351315	0.400583967
MD00G1185000	0	0	0	0	0	0
MD00G1185100	0	0	0	0	0	0
MD00G1185200	1.649983453	1.261431478	1.627695293	4.019084811	1.700603333	1.607299733
MD00G1185300	0	0	0.772222282	0	0	0
MD00G1185400	1.137676561	0.626232182	0.598564639	0	0.469031746	0.22164916
MD00G1185500	14.09033488	13.5730027	6.950000535	4.845417655	6.535175665	14.41212094
MD00G1185600	0	0	0	0	0	0
MD00G1185700	15.10125388	9.035282863	6.477071505	3.9512374	12.18094872	14.71059682
MD00G1185800	0	0	0	0	0	0
MD00G1185900	0	0	0	0	0	0
MD00G1186000	0	0	0	0	0	0
MD00G1186100	0.949740832	0	0	0	0.978877953	0
MD00G1186200	0	0.424451092	0.304273825	0	0.476854374	0
MD00G1186300	0	0	0	0	0	0
MD00G1186400	3.170325349	0	0	2.725547431	0	3.08831163
MD00G1186500	0	0	0	0	0	0
MD00G1186600	0	0	0	0	0	0
MD00G1186700	0.490617777	0.900199147	1.613301524	0	0	0.477925897
MD00G1186800	0	0	0	0	0	0
MD00G1186900	8.35692456	10.22234513	12.21339006	3.991387451	5.742204559	0.904526419
MD00G1187000	496.2093496	474.6738304	359.1354209	338.7028605	163.1958193	132.3809985
MD00G1187100	0	0	0	0	0	0
MD00G1187200	0.881812349	0	0	0	0	0
MD00G1187300	1.300328756	3.976465635	3.705762004	2.235800627	1.786962096	3.377840845
MD00G1187400	101.6690543	63.93686617	93.28578305	105.7324434	76.05592368	58.3051937
MD00G1187500	0.740071502	0.407371135	0.292029814	0.127248768	0.152555235	0.720926459
MD00G1187600	0.540396366	0	0.355397755	0.464581948	0	0.526416755
MD00G1187700	0	0	0	0	0	0
MD00G1187800	0	0	0	0	0	0
MD00G1187900	0	0	0	0	0	0
MD00G1188000	0	0	0	0	0	0
MD00G1188100	0	0	0	0	0	0
MD00G1188200	0	0	0	1.054079117	0	2.388749327
MD00G1188300	0	0	0	0	0	0
MD00G1188400	0	0.910260986	0	0	0	0
MD00G1188500	0	0	0	0	0	0
MD00G1188600	1.926041437	2.944962013	3.377820897	3.311658402	3.308550843	5.628648969
MD00G1188700	2.850238987	1.307424448	2.655529994	1.429380922	1.713647561	1.61962829
MD00G1188800	0.507445368	0	0.33372716	0.436253781	0	0.494318172
MD00G1188900	0	0	0	0	0	0
MD00G1189000	7.565549128	13.88148003	6.530433742	6.504147278	5.848239586	7.830449232
MD00G1189100	1.248159586	3.435236904	3.28346482	1.502270238	1.801032664	1.702219009
MD00G1189200	6.66981016	0	3.588934703	2.606397817	0	0.590660694
MD00G1189300	1.226092676	1.499779304	2.150276409	1.405438823	1.263708001	0.796249776
MD00G1189400	0	0.975695082	0.699440948	0	0	3.108045251
MD00G1189500	0	0	0	0	0	0
MD00G1189600	5.733889866	3.506900219	5.027942971	1.643152997	1.969933334	1.861852944
MD00G1189700	318.154774	210.8019446	480.4726034	146.8901226	78.94260869	172.1802059
MD00G1189800	0	0	0	0	0	0
MD00G1189900	0	0	0.602269648	0	0.943869938	1.78416903
MD00G1190000	0	0	1.633768783	0	1.280211651	3.62991852
MD00G1190100	1.051766703	1.447358108	2.075118643	0.452105024	1.626050817	2.049116721
MD00G1190200	1.336884183	0	0	0	0	0
MD00G1190300	0	0	0	0	0	0
MD00G1190400	2.352538245	0	0	0	0	0
MD00G1190500	0	0	0	0	0.760746613	0
MD00G1190600	0	0	0	0	0	0
MD00G1190700	0.389338201	0.714368563	1.024210605	1.338865405	0.802565433	1.517065362
MD00G1190800	0.534324497	0	0.702809043	0	0	0
MD00G1190900	0	0	0	0	0	0
MD00G1191000	0	4.986000992	1.787142995	0	0	0
MD00G1191100	3.007989412	3.679428443	1.978238104	1.723990845	0	0
MD00G1191200	268.7189093	48.98923355	263.9561652	358.3759908	67.46533222	79.70480856
MD00G1191300	0	0	0	0	0	0
MD00G1191400	0	0	0	0	0	0
MD00G1191500	0	0	0	0	0	0
MD00G1191600	14.15159721	22.42496098	14.38347937	13.27223097	3.977933013	11.27905117
MD00G1191700	0	0	0	0	0	0
MD00G1191800	7.553843792	15.12000301	18.51660792	4.132598993	1.415561516	4.348164389
MD00G1191900	13.65678612	4.698347089	8.981539154	0.733801231	10.55682223	4.988811094
MD00G1192000	2.23412189	0	0	0	0	0
MD00G1192100	0	0	1.920394885	0	0	0
MD00G1192200	0	0	0	0	0	0
MD00G1192300	0	0	0.768157954	0	0	0
MD00G1192400	7.320604654	6.342912074	5.349420082	2.447498304	0.83835485	1.584717025
MD00G1192500	1.711486692	0	0	0	0	0
MD00G1192600	0	0	1.56375012	0	0	0
MD00G1192700	5.42930335	8.093992436	12.05091836	1.750351561	6.295352705	5.949958186
MD00G1192800	54.64430124	34.7850823	49.87236565	12.4635586	5.747013775	33.676564
MD00G1192900	7.636550111	3.184489685	8.066059016	1.392615476	3.816160972	6.086453577
MD00G1193000	3.058659984	8.41817166	5.364165804	1.753032038	3.152496684	2.979534957
MD00G1193100	4.01065255	3.679428443	3.516867741	0	2.755796967	5.20920034
MD00G1193200	0	0	0	0	0	0
MD00G1193300	0	0	0	0	0	0
MD00G1193400	0	0	0	0	0	0
MD00G1193500	0	0	0	0	0	0
MD00G1193600	0	0	0	0	0	0
MD00G1193700	0	0	0	0	0	0
MD00G1193800	0	0	0	0	0	0
MD00G1193900	0	0	0	0	0	0
MD00G1194000	0	0	0	0	0	0
MD00G1194100	0	0	0	0	0	0
MD00G1194200	5.412750596	0	0	0	0	0
MD00G1194300	0	0	0	0	0	0
MD00G1194400	0	0	0	0	0	0
MD00G1194500	0	0	0	0	0	0
MD00G1194600	0	0	0	0	0	0
MD00G1194700	0	0	0	0	0	0
MD00G1194800	0	0	0	0	0	0
MD00G1194900	0	0	0	0	0	0
MD00G1195000	0	0	0	0	0	0
MD00G1195100	0	0	0	0	0	0
MD00G1195200	0	0	0	0	0	0
MD00G1195300	0	0	0	0	0	0
MD00G1195400	0	0	0	0	0	0
MD00G1195500	0	0	0	0	0	0
MD00G1195600	0	0	0	0	0	0
MD00G1195700	0	0	0	0	0	0
MD00G1195800	0	0	0	0	0	0
MD00G1195900	0	0	0	0	0	0
MD00G1196000	0	0	0	0	0	0
MD00G1196100	0	0	0	0	0	0
MD00G1196200	0	0	0	0	0	0
MD00G1196300	0	0	0	0	0	0
MD00G1196400	0	0	0	0	0	0
MD00G1196500	0	0	0	0	0	0
MD00G1196600	0	0	0	0	0	0
MD00G1196700	0	0	0	0	0	0
MD00G1196800	0	0	0	0	0	0
MD00G1196900	0	0	0	0	0	0
MD00G1197000	0	0	0	0	0	0
MD00G1197100	0	0	0	0	0	0
MD00G1197200	0	0	0	0	0	0
MD00G1197300	0	0	0	0	0	0
MD00G1197400	0	0	0	0	0	0
MD00G1197500	0	0	0	0	0	0
MD00G1197600	0	0	0	0	0	0
MD00G1197700	0	0	0	0	0	0
MD00G1197800	0	0	0	0	0	0
MD00G1197900	0	0	0	0	0	0
MD00G1198000	0	0	0	0	0	0
MD00G1198100	0	0	0	0	0	0
MD00G1198200	0	0	0	0	0	0
MD00G1198300	0	0	0	0	0	0
MD00G1198400	0	0	0	0	0	0
MD00G1198500	0	0	0	0	0	0
MD00G1198600	0	0	0	0	0	0
MD00G1198700	0	0	0	0	0	0
MD00G1198800	0	0	0	0	0	0
MD00G1198900	0	0	0	0	0	0
MD00G1199000	0	0	0	0	0	0
MD00G1199100	0	0	0	0	0	0
MD00G1199200	0	0	0	0	0	0
MD00G1199300	0	0	0	0	0	0
MD00G1199400	0	0	0.253385436	0	0.397102688	0
MD00G1199500	3.118352802	2.860820241	1.025409915	2.680866326	0	0
MD00G1199600	39.07091099	84.59230556	95.5869792	14.10758705	11.27547914	13.70166427
MD00G1199700	0	0	0	0	0	0
MD00G1199800	0	0	0	0	0	0
MD00G1199900	0	0	0	0	0	0
[truncated: 50,742 more rows]
