# Supplementary material for: Integrating ATAC-seq and RNA-seq Reveals the Dynamics of Chromatin Accessibility and Gene Expression in Apple Response to Drought
Source: Int J Mol Sci. 2022 Sep 23;23(19):11191. doi: 10.3390/ijms231911191 (PMC9570298; doi:10.3390/ijms231911191)
Supplement: Supplementary file 1 [file ijms-23-11191-s001.zip › Table S7. The quality of data in the manuscript.xlsx]

## Sheet: Sheet1
ATAC-seq
Sample	Raw_reads	Low_quality	Degeneratives	Empty	Too_short	Trimmed	Untrimmed	Clean_reads	Clean_rate	Mapping_rate
DGL3_1	41969490	332	5	1	205	23629114	18339833	41968947	1	0.7417
DGL3_2	54758564	424	4	1	167	34097599	20660369	54757968	1	0.7503
DGL3_3	45340528	319	3	1	221	33766295	11573689	45339984	1	0.8224
GL3_1	58801742	236	7	111	67	42710335	16090986	58801321	1	0.7273
GL3_2	71382258	260	18	145	105	48685770	22695960	71381730	1	0.742
GL3_3	79765800	683	24	4	390	52813911	26950788	79764699	1	0.7483
ssRNA-seq
Sample name	Raw reads	Clean reads	Clean bases	Error rate(%)	Q20(%)	Q30(%)	GC content(%)	Mapping_rate
DGL3_1	108743058	107343294	16.1G	0.03	97.62	93.29	43.24	0.5444
DGL3_2	97034614	96015498	14.4G	0.03	97.69	93.34	43.11	0.5418
DGL3_3	88611426	87529872	13.13G	0.03	97.43	92.79	43.34	0.5442
GL3_1	107835874	106282482	15.94G	0.03	97.74	93.52	44.45	0.5289
GL3_2	98009390	97024732	14.55G	0.03	97.77	93.55	43.64	0.5306
GL3_3	131094380	129610110	19.44G	0.03	97.58	93.19	43.23	0.5218
