# Supplementary material for: Integrating ATAC-seq and RNA-seq Reveals the Dynamics of Chromatin Accessibility and Gene Expression in Apple Response to Drought
Source: Int J Mol Sci. 2022 Sep 23;23(19):11191. doi: 10.3390/ijms231911191 (PMC9570298; doi:10.3390/ijms231911191)
Supplement: Supplementary file 1 [file ijms-23-11191-s001.zip › Table S8. Co_expression network of TFs_DEGs.xls]

gene1	gene2	cor	PVal
MD01G1033000	MD01G1051200	0.924766746069179	0.0082771520383104
MD01G1044100	MD01G1051200	0.967042966987859	0.0016113506326743
MD01G1046700	MD01G1051200	0.954345303479795	0.00307894675817893
MD01G1024000	MD01G1055000	0.939117218928494	0.00544723204752072
MD01G1033000	MD01G1055000	0.942974384841425	0.00478515978473739
MD01G1044100	MD01G1055000	0.92130280835333	0.00904617634828296
MD01G1051200	MD01G1055000	0.940605377371846	0.00518681796109051
MD01G1044100	MD01G1069800	0.989368477154953	0.000168943080331505
MD01G1046700	MD01G1069800	0.924860019928953	0.00825690412002297
MD01G1051200	MD01G1069800	0.98334422574936	0.000413811944558799
MD01G1024000	MD01G1073600	0.927660862848567	0.00766015257421572
MD01G1033000	MD01G1073600	0.954283721646514	0.00308719414930558
MD01G1044100	MD01G1073600	0.92349727893723	0.00855512704515289
MD01G1051200	MD01G1073600	0.954000514848564	0.00312526258540685
MD01G1055000	MD01G1073600	0.995029730595181	3.6993975215867e-05
MD01G1024000	MD01G1078500	0.95695298705652	0.00273968395202448
MD01G1044100	MD01G1078500	0.979118385455718	0.000649510110296317
MD01G1051200	MD01G1078500	0.954930630013775	0.00300109863010959
MD01G1055000	MD01G1078500	0.974658729699574	0.000955133142425928
MD01G1069800	MD01G1078500	0.953693642494144	0.00316677124910046
MD01G1073600	MD01G1078500	0.971510916348199	0.00120588056359098
MD01G1024000	MD01G1079000	-0.991132858114746	0.000117590712961066
MD01G1055000	MD01G1079000	-0.921522126212828	0.00899650116197418
MD01G1078500	MD01G1079000	-0.943732849034651	0.00465991773391224
MD01G1065600	MD01G1080400	0.952547554931029	0.00332417665967916
MD01G1044100	MD01G1080500	0.939576008587539	0.0053662823363977
MD01G1055000	MD01G1080500	0.91744573467489	0.00994149789300967
MD01G1078500	MD01G1080500	0.941618320119804	0.00501313615985441
MD01G1044100	MD01G1086200	0.995536856493263	2.9835022814399e-05
MD01G1051200	MD01G1086200	0.973823067830166	0.00101887903385178
MD01G1069800	MD01G1086200	0.995703044923144	2.76560652899386e-05
MD01G1076200	MD01G1086200	0.924627253001907	0.0083074782755801
MD01G1078500	MD01G1086200	0.961450917800272	0.00220040502784375
MD01G1080500	MD01G1086200	0.926711253071128	0.00786003489945394
MD01G1044100	MD01G1089400	0.961983080091587	0.0021404566341418
MD01G1046700	MD01G1089400	0.95936437705183	0.00244333091411014
MD01G1051200	MD01G1089400	0.986253123919876	0.00028216598397884
MD01G1055000	MD01G1089400	0.957204376893066	0.00270800868508797
MD01G1069800	MD01G1089400	0.970038699405953	0.00133307147676329
MD01G1073600	MD01G1089400	0.95639196225521	0.00281102758255415
MD01G1078500	MD01G1089400	0.962952063670142	0.00203339931461034
MD01G1086200	MD01G1089400	0.956188667156027	0.00283710287183746
MD01G1076200	MD01G1089900	-0.954584736036487	0.00304698376123855
MD01G1067000	MD01G1092100	0.923403120872791	0.0085759227567858
MD01G1076200	MD01G1092100	-0.949558589131146	0.00375233394863294
MD01G1044100	MD01G1098300	0.979409891544563	0.000631564234650886
MD01G1046700	MD01G1098300	0.96851578691046	0.00147127905837021
MD01G1051200	MD01G1098300	0.991826941445872	9.99253535899749e-05
MD01G1055000	MD01G1098300	0.935122403591348	0.00617711554651569
MD01G1069800	MD01G1098300	0.987417996359066	0.000236464314965466
MD01G1073600	MD01G1098300	0.937857352813197	0.00567257450156031
MD01G1078500	MD01G1098300	0.960136110225388	0.0023520201161857
MD01G1080500	MD01G1098300	0.938489186387033	0.00555900473902443
MD01G1086200	MD01G1098300	0.981337940668821	0.000519158947078887
MD01G1089400	MD01G1098300	0.989753131692205	0.000156959513247796
MD01G1024000	MD01G1108700	-0.931765733437359	0.00682502622286161
MD01G1073600	MD01G1108700	-0.91983318893548	0.00938247166672968
MD01G1079000	MD01G1118200	0.947772613550426	0.00402031952475315
MD01G1024000	MD01G1120300	0.933858487140596	0.00641737495599264
MD01G1033000	MD01G1120300	0.92549907375543	0.00811882749301903
MD01G1044100	MD01G1120300	0.924948087869622	0.00823780845979618
MD01G1051200	MD01G1120300	0.948648562340667	0.0038877491203952
MD01G1055000	MD01G1120300	0.995102320662045	3.59221533852175e-05
MD01G1073600	MD01G1120300	0.995111854192462	3.5782555550365e-05
MD01G1078500	MD01G1120300	0.974471601460646	0.000969230280391624
MD01G1089400	MD01G1120300	0.964391613873963	0.00187936078963462
MD01G1098300	MD01G1120300	0.936734461999333	0.0058771813946865
MD01G1033000	MD01G1124500	0.971488193948569	0.00120779567381426
MD01G1044100	MD01G1124500	0.933711779108422	0.00644555287212198
MD01G1046700	MD01G1124500	0.961138831344887	0.00223594176137572
MD01G1051200	MD01G1124500	0.962854415773406	0.00204406500624076
MD01G1055000	MD01G1124500	0.96646406050619	0.00166813060452484
MD01G1069800	MD01G1124500	0.925601721730358	0.00809675461749591
MD01G1073600	MD01G1124500	0.963511409033868	0.00197283513594278
MD01G1078500	MD01G1124500	0.950969429811676	0.00354706055225228
MD01G1080500	MD01G1124500	0.965257255628677	0.00178961917093288
MD01G1086200	MD01G1124500	0.92866020036823	0.00745251330582503
MD01G1089400	MD01G1124500	0.96169187800173	0.0021731594981444
MD01G1098300	MD01G1124500	0.968182012558571	0.00150247047136785
MD01G1120300	MD01G1124500	0.949571318721421	0.00375045646648833
MD01G1044100	MD01G1132800	0.979636436057486	0.000617789976905886
MD01G1046700	MD01G1132800	0.959804813916685	0.00239100874023401
MD01G1051200	MD01G1132800	0.990570904195313	0.000132942611234088
MD01G1069800	MD01G1132800	0.993685322661909	5.96868254736362e-05
MD01G1073600	MD01G1132800	0.917327617225253	0.00996956289769637
MD01G1078500	MD01G1132800	0.946124005382243	0.00427574334901018
MD01G1080500	MD01G1132800	0.924828820448309	0.00826367422628912
MD01G1086200	MD01G1132800	0.988184108898763	0.000208598084287311
MD01G1089400	MD01G1132800	0.977508222911358	0.000753130984399256
MD01G1098300	MD01G1132800	0.996443280504212	1.89528836558272e-05
MD01G1124500	MD01G1132800	0.952232159237007	0.00336815238466787
MD01G1033000	MD01G1132900	0.948384904573751	0.00392742275943501
MD01G1046700	MD01G1132900	0.939648073178259	0.00535362103329041
MD01G1051200	MD01G1132900	0.934375682231088	0.00631851938558517
MD01G1055000	MD01G1132900	0.979664966994206	0.000616065944999932
MD01G1073600	MD01G1132900	0.964481233648118	0.00186996921304028
MD01G1078500	MD01G1132900	0.953901604034136	0.00313861218862451
MD01G1080500	MD01G1132900	0.960227961031455	0.0023412666199979
MD01G1089400	MD01G1132900	0.956423164486491	0.00280703597911352
MD01G1098300	MD01G1132900	0.947441740459311	0.00407096327224098
MD01G1120300	MD01G1132900	0.960874307923843	0.00226628247898067
MD01G1124500	MD01G1132900	0.988489451836899	0.000197976546610866
MD01G1132800	MD01G1132900	0.920253327473183	0.00928572191954312
MD01G1044100	MD01G1137900	0.939171104998251	0.00543769354691487
MD01G1046700	MD01G1137900	0.933532876713942	0.00647999588015857
MD01G1051200	MD01G1137900	0.976395500811173	0.00082918268541407
MD01G1055000	MD01G1137900	0.941037899615595	0.00511230218836133
MD01G1069800	MD01G1137900	0.957299860005578	0.00269602530893796
MD01G1073600	MD01G1137900	0.945351307379858	0.00439811580465874
MD01G1078500	MD01G1137900	0.942404099937844	0.00488040047041718
MD01G1086200	MD01G1137900	0.934519198336161	0.00629122090459209
MD01G1089400	MD01G1137900	0.992183981564703	9.1396475424793e-05
MD01G1098300	MD01G1137900	0.970285168966611	0.00131133810525406
MD01G1120300	MD01G1137900	0.959627575994306	0.00241199676472372
MD01G1124500	MD01G1137900	0.927023941475976	0.00779394048998302
MD01G1132800	MD01G1137900	0.958656797625213	0.00252855742494933
MD01G1132900	MD01G1137900	0.922885201807448	0.00869074916980386
MD01G1067000	MD01G1140600	-0.935834232345701	0.00604377549127678
MD01G1108700	MD01G1140600	-0.967814161190381	0.00153722122046648
MD01G1044100	MD01G1141700	-0.934009405322812	0.00638845132439552
MD01G1046700	MD01G1141700	-0.951263786905079	0.0035049481235771
MD01G1051200	MD01G1141700	-0.958140258045648	0.00259168287953968
MD01G1069800	MD01G1141700	-0.970802511498011	0.00126629467006491
MD01G1086200	MD01G1141700	-0.955378426162248	0.002942204607772
MD01G1089400	MD01G1141700	-0.939714795992705	0.00534191129934353
MD01G1098300	MD01G1141700	-0.966944889050295	0.00162090186568372
MD01G1126500	MD01G1141700	0.922377515375469	0.00880402773655667
MD01G1132800	MD01G1141700	-0.980407081448338	0.000572062997197753
MD01G1137900	MD01G1141700	-0.926799566896824	0.00784134004471208
MD01G1033000	MD01G1144200	0.976705890235542	0.000807603451490424
MD01G1046700	MD01G1144200	0.957656638592085	0.00265148040094136
MD01G1051200	MD01G1144200	0.943228371505155	0.00474303871829254
MD01G1055000	MD01G1144200	0.959490613998619	0.00242827737037783
MD01G1073600	MD01G1144200	0.957791103687158	0.0026347868985475
MD01G1089400	MD01G1144200	0.950878771380767	0.00356008046564765
MD01G1095800	MD01G1144200	-0.942872895612327	0.00480204175802272
MD01G1098300	MD01G1144200	0.937444874087464	0.00574732206602869
MD01G1120300	MD01G1144200	0.947185497372386	0.00411039789253592
MD01G1124500	MD01G1144200	0.981843654005812	0.000491486703737091
MD01G1132900	MD01G1144200	0.976856835493801	0.000797211285424029
MD01G1137900	MD01G1144200	0.929846262330808	0.00720968790804784
MD01G1044100	MD01G1146300	0.967753543172008	0.00154298548620006
MD01G1046700	MD01G1146300	0.950465369606944	0.00361974835601794
MD01G1051200	MD01G1146300	0.954446430626818	0.00306542678753131
MD01G1069800	MD01G1146300	0.979441920435565	0.000629607674836058
MD01G1086200	MD01G1146300	0.973221405793721	0.00106603828882774
MD01G1089400	MD01G1146300	0.95656774297712	0.00278857696834096
MD01G1098300	MD01G1146300	0.980175720788517	0.00058560757823443
MD01G1132800	MD01G1146300	0.984310786354742	0.000367296176063403
MD01G1137900	MD01G1146300	0.932811705086018	0.00661974750980618
MD01G1141700	MD01G1146300	-0.981796257066937	0.000494048241063337
MD01G1044100	MD01G1149700	0.989644094816237	0.000160311849916577
MD01G1051200	MD01G1149700	0.981097161729765	0.00053259878648983
MD01G1069800	MD01G1149700	0.997760196758441	7.51945961010168e-06
MD01G1073600	MD01G1149700	0.920177082700564	0.00930324342299681
MD01G1078500	MD01G1149700	0.961490774467207	0.00219588684746874
MD01G1086200	MD01G1149700	0.993138423220188	7.04603281003664e-05
MD01G1089400	MD01G1149700	0.969316393090064	0.00139778154111746
MD01G1089900	MD01G1149700	-0.92128639248505	0.0090498998675725
MD01G1098300	MD01G1149700	0.980908393168455	0.000543254832465137
MD01G1120300	MD01G1149700	0.923420367729162	0.00857211178575314
MD01G1124500	MD01G1149700	0.917240898628794	0.00999019189762231
MD01G1132800	MD01G1149700	0.985916248377967	0.000296131319055054
MD01G1137900	MD01G1149700	0.961690273922148	0.00217334031867553
MD01G1141700	MD01G1149700	-0.95575854586784	0.00289266235794738
MD01G1146300	MD01G1149700	0.966601500127071	0.0016545623487529
MD01G1033000	MD01G1155700	-0.945094223432671	0.00443920575749655
MD01G1044100	MD01G1155700	-0.923633138917691	0.00852516435531843
MD01G1046700	MD01G1155700	-0.978071310099985	0.000716028764601153
MD01G1051200	MD01G1155700	-0.975274661723253	0.00090945570611017
MD01G1055000	MD01G1155700	-0.960190489515113	0.00234565068868652
MD01G1069800	MD01G1155700	-0.934521891195016	0.00629070924248663
MD01G1073600	MD01G1155700	-0.958356134002379	0.0025652077256166
MD01G1078500	MD01G1155700	-0.936492263987537	0.00592177806663811
MD01G1086200	MD01G1155700	-0.919930276499825	0.00936007100295664
MD01G1089400	MD01G1155700	-0.987203648063063	0.000244572254633416
MD01G1098300	MD01G1155700	-0.975925780685339	0.00086237572941707
MD01G1120300	MD01G1155700	-0.957788229288013	0.00263514320455895
MD01G1124500	MD01G1155700	-0.980482724744278	0.000567668750505633
MD01G1132800	MD01G1155700	-0.958691652553352	0.00252432549310812
MD01G1132900	MD01G1155700	-0.974039925240318	0.00100214064435092
MD01G1137900	MD01G1155700	-0.972905574949674	0.00109121668789645
MD01G1141700	MD01G1155700	0.918436367775417	0.00970763297815861
MD01G1144200	MD01G1155700	-0.986444889274025	0.000274366225208603
MD01G1146300	MD01G1155700	-0.927400370947098	0.00771473355267325
MD01G1149700	MD01G1155700	-0.928643293977673	0.00745600293528051
MD01G1024000	MD01G1162100	0.946869596842699	0.00415927030277782
MD01G1033000	MD01G1162100	0.946366091952812	0.00423775259346661
MD01G1044100	MD01G1162100	0.949569102659796	0.00375078327933976
MD01G1051200	MD01G1162100	0.945713616781525	0.00434052580922994
MD01G1055000	MD01G1162100	0.986260989708038	0.000281843915138672
MD01G1069800	MD01G1162100	0.921032039194947	0.00910768856386113
MD01G1073600	MD01G1162100	0.983270936393328	0.000417451442738365
MD01G1078500	MD01G1162100	0.985329590839262	0.000321252668047485
MD01G1079000	MD01G1162100	-0.925351045879669	0.00815071013439288
MD01G1080500	MD01G1162100	0.959798659817067	0.00239173597596373
MD01G1086200	MD01G1162100	0.933448469850324	0.00649627735164807
MD01G1089400	MD01G1162100	0.946617042799553	0.00419854640178217
MD01G1098300	MD01G1162100	0.947102246251201	0.00412325001150029
MD01G1108700	MD01G1162100	-0.921945982040906	0.00890087526996534
MD01G1120300	MD01G1162100	0.973713297128871	0.00102740418751501
MD01G1124500	MD01G1162100	0.977585589234482	0.000747978149850285
MD01G1132800	MD01G1162100	0.928809288772882	0.00742177460763508
MD01G1132900	MD01G1162100	0.977475688467153	0.000755303121017737
MD01G1144200	MD01G1162100	0.942995907264978	0.00478158343543808
MD01G1149700	MD01G1162100	0.924468305577701	0.00834209974297965
MD01G1155700	MD01G1162100	-0.945571471713654	0.00436307574049922
MD01G1044100	MD01G1171100	0.965986896659723	0.00171566206830484
MD01G1051200	MD01G1171100	0.981590738051696	0.000505231930266048
MD01G1055000	MD01G1171100	0.976114665853856	0.000848950379623668
MD01G1069800	MD01G1171100	0.964372984948451	0.00188131589854948
MD01G1073600	MD01G1171100	0.981371256862857	0.000517312739278925
MD01G1078500	MD01G1171100	0.98341802647669	0.000410163063867084
MD01G1086200	MD01G1171100	0.956525699054562	0.0027939387270104
MD01G1089400	MD01G1171100	0.987556560497994	0.000231295413934382
MD01G1098300	MD01G1171100	0.973631599194021	0.00103377196513335
MD01G1120300	MD01G1171100	0.986873461477011	0.000257328129630658
MD01G1124500	MD01G1171100	0.952584526032832	0.00331904037883471
MD01G1132800	MD01G1171100	0.961227919656824	0.00222576878690232
MD01G1132900	MD01G1171100	0.948513133362386	0.00390810295285646
MD01G1137900	MD01G1171100	0.983822778838429	0.000390436917280333
MD01G1144200	MD01G1171100	0.93614768019112	0.00598551137246169
MD01G1146300	MD01G1171100	0.92178089824452	0.00893806067461889
MD01G1149700	MD01G1171100	0.972357636460855	0.00113558962443364
MD01G1155700	MD01G1171100	-0.967364329437092	0.00158025057552229
MD01G1162100	MD01G1171100	0.96659225826975	0.00165547300172283
MD01G1044100	MD01G1171300	-0.98793152613333	0.000217593217293945
MD01G1046700	MD01G1171300	-0.937863142904459	0.00567152865339562
MD01G1051200	MD01G1171300	-0.977909813826219	0.000726574743852482
MD01G1069800	MD01G1171300	-0.997294073178304	1.09731534943946e-05
MD01G1078500	MD01G1171300	-0.949104745021169	0.00381957279299378
MD01G1086200	MD01G1171300	-0.992094676517583	9.34941908487736e-05
MD01G1089400	MD01G1171300	-0.973016194520599	0.00108236483531399
MD01G1098300	MD01G1171300	-0.990258315895731	0.000141888368877204
MD01G1124500	MD01G1171300	-0.927570004583122	0.00767916870124533
MD01G1132800	MD01G1171300	-0.994288970429858	4.88306530596712e-05
MD01G1137900	MD01G1171300	-0.95688962763328	0.00274769590422162
MD01G1141700	MD01G1171300	0.976066987900769	0.000852329318363835
MD01G1146300	MD01G1171300	-0.990986862449865	0.000121488874202957
MD01G1149700	MD01G1171300	-0.992116756565525	9.29733364117593e-05
MD01G1155700	MD01G1171300	0.938964083690277	0.00547438353471206
MD01G1171100	MD01G1171300	-0.957787191876055	0.00263527180634904
MD01G1044100	MD01G1176200	0.951365441043658	0.00349046233192138
MD01G1069800	MD01G1176200	0.94357231443553	0.00468629031037852
MD01G1078500	MD01G1176200	0.942726325715538	0.0048264739834439
MD01G1086200	MD01G1176200	0.945705974857813	0.0043417366680159
MD01G1089900	MD01G1176200	-0.948013333234573	0.00398367034780353
MD01G1149700	MD01G1176200	0.962377463432545	0.00209655637805669
MD01G1171100	MD01G1176200	0.939798724277519	0.00532719985887042
MD01G1171300	MD01G1176200	-0.925281858937905	0.00816563266414538
MD01G1024000	MD01G1177400	0.939234102054851	0.00542655266210916
MD01G1033000	MD01G1177400	0.942853643122217	0.00480524755335429
MD01G1055000	MD01G1177400	0.996549353535916	1.78398981736758e-05
MD01G1073600	MD01G1177400	0.990295718687438	0.000140802672680225
MD01G1078500	MD01G1177400	0.957351853898256	0.00268951095226513
MD01G1079000	MD01G1177400	-0.919941103601043	0.00935757451714189
MD01G1089400	MD01G1177400	0.931503909975887	0.0068768894786928
MD01G1120300	MD01G1177400	0.988506703081741	0.000197384702525817
MD01G1124500	MD01G1177400	0.953518729503272	0.00319055117032301
MD01G1132900	MD01G1177400	0.972376518887016	0.00113404592190725
MD01G1144200	MD01G1177400	0.953117637879804	0.00324541113525618
MD01G1155700	MD01G1177400	-0.942067267896461	0.00493708521375596
MD01G1162100	MD01G1177400	0.978421725223114	0.000693409254413169
MD01G1171100	MD01G1177400	0.956519144390799	0.00279477508431145
MD01G1033000	MD01G1182600	0.921198965432573	0.00906974300109209
MD01G1044100	MD01G1182600	0.954771480688694	0.00302216828034233
MD01G1051200	MD01G1182600	0.981534411663487	0.000508318749667973
MD01G1055000	MD01G1182600	0.974503584086264	0.000966813644506105
MD01G1069800	MD01G1182600	0.957010183405871	0.00273246123318317
MD01G1073600	MD01G1182600	0.985552508184003	0.000311587217033738
MD01G1078500	MD01G1182600	0.975598306488531	0.000885899064863027
MD01G1086200	MD01G1182600	0.948570468381071	0.00389947961252669
MD01G1089400	MD01G1182600	0.979475552204306	0.000627556443811613
MD01G1098300	MD01G1182600	0.96519749018726	0.00179574537834453
MD01G1120300	MD01G1182600	0.986960821840624	0.000253921788983352
MD01G1124500	MD01G1182600	0.94900268955477	0.00383477350171532
MD01G1132800	MD01G1182600	0.954358057413072	0.00307724003569144
MD01G1132900	MD01G1182600	0.939441560470282	0.00538994316995159
MD01G1137900	MD01G1182600	0.978748713128136	0.000672627067295485
MD01G1144200	MD01G1182600	0.937398737224918	0.00575571254063389
MD01G1149700	MD01G1182600	0.966351938569939	0.0016792400233791
MD01G1155700	MD01G1182600	-0.962934060824075	0.00203536362293634
MD01G1162100	MD01G1182600	0.963691742936628	0.00195350189888249
MD01G1171100	MD01G1182600	0.997622762661841	8.47016885290153e-06
MD01G1171300	MD01G1182600	-0.946032571421038	0.00429013540261824
MD01G1176200	MD01G1182600	0.938385246138329	0.00557761039541655
MD01G1177400	MD01G1182600	0.95712029014836	0.00271858346774104
MD01G1044100	MD01G1184400	0.946102511385013	0.00427912445264533
MD01G1078500	MD01G1184400	0.9401377056749	0.00526798332809078
MD01G1080500	MD01G1184400	0.997249022749021	1.13414042259783e-05
MD01G1086200	MD01G1184400	0.931746723933098	0.0068287852666992
MD01G1098300	MD01G1184400	0.935721738316726	0.00606475330374216
MD01G1124500	MD01G1184400	0.948932849964643	0.00384519288813788
MD01G1132800	MD01G1184400	0.923728176975775	0.00850423497322983
MD01G1132900	MD01G1184400	0.945938394554832	0.0043049840052157
MD01G1146300	MD01G1184400	0.925618636994524	0.00809312005677989
MD01G1162100	MD01G1184400	0.947887710541558	0.00400277563865341
MD01G1171300	MD01G1184400	-0.921427762808328	0.00901785804337206
MD01G1044100	MD01G1188500	0.962796834298071	0.00205036731157115
MD01G1067000	MD01G1188500	-0.961428222339807	0.00220297984893105
MD01G1069800	MD01G1188500	0.933236485051193	0.00653725565070382
MD01G1078500	MD01G1188500	0.932953722540587	0.00659211165719319
MD01G1080500	MD01G1188500	0.955700755623165	0.00290016764935422
MD01G1086200	MD01G1188500	0.962096775535606	0.00212775471962693
MD01G1092100	MD01G1188500	-0.971086251839639	0.00124192123242466
MD01G1098300	MD01G1188500	0.920910567729558	0.00913534977695535
MD01G1132800	MD01G1188500	0.928038422253033	0.00758137761978002
MD01G1149700	MD01G1188500	0.926523034407134	0.00789995061955096
MD01G1162100	MD01G1188500	0.924668060207162	0.00829860107343545
MD01G1171300	MD01G1188500	-0.930286979260225	0.00712045855288148
MD01G1184400	MD01G1188500	0.962520270813566	0.00208077069797076
MD01G1067000	MD01G1194100	0.959573484913506	0.00241842009314828
MD01G1086200	MD01G1194100	-0.921757766689739	0.00894327711656342
MD01G1108700	MD01G1194100	0.947016705663695	0.00413647608522084
MD01G1140600	MD01G1194100	-0.989942164888397	0.000151231345161331
MD01G1188500	MD01G1194100	-0.923701977117561	0.0085100022349548
MD01G1024000	MD01G1196400	0.924502366035046	0.00833467489381226
MD01G1044100	MD01G1196400	0.944721678073755	0.00449908252524686
MD01G1051200	MD01G1196400	0.918794450855465	0.00962376326812022
MD01G1067000	MD01G1196400	-0.918070975426861	0.00979357883997916
MD01G1069800	MD01G1196400	0.925518773772654	0.00811458903730773
MD01G1073600	MD01G1196400	0.92947563549481	0.00728514596148489
MD01G1078500	MD01G1196400	0.954818179045567	0.00301597840151016
MD01G1086200	MD01G1196400	0.94167727821095	0.00500311628337746
MD01G1108700	MD01G1196400	-0.96337170694921	0.00198787693540458
MD01G1140600	MD01G1196400	0.980741861412291	0.00055274266303662
MD01G1149700	MD01G1196400	0.940463156599612	0.00521143537217497
MD01G1162100	MD01G1196400	0.937830479893691	0.00567742971745728
MD01G1171100	MD01G1196400	0.936831325536282	0.00585939175580894
MD01G1176200	MD01G1196400	0.968530293736466	0.00146993072606176
MD01G1182600	MD01G1196400	0.943726904679976	0.00466089296996693
MD01G1188500	MD01G1196400	0.927273861720731	0.00774130919493102
MD01G1194100	MD01G1196400	-0.973740013744821	0.00102532604621267
MD01G1024000	MD01G1205400	0.96963791805662	0.00136878929589613
MD01G1033000	MD01G1205400	0.917826174366673	0.00985136550437273
MD01G1044100	MD01G1205400	0.945481905174785	0.00437731403655501
MD01G1051200	MD01G1205400	0.921206942204979	0.00906793165414588
MD01G1055000	MD01G1205400	0.974061310238396	0.00100049746192119
MD01G1073600	MD01G1205400	0.9709697915484	0.00125189685644357
MD01G1078500	MD01G1205400	0.985047252995898	0.00033370536215285
MD01G1079000	MD01G1205400	-0.947873226085627	0.00400498138847809
MD01G1080500	MD01G1205400	0.950211078311195	0.00365669329121614
MD01G1086200	MD01G1205400	0.925476371308172	0.00812371325747775
MD01G1089400	MD01G1205400	0.920338505764921	0.00926616642004732
MD01G1098300	MD01G1205400	0.923019110866102	0.0086609893580758
MD01G1108700	MD01G1205400	-0.943896405976701	0.00463312368519062
MD01G1120300	MD01G1205400	0.961693761479789	0.00217294719178054
MD01G1124500	MD01G1205400	0.952346729867989	0.00335214489472235
MD01G1132900	MD01G1205400	0.955003843315087	0.00299143034769239
MD01G1162100	MD01G1205400	0.994751298103288	4.12510094935133e-05
MD01G1171100	MD01G1205400	0.952654707926753	0.00330930097090647
MD01G1177400	MD01G1205400	0.967670343341974	0.00155091446257097
MD01G1182600	MD01G1205400	0.949458874578699	0.00376705677746823
MD01G1184400	MD01G1205400	0.941478730138883	0.00503689850085977
MD01G1188500	MD01G1205400	0.93275427349863	0.00663093942388778
MD01G1194100	MD01G1205400	-0.919394868842438	0.00948392744143827
MD01G1196400	MD01G1205400	0.95275852215311	0.00329492008888684
MD01G1046700	MD01G1212000	-0.98969869873053	0.000158628641162895
MD01G1051200	MD01G1212000	-0.930387333962801	0.00710021608999393
MD01G1069800	MD01G1212000	-0.92089838194516	0.00913812694673757
MD01G1089400	MD01G1212000	-0.942183138093513	0.00491754948101989
MD01G1098300	MD01G1212000	-0.956630984098892	0.00278052153647772
MD01G1124500	MD01G1212000	-0.922207761378869	0.0088420635690776
MD01G1132800	MD01G1212000	-0.952123002657378	0.0033834383205975
MD01G1141700	MD01G1212000	0.963554982111273	0.00196815514031318
MD01G1146300	MD01G1212000	-0.966363451880629	0.00167809756668586
MD01G1155700	MD01G1212000	0.948816673144283	0.0038625560981522
MD01G1171300	MD01G1212000	0.940591501418109	0.00518921727811162
MD01G1108700	MD01G1213000	0.928738769561346	0.00743630637486822
MD01G1065600	MD01G1218800	-0.949842465711113	0.00371057475209435
MD01G1095800	MD01G1218800	0.960180526954735	0.00234681696263801
MD01G1033000	MD01G1223200	0.962335001150918	0.0021012614418738
MD01G1055000	MD01G1223200	0.948496044718815	0.00391067494010916
MD01G1073600	MD01G1223200	0.941925951705493	0.00496096250303795
MD01G1078500	MD01G1223200	0.918582819743535	0.00967328849979073
MD01G1080500	MD01G1223200	0.950292230275663	0.00364488302757334
MD01G1124500	MD01G1223200	0.963548637847332	0.00196883620887435
MD01G1132900	MD01G1223200	0.962081373026122	0.00212947328419066
MD01G1144200	MD01G1223200	0.934777706532659	0.00624219523946587
MD01G1162100	MD01G1223200	0.971805525186111	0.00118118632052882
MD01G1177400	MD01G1223200	0.95348063475159	0.00319574186724919
MD01G1184400	MD01G1223200	0.927393277091532	0.00771622257208288
MD01G1205400	MD01G1223200	0.963048066034556	0.00202294021111318
MD01G1213000	MD01G1223200	-0.93567892636983	0.00607274617999891
MD01G1024000	MD01G1230900	-0.950919998339296	0.00355415674786551
MD01G1079000	MD01G1230900	0.965125399188336	0.00180314876909373
MD01G1055000	MD01G1236500	0.959990573970913	0.00236910862896427
MD01G1065600	MD01G1236500	0.933604168411904	0.00646625977222373
MD01G1073600	MD01G1236500	0.95906662661683	0.0024790188109462
MD01G1080400	MD01G1236500	0.923751059877286	0.00849919941510409
MD01G1120300	MD01G1236500	0.965289035938079	0.00178636576882833
MD01G1177400	MD01G1236500	0.972773870253948	0.00110180236181062
MD01G1182600	MD01G1236500	0.923138367411447	0.00863452770685484
MD01G1024000	MD02G1001800	0.946641368874429	0.00419475543308701
MD01G1033000	MD02G1001800	0.923880552659906	0.00847073087592118
MD01G1044100	MD02G1001800	0.951795690112343	0.00342947813291984
MD01G1051200	MD02G1001800	0.948491717263778	0.00391132639102119
MD01G1055000	MD02G1001800	0.966733705312732	0.00164156253133015
MD01G1069800	MD02G1001800	0.931243372154255	0.00692868822821898
MD01G1073600	MD02G1001800	0.979203894165449	0.000644220097507265
MD01G1078500	MD02G1001800	0.98103874745521	0.000535885086088118
MD01G1086200	MD02G1001800	0.942796188760887	0.00481482070052686
MD01G1089400	MD02G1001800	0.930504633107793	0.0070765914080893
MD01G1098300	MD02G1001800	0.932807041850423	0.00662065590814261
MD01G1108700	MD02G1001800	-0.963247253915066	0.00200132436768326
MD01G1120300	MD02G1001800	0.967644890904617	0.00155334410398213
MD01G1124500	MD02G1001800	0.94142395228442	0.00504623834732442
MD01G1132800	MD02G1001800	0.924293134744193	0.00838033610651984
MD01G1132900	MD02G1001800	0.927463953516528	0.00770139365135783
MD01G1140600	MD02G1001800	0.951687429922559	0.00344477334937095
MD01G1149700	MD02G1001800	0.942181976671053	0.00491774510874599
MD01G1162100	MD02G1001800	0.982563657635133	0.000453388501579679
MD01G1171100	MD02G1001800	0.969870653613814	0.00134799089891283
MD01G1176200	MD02G1001800	0.93940714117032	0.00539600863651727
MD01G1177400	MD02G1001800	0.956028158028174	0.00285777404818809
MD01G1182600	MD02G1001800	0.974840501609502	0.000941537553132231
MD01G1188500	MD02G1001800	0.922002354380452	0.00888819456871634
MD01G1194100	MD02G1001800	-0.958703730152403	0.00252285989935189
MD01G1196400	MD02G1001800	0.983032600920851	0.000429396552681286
MD01G1205400	MD02G1001800	0.985501751767721	0.00031377504260416
MD01G1223200	MD02G1001800	0.932306515984289	0.006718512093435
MD01G1033000	MD02G1009300	0.917913987146984	0.0098306178232246
MD01G1044100	MD02G1009300	0.986171878488761	0.000285503331222419
MD01G1046700	MD02G1009300	0.944422438950677	0.00454746213861196
MD01G1051200	MD02G1009300	0.99263910797183	8.10746805575567e-05
MD01G1055000	MD02G1009300	0.958601192852403	0.00253531594452949
MD01G1069800	MD02G1009300	0.985634381621245	0.000308074163652556
MD01G1073600	MD02G1009300	0.963441227933143	0.001980384522209
MD01G1078500	MD02G1009300	0.981515397696474	0.000509362869194284
MD01G1080500	MD02G1009300	0.9407187718534	0.00516723107256486
MD01G1086200	MD02G1009300	0.983791285742141	0.000391954430539011
MD01G1089400	MD02G1009300	0.98837773034277	0.000201830776435594
MD01G1098300	MD02G1009300	0.994420399335682	4.6611063453368e-05
MD01G1120300	MD02G1009300	0.961228922949006	0.00222565435151337
MD01G1124500	MD02G1009300	0.971325181027977	0.00122157899786953
MD01G1132800	MD02G1009300	0.988745733269455	0.000189275055081518
MD01G1132900	MD02G1009300	0.954373316996108	0.00307519862084093
MD01G1137900	MD02G1009300	0.970570354276958	0.00128641150343876
MD01G1141700	MD02G1009300	-0.941465969146644	0.0050390735446377
MD01G1144200	MD02G1009300	0.938076361615339	0.00563308124519609
MD01G1146300	MD02G1009300	0.960331956849223	0.0023291205741251
MD01G1149700	MD02G1009300	0.984933718256487	0.000338779299279792
MD01G1155700	MD02G1009300	-0.97133274283024	0.00122093790773242
MD01G1162100	MD02G1009300	0.969845940522707	0.00135019190427311
MD01G1171100	MD02G1009300	0.988448286763802	0.00019939237572368
MD01G1171300	MD02G1009300	-0.982974831629806	0.000432317110400828
MD01G1176200	MD02G1009300	0.927885043434629	0.00761333111040484
MD01G1177400	MD02G1009300	0.932798190672265	0.00662238028510012
MD01G1182600	MD02G1009300	0.983155722967916	0.000423204892529183
MD01G1184400	MD02G1009300	0.936275388892189	0.00596185181051079
MD01G1188500	MD02G1009300	0.931226093361045	0.00693213021235773
MD01G1196400	MD02G1009300	0.93543668374605	0.0061180691409005
MD01G1205400	MD02G1009300	0.953693655168637	0.00316676952913832
MD01G1212000	MD02G1009300	-0.922108296084918	0.00886438724671726
MD02G1001800	MD02G1009300	0.96489693388627	0.00182671043365821
MD01G1080400	MD02G1009500	-0.921679072885631	0.00896103458838593
MD01G1033000	MD02G1014300	0.98220199644274	0.000472334468659302
MD01G1046700	MD02G1014300	0.940995696868376	0.00511954971163227
MD01G1051200	MD02G1014300	0.96870232727926	0.00145398774786591
MD01G1055000	MD02G1014300	0.976711413749523	0.000807221995882256
MD01G1073600	MD02G1014300	0.984129766965294	0.000375797872323932
MD01G1078500	MD02G1014300	0.941358481157288	0.00505741255764345
MD01G1089400	MD02G1014300	0.963872493478091	0.0019342183395935
MD01G1098300	MD02G1014300	0.953592384372104	0.00318052691214957
MD01G1120300	MD02G1014300	0.972207130563134	0.00114793117535856
MD01G1124500	MD02G1014300	0.98361180716042	0.000400658584873065
MD01G1132800	MD02G1014300	0.936582928498564	0.00590506442712282
MD01G1132900	MD02G1014300	0.971078782550686	0.00124255984256688
MD01G1137900	MD02G1014300	0.948576820574004	0.00389852480131181
MD01G1144200	MD02G1014300	0.989607498723267	0.000161444907896217
MD01G1155700	MD02G1014300	-0.984024811804133	0.000380771469805439
MD01G1162100	MD02G1014300	0.966438317040458	0.0016706781302553
MD01G1171100	MD02G1014300	0.967022524558524	0.00161333909849769
MD01G1177400	MD02G1014300	0.968306960142694	0.00149075614555856
MD01G1182600	MD02G1014300	0.972393601900494	0.00113265022362331
MD01G1205400	MD02G1014300	0.938301469694365	0.00559262879856039
MD01G1223200	MD02G1014300	0.941162933502072	0.00509085950112776
MD01G1236500	MD02G1014300	0.926863452791866	0.00782782977326735
MD02G1001800	MD02G1014300	0.949535513056065	0.00375573860651699
MD02G1009300	MD02G1014300	0.964065475326335	0.0019137341479591
MD01G1033000	MD02G1016700	0.936101147700319	0.00599414345765056
MD01G1044100	MD02G1016700	0.948721302890579	0.00387683837634967
MD01G1046700	MD02G1016700	0.962672672858475	0.00206398939703542
MD01G1051200	MD02G1016700	0.992090272819622	9.35982448703482e-05
MD01G1055000	MD02G1016700	0.962744520993704	0.00205610131704746
MD01G1069800	MD02G1016700	0.961757933706551	0.00216571978892797
MD01G1073600	MD02G1016700	0.968502343990401	0.00147252905212561
MD01G1078500	MD02G1016700	0.95515382394192	0.00297167240542008
MD01G1086200	MD02G1016700	0.947784965747394	0.00401843491240219
MD01G1089400	MD02G1016700	0.994856542946637	3.96146902245688e-05
MD01G1098300	MD02G1016700	0.985787518977209	0.000301556502905628
MD01G1120300	MD02G1016700	0.96864281788618	0.00145949297195097
MD01G1124500	MD02G1016700	0.971947114411557	0.00116940827376227
MD01G1132800	MD02G1016700	0.974592780374485	0.000960089692942268
MD01G1132900	MD02G1016700	0.958712336909446	0.00252181574170538
MD01G1137900	MD02G1016700	0.987371616661778	0.00023820713615993
MD01G1141700	MD02G1016700	-0.934241906790289	0.00634401706654083
MD01G1144200	MD02G1016700	0.96914251044751	0.0014135859781012
MD01G1146300	MD02G1016700	0.93829929819154	0.00559301834137775
MD01G1149700	MD02G1016700	0.960635329779952	0.0022938665933593
MD01G1155700	MD02G1016700	-0.993094394691342	7.13664218900488e-05
MD01G1162100	MD02G1016700	0.951719978015519	0.0034401713715896
MD01G1171100	MD02G1016700	0.986568020054697	0.000269415441825119
MD01G1171300	MD02G1016700	-0.960138645357311	0.00235172298776335
MD01G1177400	MD02G1016700	0.941019133562658	0.00511552428205098
MD01G1182600	MD02G1016700	0.984792085882854	0.000345162329547012
MD01G1205400	MD02G1016700	0.922542950313654	0.00876703637274141
MD01G1212000	MD02G1016700	-0.934143634182838	0.00636277984275107
MD02G1001800	MD02G1016700	0.940088802349898	0.00527650622911685
MD02G1009300	MD02G1016700	0.986821178567613	0.000259377543874385
MD02G1014300	MD02G1016700	0.983014913153691	0.000430289721947509
MD01G1067000	MD02G1017500	0.923842507853302	0.00847909007356876
MD01G1076200	MD02G1017500	-0.922454955607365	0.008786702619542
MD01G1092100	MD02G1017500	0.970777657333549	0.00126844082512623
MD01G1188500	MD02G1017500	-0.922453616660424	0.00878700203102096
MD01G1065600	MD02G1017900	0.967210711744731	0.00159507964097116
MD01G1135600	MD02G1017900	0.952691773297235	0.00330416294905845
MD01G1024000	MD02G1024400	-0.965194472175112	0.00179605501153287
MD01G1079000	MD02G1024400	0.976575483405421	0.000816635356970045
MD01G1177400	MD02G1024400	-0.921022237335713	0.00910991910941028
MD01G1205400	MD02G1024400	-0.921729361997067	0.00894968473809639
MD01G1044100	MD02G1031600	0.936658417136943	0.00589116601974171
MD01G1046700	MD02G1031600	0.991319614798862	0.000112696601309293
MD01G1051200	MD02G1031600	0.976072053874004	0.00085196997654367
MD01G1069800	MD02G1031600	0.961742012328493	0.00216751182734233
MD01G1086200	MD02G1031600	0.949233393817798	0.00380045338006547
MD01G1089400	MD02G1031600	0.968100858119179	0.00151010330940983
MD01G1098300	MD02G1031600	0.98536461555523	0.000319724307504704
MD01G1124500	MD02G1031600	0.955756150436981	0.00289297326531936
MD01G1132800	MD02G1031600	0.985466284909328	0.000315308341365983
MD01G1132900	MD02G1031600	0.923019259881866	0.00866095626862259
MD01G1137900	MD02G1031600	0.946164054414265	0.00426944695185915
MD01G1141700	MD02G1031600	-0.980926777854221	0.000542212401742873
MD01G1144200	MD02G1031600	0.937514420167569	0.00573468569166902
MD01G1146300	MD02G1031600	0.974155666036306	0.000993263299242564
MD01G1149700	MD02G1031600	0.945805530821161	0.00432597505921953
MD01G1155700	MD02G1031600	-0.970835049170177	0.00126348776406137
MD01G1171100	MD02G1031600	0.930660301081409	0.00704529834633508
MD01G1171300	MD02G1031600	-0.969148637413294	0.00141302759532958
MD01G1182600	MD02G1031600	0.923192523047615	0.00862252419995682
MD01G1212000	MD02G1031600	-0.984871023866355	0.00034159747347678
MD02G1009300	MD02G1031600	0.964789024518513	0.00183789168258495
MD02G1014300	MD02G1031600	0.937858025384657	0.00567245301199643
MD02G1016700	MD02G1031600	0.970087612067777	0.00132874435892508
MD01G1033000	MD02G1034000	0.948500048239013	0.00391007230148865
MD01G1046700	MD02G1034000	0.956901210468829	0.00274623036585199
MD01G1051200	MD02G1034000	0.936257290101508	0.00596520204167784
MD01G1055000	MD02G1034000	0.929510125864489	0.00727810770223488
MD01G1073600	MD02G1034000	0.932148985386681	0.00674945537632287
MD01G1089400	MD02G1034000	0.946981976849843	0.00414185170175548
MD01G1095800	MD02G1034000	-0.954762304487531	0.00302338532239132
MD01G1098300	MD02G1034000	0.923707986450165	0.00850867925838822
MD01G1120300	MD02G1034000	0.927593837000192	0.00767417848695841
MD01G1124500	MD02G1034000	0.95012610633037	0.00366907961168548
MD01G1132900	MD02G1034000	0.942647826440962	0.0048395842739982
MD01G1137900	MD02G1034000	0.941062096277259	0.00510814913742662
MD01G1144200	MD02G1034000	0.988629370087918	0.000193201775563424
MD01G1155700	MD02G1034000	-0.982545660421967	0.000454322188233933
MD01G1171100	MD02G1034000	0.923024436503338	0.00865980682052275
MD01G1177400	MD02G1034000	0.91945112746234	0.00947087589026638
MD01G1182600	MD02G1034000	0.92609760640942	0.0079905343496391
MD02G1014300	MD02G1034000	0.974563867924469	0.00096226667422685
MD02G1016700	MD02G1034000	0.966105485561692	0.00170378750857647
MD02G1031600	MD02G1034000	0.93577492759029	0.00605483017533405
MD01G1044100	MD02G1047400	-0.954606306802179	0.00304411223749078
MD01G1046700	MD02G1047400	-0.928523648720846	0.00748072153805705
MD01G1051200	MD02G1047400	-0.930210770984975	0.00713584923662587
MD01G1069800	MD02G1047400	-0.967298225627279	0.00158662333305358
MD01G1086200	MD02G1047400	-0.966124154822511	0.00170192182901753
MD01G1089400	MD02G1047400	-0.921261536134998	0.00905553931166647
MD01G1098300	MD02G1047400	-0.959914200858127	0.00237810057931806
MD01G1132800	MD02G1047400	-0.971522284618833	0.00120492297729433
MD01G1141700	MD02G1047400	0.978988225579262	0.000657603703314783
MD01G1146300	MD02G1047400	-0.993809578595823	5.73633631909479e-05
MD01G1149700	MD02G1047400	-0.95044804757589	0.00362225915094622
MD01G1171300	MD02G1047400	0.979053866154833	0.000653515825729802
MD01G1184400	MD02G1047400	-0.91808493850081	0.00979028775326028
MD01G1188500	MD02G1047400	-0.924609013500502	0.00831144759165179
MD01G1212000	MD02G1047400	0.951575270035318	0.00346065481468179
MD02G1009300	MD02G1047400	-0.936093554241054	0.00599555267174817
MD02G1031600	MD02G1047400	-0.959400798174987	0.00243898304872297
MD01G1044100	MD02G1048100	0.946300240741055	0.00424807018153222
MD01G1051200	MD02G1048100	0.922520825855385	0.00877197902922326
MD01G1055000	MD02G1048100	0.953839459807646	0.00314701387128792
MD01G1073600	MD02G1048100	0.937089460222464	0.00581211236814798
MD01G1078500	MD02G1048100	0.964879660932519	0.00182849794013614
MD01G1080500	MD02G1048100	0.993841411964978	5.67755177780359e-05
MD01G1086200	MD02G1048100	0.928135326696102	0.007561223227404
MD01G1089400	MD02G1048100	0.935254022944539	0.00615235340445963
MD01G1098300	MD02G1048100	0.947537139784631	0.00405632943166381
MD01G1120300	MD02G1048100	0.929571271665273	0.00726563816976973
MD01G1124500	MD02G1048100	0.976923182957057	0.000792664569120356
MD01G1132800	MD02G1048100	0.928183733072391	0.00755116535875154
MD01G1132900	MD02G1048100	0.981449939733464	0.000512965522043768
MD01G1144200	MD02G1048100	0.929187550807245	0.00734406336357237
MD01G1155700	MD02G1048100	-0.937408604894596	0.00575391749768386
MD01G1162100	MD02G1048100	0.980350352411062	0.000575369526098762
MD01G1171100	MD02G1048100	0.931434686105504	0.00689063369953304
MD01G1171300	MD02G1048100	-0.91928887474395	0.00950854094398534
MD01G1177400	MD02G1048100	0.940340718714227	0.00523267421810447
MD01G1182600	MD02G1048100	0.917431319258052	0.00994492097535245
MD01G1184400	MD02G1048100	0.988699906354137	0.000190816708171291
MD01G1188500	MD02G1048100	0.939722897433402	0.00534049036551288
MD01G1205400	MD02G1048100	0.970767206899546	0.00126934375649758
MD01G1223200	MD02G1048100	0.962680071646072	0.00206317640861031
MD02G1001800	MD02G1048100	0.93453225475603	0.00628874028274506
MD02G1009300	MD02G1048100	0.955735945628103	0.00289559633922486
MD02G1014300	MD02G1048100	0.93378097919222	0.00643225423885925
MD02G1016700	MD02G1048100	0.929628855050212	0.00725390465777261
MD01G1044100	MD02G1049800	0.953778909178388	0.00315521073463875
MD01G1051200	MD02G1049800	0.978907676690996	0.000662637313101799
MD01G1055000	MD02G1049800	0.935903325379026	0.00603090867966311
MD01G1069800	MD02G1049800	0.968473001698644	0.00147525927729299
MD01G1073600	MD02G1049800	0.953044583190585	0.0032554528379351
MD01G1078500	MD02G1049800	0.955104071650911	0.00297821946060671
MD01G1086200	MD02G1049800	0.953716651596041	0.00316364961025877
MD01G1089400	MD02G1049800	0.972615662179127	0.00111458515255791
MD01G1098300	MD02G1049800	0.959846340214903	0.00238610438922791
MD01G1120300	MD02G1049800	0.959777367566104	0.00239425294259767
MD01G1132800	MD02G1049800	0.956909541432604	0.00274517651432846
MD01G1137900	MD02G1049800	0.982768294100803	0.000442839212533064
MD01G1149700	MD02G1049800	0.979130027761813	0.00064878859372028
MD01G1155700	MD02G1049800	-0.940735174794989	0.00516440075905992
MD01G1162100	MD02G1049800	0.923780656403878	0.00849268862441833
MD01G1171100	MD02G1049800	0.988194946861333	0.000208216347559569
MD01G1171300	MD02G1049800	-0.956177850540032	0.00283849356808494
MD01G1176200	MD02G1049800	0.958194844405814	0.00258497572162395
MD01G1182600	MD02G1049800	0.990354605096385	0.000139101791157736
MD01G1196400	MD02G1049800	0.936532239619889	0.00591440587232632
MD02G1001800	MD02G1049800	0.950606411732079	0.00359933641832698
MD02G1009300	MD02G1049800	0.973354299440661	0.00105553090223477
MD02G1014300	MD02G1049800	0.939801948171178	0.00532663515201099
MD02G1016700	MD02G1049800	0.973344588463731	0.00105629696517636
MD02G1031600	MD02G1049800	0.919432894963783	0.00947510472836003
MD01G1055000	MD02G1056400	0.970695233424471	0.00127557099848461
MD01G1065600	MD02G1056400	0.961774695382005	0.00216383396074293
MD01G1073600	MD02G1056400	0.953903622491211	0.00313833948557355
MD01G1080400	MD02G1056400	0.927708686424802	0.00765015259565097
MD01G1120300	MD02G1056400	0.964910424891798	0.00182531490604627
MD01G1132900	MD02G1056400	0.948192731724656	0.00395646439533458
MD01G1144200	MD02G1056400	0.93537977108924	0.0061287412413402
MD01G1155700	MD02G1056400	-0.920319997262169	0.00927041395676172
MD01G1162100	MD02G1056400	0.92385356084406	0.00847666109911209
MD01G1177400	MD02G1056400	0.980085882489486	0.000590909422870223
MD01G1236500	MD02G1056400	0.981980635238996	0.000484120838182834
MD02G1014300	MD02G1056400	0.93300257872146	0.00658261755011388
MD01G1044100	MD02G1058100	-0.93595114155434	0.00602201198677364
MD01G1069800	MD02G1058100	-0.923991309018679	0.00844641834976759
MD01G1078500	MD02G1058100	-0.92943387990009	0.00729367123382299
MD01G1137900	MD02G1058100	-0.918127460205051	0.00978026872510595
MD01G1149700	MD02G1058100	-0.942484821783601	0.00486686360605736
MD01G1171100	MD02G1058100	-0.92830410629443	0.00752618251805903
MD01G1171300	MD02G1058100	0.920253855842755	0.00928560055305752
MD01G1176200	MD02G1058100	-0.968736471579615	0.00145083369927355
MD01G1206100	MD02G1058100	0.954940044621806	0.00299985451081958
MD01G1230900	MD02G1058100	0.94510133065659	0.00443806728478814
MD02G1049800	MD02G1058100	-0.937036972640975	0.00582171070878403
MD01G1033000	MD02G1058400	0.975418260019015	0.000898966005788319
MD01G1055000	MD02G1058400	0.967860121834531	0.00153285785934293
MD01G1073600	MD02G1058400	0.959110915719834	0.00247369423798434
MD01G1078500	MD02G1058400	0.924004808100279	0.00844345744255861
MD01G1080400	MD02G1058400	0.926998730260392	0.00779925942555243
MD01G1080500	MD02G1058400	0.94411139410063	0.0045980193602769
MD01G1120300	MD02G1058400	0.940737591700686	0.00516398378823934
MD01G1124500	MD02G1058400	0.979474727328572	0.000627606713946126
MD01G1132900	MD02G1058400	0.983669625240033	0.000397844208224268
MD01G1144200	MD02G1058400	0.970275635868236	0.00131217543456851
MD01G1155700	MD02G1058400	-0.941473312292016	0.00503782188808087
MD01G1162100	MD02G1058400	0.973078856728697	0.00107736641078448
MD01G1177400	MD02G1058400	0.971320649784478	0.00122196323685561
MD01G1184400	MD02G1058400	0.919868775653055	0.00937425785177061
MD01G1205400	MD02G1058400	0.953914544308504	0.0031368640988779
MD01G1223200	MD02G1058400	0.991281097013466	0.000113697501615864
MD02G1001800	MD02G1058400	0.92682927240164	0.00783505666066804
MD02G1009300	MD02G1058400	0.91905055009977	0.00956399683712581
MD02G1014300	MD02G1058400	0.967220119261572	0.00159416954358653
MD02G1016700	MD02G1058400	0.923708759014768	0.00850850918272279
MD02G1034000	MD02G1058400	0.923833359788881	0.00848110068281071
MD02G1048100	MD02G1058400	0.963867223844904	0.0019347791990021
MD02G1056400	MD02G1058400	0.935962498640052	0.00601989982724637
MD01G1065600	MD02G1061100	0.992400748416182	8.6403513787624e-05
MD01G1080400	MD02G1061100	0.965515385640651	0.00176327858565935
MD01G1218800	MD02G1061100	-0.936569530199169	0.00590753289563642
MD02G1017900	MD02G1061100	0.957488846187611	0.00267238425739881
MD02G1056400	MD02G1061100	0.938633972144392	0.00553313829432743
MD01G1146300	MD02G1066400	-0.949222676560778	0.00380204434835859
MD01G1212000	MD02G1066400	0.942913016907457	0.00479536439858393
MD02G1047400	MD02G1066400	0.93962257702355	0.00535809887663205
MD01G1033000	MD02G1078700	0.921770214447803	0.00894046981453439
MD01G1044100	MD02G1078700	0.959886997395374	0.00238130749379013
MD01G1046700	MD02G1078700	0.979031124143692	0.000654930690137597
MD01G1051200	MD02G1078700	0.969188058089036	0.00140943759103589
MD01G1055000	MD02G1078700	0.929987574660544	0.00718101821041257
MD01G1069800	MD02G1078700	0.95808243953698	0.00259879651988589
MD01G1073600	MD02G1078700	0.924414019280226	0.008353940279619
MD01G1078500	MD02G1078700	0.94526151085969	0.00441244676250945
MD01G1080500	MD02G1078700	0.971946130743934	0.00116948989815171
MD01G1086200	MD02G1078700	0.959351120959956	0.0024449143418783
MD01G1089400	MD02G1078700	0.969936519991034	0.0013421333658972
MD01G1098300	MD02G1078700	0.987954643417501	0.000216762088700888
MD01G1124500	MD02G1078700	0.984276981709645	0.000368876486586803
MD01G1132800	MD02G1078700	0.979903406247574	0.000601751384062375
MD01G1132900	MD02G1078700	0.966746155011268	0.00164034095618901
MD01G1137900	MD02G1078700	0.933578997032811	0.0064711080349471
MD01G1141700	MD02G1078700	-0.944565636929838	0.00452427888470465
MD01G1144200	MD02G1078700	0.949770232179769	0.00372117876802663
MD01G1146300	MD02G1078700	0.968358170778906	0.00148596805023323
MD01G1149700	MD02G1078700	0.944656031833996	0.00450967418172488
MD01G1155700	MD02G1078700	-0.972828120977947	0.00109743586566699
MD01G1162100	MD02G1078700	0.951750577757019	0.00343584762991729
MD01G1171100	MD02G1078700	0.9447542163515	0.00449383718188421
MD01G1171300	MD02G1078700	-0.966692804008616	0.0016455789667817
MD01G1182600	MD02G1078700	0.933339021101861	0.00651741892856094
MD01G1184400	MD02G1078700	0.966412333901807	0.00167325132194206
MD01G1188500	MD02G1078700	0.928192818974308	0.00754927821886447
MD01G1205400	MD02G1078700	0.925149168524884	0.00819428906659708
MD01G1212000	MD02G1078700	-0.964425542321562	0.00187580257281711
MD02G1009300	MD02G1078700	0.978470694728277	0.00069027694347296
MD02G1014300	MD02G1078700	0.950738375861301	0.00358028964001597
MD02G1016700	MD02G1078700	0.967892912664113	0.00152974854857997
MD02G1031600	MD02G1078700	0.982549618347412	0.000454116771093928
MD02G1034000	MD02G1078700	0.922887391341645	0.00869026217070588
MD02G1047400	MD02G1078700	-0.951902412481718	0.003414432939011
MD02G1048100	MD02G1078700	0.972500511099451	0.00112393497695479
MD02G1058400	MD02G1078700	0.933207327214308	0.00654290192908853
MD01G1024000	MD02G1084000	0.940142271968803	0.00526718785593842
MD01G1044100	MD02G1084000	0.950226641652003	0.00365442686139013
MD01G1051200	MD02G1084000	0.944869915916571	0.00447521010288558
MD01G1055000	MD02G1084000	0.987486382195011	0.000233906188202615
MD01G1069800	MD02G1084000	0.927427784437117	0.00770898070315068
MD01G1073600	MD02G1084000	0.974854860963596	0.000940467666414583
MD01G1078500	MD02G1084000	0.986085521968092	0.00028907203852789
MD01G1079000	MD02G1084000	-0.938574545431397	0.00554374792769795
MD01G1080500	MD02G1084000	0.929943922475369	0.00718986849711906
MD01G1086200	MD02G1084000	0.925887729830007	0.00803540729763163
MD01G1089400	MD02G1084000	0.974305924298947	0.000981796860754598
MD01G1098300	MD02G1084000	0.954099813168417	0.00311188884683098
MD01G1120300	MD02G1084000	0.985914378318731	0.000296209780181094
MD01G1124500	MD02G1084000	0.956482237899448	0.00279948655376953
MD01G1132800	MD02G1084000	0.929246381666917	0.00733201281831984
MD01G1132900	MD02G1084000	0.975831320907753	0.000869128808165729
MD01G1137900	MD02G1084000	0.958245731219898	0.00257873085008704
MD01G1144200	MD02G1084000	0.937075181937917	0.00581472265395457
MD01G1149700	MD02G1084000	0.934136751976335	0.006364094847623
MD01G1155700	MD02G1084000	-0.960220021921132	0.00234219513729035
MD01G1162100	MD02G1084000	0.97635730105621	0.000831857955034251
MD01G1171100	MD02G1084000	0.981987430231814	0.000483756891306334
MD01G1171300	MD02G1084000	-0.929911258465606	0.00719649445730412
MD01G1177400	MD02G1084000	0.974585683632199	0.000960623820331894
MD01G1182600	MD02G1084000	0.970972927275764	0.00125162774227299
MD01G1184400	MD02G1084000	0.925274146787205	0.00816729687628738
MD01G1205400	MD02G1084000	0.965491245080017	0.00176573380190905
MD01G1236500	MD02G1084000	0.924439897821808	0.00834829481890793
MD02G1001800	MD02G1084000	0.951461041176023	0.0034768661512842
MD02G1009300	MD02G1084000	0.969804188278099	0.00135391449333789
MD02G1014300	MD02G1084000	0.952541046078361	0.00332508131881977
MD02G1016700	MD02G1084000	0.964681706332562	0.0018490451018118
MD02G1048100	MD02G1084000	0.962440633354752	0.00208956642181884
MD02G1049800	MD02G1084000	0.943800651574516	0.00464880106807616
MD02G1056400	MD02G1084000	0.951905129975175	0.00341405026480131
MD02G1058400	MD02G1084000	0.937994698731558	0.00564779150835781
MD02G1078700	MD02G1084000	0.944532024127902	0.00452971546164131
MD01G1044100	MD02G1085500	-0.982888714172478	0.000436689095105718
MD01G1051200	MD02G1085500	-0.949123386716397	0.00381679939836958
MD01G1067000	MD02G1085500	0.948376633171799	0.0039286705903779
MD01G1069800	MD02G1085500	-0.972135688824895	0.00115381255392063
MD01G1076200	MD02G1085500	-0.937418553229782	0.00575210805794334
MD01G1078500	MD02G1085500	-0.95071447188686	0.00358373608876492
MD01G1080500	MD02G1085500	-0.93962079904711	0.00535841120775271
MD01G1086200	MD02G1085500	-0.988916154094186	0.000183596625771884
MD01G1092100	MD02G1085500	0.949461771294136	0.00376662867872201
MD01G1098300	MD02G1085500	-0.956263862059874	0.00282744431235358
MD01G1124500	MD02G1085500	-0.923005452827593	0.00866402243271402
MD01G1132800	MD02G1085500	-0.966028583465649	0.0017114832340989
MD01G1140600	MD02G1085500	-0.921790736470653	0.00893584248558026
MD01G1141700	MD02G1085500	0.92086306519617	0.00914617803675848
MD01G1146300	MD02G1085500	-0.942666758305998	0.00483642083803805
MD01G1149700	MD02G1085500	-0.96810292595048	0.00150990858568593
MD01G1162100	MD02G1085500	-0.936537046220791	0.0059135197548109
MD01G1171100	MD02G1085500	-0.927245315801751	0.00774731195873049
MD01G1171300	MD02G1085500	0.964690034168747	0.00184817840926299
MD01G1176200	MD02G1085500	-0.927324526476954	0.00773066076492211
MD01G1182600	MD02G1085500	-0.922115351671767	0.00886280281113993
MD01G1184400	MD02G1085500	-0.942523380386786	0.00486040392070738
MD01G1188500	MD02G1085500	-0.987809383993909	0.000222010847371365
MD01G1194100	MD02G1085500	0.951684639791166	0.00344516798705225
MD01G1196400	MD02G1085500	-0.953722399782502	0.00316286999177949
MD01G1205400	MD02G1085500	-0.936474518047704	0.00592505216214706
MD02G1001800	MD02G1085500	-0.947985299572451	0.00398792994905975
MD02G1009300	MD02G1085500	-0.964968981766417	0.00181926381119148
MD02G1031600	MD02G1085500	-0.920462092910557	0.00923782851394711
MD02G1047400	MD02G1085500	0.944653912457873	0.00451001633481379
MD02G1048100	MD02G1085500	-0.9322879236469	0.00672216052061871
MD02G1078700	MD02G1085500	-0.946234784553468	0.00425833807709921
MD01G1051200	MD02G1086500	-0.945635814791689	0.00435286123669288
MD01G1055000	MD02G1086500	-0.978627376846522	0.000680302140893426
MD01G1073600	MD02G1086500	-0.97315853099282	0.00107102752547878
MD01G1078500	MD02G1086500	-0.954614195674571	0.00304306239501218
MD01G1089400	MD02G1086500	-0.976915449771104	0.00079319385136521
MD01G1098300	MD02G1086500	-0.94000574137361	0.0052909976026461
MD01G1120300	MD02G1086500	-0.988729130367924	0.000189832870008847
MD01G1124500	MD02G1086500	-0.935109817670758	0.00617948593839179
MD01G1132900	MD02G1086500	-0.953395940818383	0.00320729692701906
MD01G1137900	MD02G1086500	-0.980117249848889	0.000589055568646722
MD01G1144200	MD02G1086500	-0.946186781843493	0.00426587583369727
MD01G1149700	MD02G1086500	-0.919789471028615	0.0093925670353196
MD01G1155700	MD02G1086500	0.968462219551218	0.00147626315700809
MD01G1162100	MD02G1086500	-0.942640845116907	0.00484075108003139
MD01G1171100	MD02G1086500	-0.982089120052852	0.000478326528976983
MD01G1177400	MD02G1086500	-0.966873669096013	0.0016278550462058
MD01G1182600	MD02G1086500	-0.977026257016638	0.000785626611164738
MD01G1205400	MD02G1086500	-0.920950159395327	0.00912632957218954
MD01G1236500	MD02G1086500	-0.951188927332952	0.00351563452404821
MD02G1001800	MD02G1086500	-0.926548293963227	0.00789458807908253
MD02G1009300	MD02G1086500	-0.953349000344715	0.00321371000016512
MD02G1014300	MD02G1086500	-0.959525205918524	0.00242416034882978
MD02G1016700	MD02G1086500	-0.973835444065794	0.00101792006283847
MD02G1034000	MD02G1086500	-0.943626711426363	0.00467734581652548
MD02G1049800	MD02G1086500	-0.958746898771215	0.00251762489892902
MD02G1056400	MD02G1086500	-0.964029106490263	0.00191758630711448
MD02G1084000	MD02G1086500	-0.983440608241452	0.000409049779102771
MD01G1067000	MD02G1095600	-0.918585541690637	0.00967265073491563
MD01G1080500	MD02G1095600	0.984280936109376	0.000368691450746415
MD01G1124500	MD02G1095600	0.927738221393647	0.00764397997058967
MD01G1132900	MD02G1095600	0.917865141789342	0.00984215598181963
MD01G1162100	MD02G1095600	0.920192246159007	0.00929975749136557
MD01G1184400	MD02G1095600	0.978175473013908	0.000709267347263848
MD01G1188500	MD02G1095600	0.936058468485255	0.00600206608096784
MD01G1223200	MD02G1095600	0.94729994368898	0.00409276207668866
MD02G1048100	MD02G1095600	0.96608102160684	0.00170623379979612
MD02G1058400	MD02G1095600	0.924842032235397	0.00826080701546873
MD02G1078700	MD02G1095600	0.926736951021577	0.00785459275048565
MD02G1095600	MD02G1108000	-0.926903774214917	0.0078193086408728
MD01G1024000	MD02G1110400	0.938280741180973	0.00559634779861623
MD01G1055000	MD02G1110400	0.92639997187008	0.0079261018545195
MD01G1073600	MD02G1110400	0.943867077176969	0.00463792278269868
MD01G1078500	MD02G1110400	0.929473290525235	0.00728562460690538
MD01G1108700	MD02G1110400	-0.948759895279577	0.00387105581190596
MD01G1120300	MD02G1110400	0.94848177308192	0.00391282358049194
MD01G1171100	MD02G1110400	0.934912318469872	0.00621674049883181
MD01G1176200	MD02G1110400	0.939903048975731	0.00530894090167833
MD01G1177400	MD02G1110400	0.923081301168336	0.0086471851337025
MD01G1182600	MD02G1110400	0.945477743024687	0.00437797624234946
MD01G1196400	MD02G1110400	0.950734636353796	0.00358082869056103
MD01G1205400	MD02G1110400	0.921485097352461	0.00900487881721643
MD01G1236500	MD02G1110400	0.928590004765844	0.00746700751335704
MD02G1001800	MD02G1110400	0.9555821180161	0.00291560526886264
MD02G1049800	MD02G1110400	0.933891062704255	0.00641112641375615
MD01G1033000	MD02G1115000	0.966849576218809	0.00163021055630842
MD01G1044100	MD02G1115000	0.939625472027968	0.00535759034004359
MD01G1046700	MD02G1115000	0.927388739847559	0.00771717502523841
MD01G1051200	MD02G1115000	0.964443001496675	0.00187397285470971
MD01G1055000	MD02G1115000	0.992387668893571	8.67008192094163e-05
MD01G1069800	MD02G1115000	0.92600460803183	0.00801040289680126
MD01G1073600	MD02G1115000	0.991846048373201	9.945932510445e-05
MD01G1078500	MD02G1115000	0.974514142168179	0.000966016522904336
MD01G1080500	MD02G1115000	0.944043576642561	0.00460907879749373
MD01G1086200	MD02G1115000	0.927943321839415	0.00760118222489869
MD01G1089400	MD02G1115000	0.967583057999223	0.00155925438951832
MD01G1098300	MD02G1115000	0.960461599864065	0.00231402273234926
MD01G1120300	MD02G1115000	0.983786331801991	0.000392193405488859
MD01G1124500	MD02G1115000	0.989172422120846	0.000175219970736752
MD01G1132800	MD02G1115000	0.941074570167964	0.00510600879755186
MD01G1132900	MD02G1115000	0.986768260192629	0.000261460108016092
MD01G1137900	MD02G1115000	0.944192082058943	0.00458487801569885
MD01G1144200	MD02G1115000	0.975095270429229	0.000922644808582528
MD01G1149700	MD02G1115000	0.927465668970161	0.00770103389751094
MD01G1155700	MD02G1115000	-0.975794266399143	0.000871785026801035
MD01G1162100	MD02G1115000	0.992050489307615	9.45408968203638e-05
MD01G1171100	MD02G1115000	0.977173222375501	0.000775645584424577
MD01G1171300	MD02G1115000	-0.921765518236615	0.00894152888530076
MD01G1177400	MD02G1115000	0.983822748649103	0.000390438370568943
MD01G1182600	MD02G1115000	0.976482375526217	0.000823114443209212
MD01G1184400	MD02G1115000	0.92772024637619	0.00764773634844651
MD01G1205400	MD02G1115000	0.975014797627273	0.000928591870975004
MD01G1223200	MD02G1115000	0.962434196966821	0.00209027810181108
MD01G1236500	MD02G1115000	0.927819415132534	0.00762702349486366
MD02G1001800	MD02G1115000	0.971295567784937	0.00122409121468117
MD02G1009300	MD02G1115000	0.976285721122353	0.00083688246982645
MD02G1014300	MD02G1115000	0.99005167399938	0.000147961496437779
MD02G1016700	MD02G1115000	0.977042318821788	0.000784532705858171
MD02G1031600	MD02G1115000	0.927463373104088	0.00770151537355683
MD02G1034000	MD02G1115000	0.944253390248382	0.00457490531070596
MD02G1048100	MD02G1115000	0.968974565747073	0.00142893416230936
MD02G1049800	MD02G1115000	0.939978421523814	0.0052957682584763
MD02G1056400	MD02G1115000	0.942739348444565	0.00482430072181528
MD02G1058400	MD02G1115000	0.978239649815772	0.000705117357601226
MD02G1078700	MD02G1115000	0.961641653321915	0.00217882461839801
MD02G1084000	MD02G1115000	0.97896985957749	0.000658749742766528
MD02G1085500	MD02G1115000	-0.918314347465067	0.00973629311498795
MD02G1086500	MD02G1115000	-0.965052385179518	0.00181066228622949
MD01G1044100	MD02G1118000	0.953470320495699	0.00319714797644316
MD01G1051200	MD02G1118000	0.974333665560876	0.000979687098788565
MD01G1055000	MD02G1118000	0.941307008562376	0.00506620608402058
MD01G1069800	MD02G1118000	0.965601462511369	0.00175453787594096
MD01G1073600	MD02G1118000	0.948724146914363	0.00387641209191887
MD01G1078500	MD02G1118000	0.956853128084501	0.00275231659194434
MD01G1086200	MD02G1118000	0.94733861120927	0.00408681194651981
MD01G1089400	MD02G1118000	0.985273372813882	0.000323713414472325
MD01G1098300	MD02G1118000	0.965495156166252	0.00176533591021309
MD01G1120300	MD02G1118000	0.963503690457599	0.00197366472699464
MD01G1132800	MD02G1118000	0.956723310541111	0.00276878192904603
MD01G1137900	MD02G1118000	0.994824843244384	4.01040700033997e-05
MD01G1146300	MD02G1118000	0.927671507825565	0.00765792614350146
MD01G1149700	MD02G1118000	0.974642223287763	0.000956372520958711
MD01G1155700	MD02G1118000	-0.953693379560479	0.00316680692999567
MD01G1162100	MD02G1118000	0.921271273549157	0.0090533298698327
MD01G1171100	MD02G1118000	0.989825462231804	0.000154755187919437
MD01G1171300	MD02G1118000	-0.960685238843135	0.00228809222819689
MD01G1176200	MD02G1118000	0.942043596093931	0.00494108095116265
MD01G1182600	MD02G1118000	0.985678974194739	0.000306169107834679
MD02G1001800	MD02G1118000	0.932309787292615	0.00671787025533003
MD02G1009300	MD02G1118000	0.973403419560149	0.00105166021748965
MD02G1014300	MD02G1118000	0.936967454524259	0.00583443532412484
MD02G1016700	MD02G1118000	0.978334497264012	0.000699006184613688
MD02G1031600	MD02G1118000	0.927104401663351	0.00777697722703422
MD02G1049800	MD02G1118000	0.993733516582258	5.8780182950032e-05
MD02G1058100	MD02G1118000	-0.947703483171651	0.00403087496534179
MD02G1078700	MD02G1118000	0.920865838298937	0.00914554573329875
MD02G1084000	MD02G1118000	0.960071102782429	0.00235964559303829
MD02G1086500	MD02G1118000	-0.975407046003101	0.000899783005547454
MD02G1115000	MD02G1118000	0.940722335270404	0.00516661614345564
MD01G1033000	MD02G1120000	-0.950031167281862	0.00368294316928698
MD01G1046700	MD02G1120000	-0.984016374285473	0.000381172717766133
MD01G1051200	MD02G1120000	-0.963186820660829	0.00200787046201539
MD01G1069800	MD02G1120000	-0.926863580652645	0.00782780274528466
MD01G1080500	MD02G1120000	-0.920484429041632	0.00923271145231383
MD01G1086200	MD02G1120000	-0.920829276068536	0.00915388410329648
MD01G1089400	MD02G1120000	-0.941936365141803	0.0049592010854983
MD01G1098300	MD02G1120000	-0.963990534046186	0.00192167605076511
MD01G1124500	MD02G1120000	-0.972609290284287	0.00111510151470952
MD01G1126500	MD02G1120000	0.933466527524912	0.00649279247963113
MD01G1132800	MD02G1120000	-0.96206053736278	0.00213179915294816
MD01G1132900	MD02G1120000	-0.933382581080814	0.00650900068287554
MD01G1141700	MD02G1120000	0.943301505392345	0.00473094406397491
MD01G1144200	MD02G1120000	-0.960294919351233	0.00233344274461083
MD01G1146300	MD02G1120000	-0.929526602764153	0.00727474652319447
MD01G1155700	MD02G1120000	0.966715598665008	0.00164333997349681
MD01G1171300	MD02G1120000	0.92955156177678	0.00726965649093766
MD01G1212000	MD02G1120000	0.9575821241483	0.00266075355059268
MD02G1009300	MD02G1120000	-0.949020950620532	0.00383205141872399
MD02G1014300	MD02G1120000	-0.957156713735277	0.00271400033034261
MD02G1016700	MD02G1120000	-0.958814734299402	0.00250940940471184
MD02G1031600	MD02G1120000	-0.984907801464482	0.000339942876292818
MD02G1034000	MD02G1120000	-0.948183794567075	0.00395781755719454
MD02G1048100	MD02G1120000	-0.918631795155044	0.00966181645425555
MD02G1058400	MD02G1120000	-0.919063210256123	0.00956104699947103
MD02G1078700	MD02G1120000	-0.976449996565966	0.000825373545320259
MD02G1115000	MD02G1120000	-0.939827671358555	0.00532213045123394
MD01G1092100	MD02G1120100	0.945289820962251	0.00440792618061631
MD01G1176200	MD02G1120100	-0.926073029256147	0.00799578277555527
MD02G1058100	MD02G1120100	0.920874999672533	0.00914345697211811
MD01G1033000	MD02G1122100	-0.971088892069119	0.00124169553665467
MD01G1046700	MD02G1122100	-0.926660618137617	0.00787076341725738
MD01G1055000	MD02G1122100	-0.920216032512744	0.00929429051876917
MD01G1080500	MD02G1122100	-0.919359566899534	0.00949212166829669
MD01G1095800	MD02G1122100	0.93492131845172	0.00621504043993627
MD01G1124500	MD02G1122100	-0.96877371672217	0.00144739707689097
MD01G1132900	MD02G1122100	-0.965076100541312	0.00180822016102303
MD01G1144200	MD02G1122100	-0.976740688598317	0.00080520175814216
MD01G1155700	MD02G1122100	0.939896869350248	0.00531002160756083
MD01G1162100	MD02G1122100	-0.92217250450099	0.00884997338045234
MD01G1177400	MD02G1122100	-0.921658403413799	0.00896570155061423
MD01G1223200	MD02G1122100	-0.95999954807514	0.00236805314665763
MD02G1009500	MD02G1122100	0.927579268647864	0.00767722873252925
MD02G1014300	MD02G1122100	-0.95152109430337	0.00346833878005986
MD02G1034000	MD02G1122100	-0.943264043879473	0.00473713744142755
MD02G1048100	MD02G1122100	-0.931074527765572	0.00696235824947394
MD02G1058400	MD02G1122100	-0.981011867598775	0.000537400680421309
MD02G1078700	MD02G1122100	-0.928356189944372	0.00751538533243503
MD02G1115000	MD02G1122100	-0.944456918579108	0.00454187469621902
MD02G1120000	MD02G1122100	0.940400959826936	0.00522221913043167
MD01G1044100	MD02G1123100	0.946022302104882	0.00429175331420919
MD01G1046700	MD02G1123100	0.941978901457852	0.00495200931208022
MD01G1051200	MD02G1123100	0.943856164788417	0.00463970900823522
MD01G1069800	MD02G1123100	0.949909475538885	0.00370075087948344
MD01G1078500	MD02G1123100	0.933064128957903	0.0065706661474077
MD01G1086200	MD02G1123100	0.933256403360095	0.00653339993195938
MD01G1089400	MD02G1123100	0.980481485496351	0.000567740604904044
MD01G1098300	MD02G1123100	0.968167834249049	0.00150380260828433
MD01G1132800	MD02G1123100	0.9535412450953	0.00318748520313282
MD01G1132900	MD02G1123100	0.925304876836067	0.00816066659232411
MD01G1137900	MD02G1123100	0.971387743844058	0.00121627993148684
MD01G1141700	MD02G1123100	-0.930273732013342	0.00712313274400655
MD01G1146300	MD02G1123100	0.966312796777785	0.00168312690638421
MD01G1149700	MD02G1123100	0.946318752772182	0.00424516846685022
MD01G1155700	MD02G1123100	-0.954302236767057	0.00308471335709662
MD01G1171100	MD02G1123100	0.950404325181404	0.00362860043263358
MD01G1171300	MD02G1123100	-0.964837766814628	0.00183283697648129
MD01G1182600	MD02G1123100	0.929706734751871	0.00723805016620789
MD01G1212000	MD02G1123100	-0.949512978934357	0.00375906476815579
MD02G1009300	MD02G1123100	0.955842647694194	0.0028817570568012
MD02G1016700	MD02G1123100	0.956854796968625	0.00275210523487676
MD02G1031600	MD02G1123100	0.946907520629095	0.00415338820648168
MD02G1047400	MD02G1123100	-0.933140152589457	0.00655591903838296
MD02G1049800	MD02G1123100	0.930998399106409	0.00697756545577082
MD02G1058100	MD02G1123100	-0.918172838639116	0.00976958208326298
MD02G1066400	MD02G1123100	-0.947309600141788	0.00409127575060903
MD02G1078700	MD02G1123100	0.949907342027287	0.00370106346244889
MD02G1084000	MD02G1123100	0.955127498185677	0.00297513580812429
MD02G1086500	MD02G1123100	-0.949731916774295	0.00372680957490357
MD02G1118000	MD02G1123100	0.96169887794271	0.0021723705137969
MD01G1033000	MD02G1123700	0.974184952378192	0.000991023236361246
MD01G1044100	MD02G1123700	0.918985625840395	0.00957913124231163
MD01G1046700	MD02G1123700	0.927573192613411	0.00767850107543753
MD01G1051200	MD02G1123700	0.93784673386641	0.00567449281766566
MD01G1055000	MD02G1123700	0.967432286166307	0.00157371240624281
MD01G1073600	MD02G1123700	0.963001398636828	0.00202802112623852
MD01G1078500	MD02G1123700	0.949129088506286	0.00381595131940078
MD01G1080500	MD02G1123700	0.97058855446909	0.00128482875496002
MD01G1089400	MD02G1123700	0.934150673463076	0.00636143496262098
MD01G1098300	MD02G1123700	0.942800569989906	0.00481409036356529
MD01G1120300	MD02G1123700	0.944254584262381	0.00457471119195617
MD01G1124500	MD02G1123700	0.994055564258521	5.28994471961133e-05
MD01G1132800	MD02G1123700	0.924205665807059	0.00839946071450856
MD01G1132900	MD02G1123700	0.986068028735495	0.000289797638392063
MD01G1144200	MD02G1123700	0.968850716611584	0.00144030505347284
MD01G1155700	MD02G1123700	-0.956373966811366	0.00281333095325619
MD01G1162100	MD02G1123700	0.985287907841547	0.000323076299301416
MD01G1171100	MD02G1123700	0.936110478657802	0.00599241201581931
MD01G1177400	MD02G1123700	0.960926189251055	0.00226031581153223
MD01G1182600	MD02G1123700	0.933936680840121	0.00640238108319015
MD01G1184400	MD02G1123700	0.952319286084578	0.00335597584826984
MD01G1205400	MD02G1123700	0.967489480478452	0.00156822008457918
MD01G1223200	MD02G1123700	0.986689409136695	0.000264578612830437
MD02G1001800	MD02G1123700	0.948347041294977	0.00393313644072761
MD02G1009300	MD02G1123700	0.95425727885291	0.00309073885122854
MD02G1014300	MD02G1123700	0.973695101428887	0.00102882072636915
MD02G1016700	MD02G1123700	0.947109702749598	0.00412209809129121
MD02G1031600	MD02G1123700	0.920885831069292	0.00914098775061249
MD02G1034000	MD02G1123700	0.923158818193426	0.00862999387047077
MD02G1048100	MD02G1123700	0.98187603374244	0.000489740565877953
MD02G1058400	MD02G1123700	0.991610099824574	0.000105290353111094
MD02G1078700	MD02G1123700	0.966725597938324	0.00164235827556826
MD02G1084000	MD02G1123700	0.949063770599106	0.00382567218839105
MD02G1095600	MD02G1123700	0.946797405946996	0.0041704786237272
MD02G1115000	MD02G1123700	0.987103108117589	0.00024842216148575
MD02G1120000	MD02G1123700	-0.949759531109136	0.0037227509693709
MD02G1122100	MD02G1123700	-0.970937668467515	0.00125465537079974
MD01G1044100	MD02G1129800	-0.942937528431496	0.00479128720326788
MD01G1067000	MD02G1129800	0.938681971079874	0.00552457615694427
MD01G1069800	MD02G1129800	-0.939876406981505	0.00531360087816559
MD01G1076200	MD02G1129800	-0.95064526348555	0.00359372366964708
MD01G1086200	MD02G1129800	-0.960733082575072	0.00228256355664361
MD01G1092100	MD02G1129800	0.965231851418565	0.00179222194474259
MD01G1132800	MD02G1129800	-0.937666290963527	0.00570713838183988
MD01G1141700	MD02G1129800	0.919383971010998	0.00948645666074413
MD01G1146300	MD02G1129800	-0.931424549911882	0.00689264733852664
MD01G1149700	MD02G1129800	-0.926044229595821	0.00800193504891232
MD01G1171300	MD02G1129800	0.936433548841427	0.0059326142895691
MD01G1188500	MD02G1129800	-0.97737685185931	0.00076192090680582
MD02G1047400	MD02G1129800	0.953702137415206	0.00316561856899682
MD02G1085500	MD02G1129800	0.980813348370427	0.000548659833116448
MD01G1033000	MD02G1130800	0.92785683321154	0.00761921529134032
MD01G1044100	MD02G1130800	0.927105518415601	0.00777674191104203
MD01G1046700	MD02G1130800	0.967556019090533	0.00156184238573098
MD01G1051200	MD02G1130800	0.93748051703354	0.00574084411949372
MD01G1055000	MD02G1130800	0.944804450577439	0.00448574505007872
MD01G1073600	MD02G1130800	0.927948505388027	0.00760010210517479
MD01G1078500	MD02G1130800	0.937125685642509	0.00580549238654708
MD01G1080500	MD02G1130800	0.97691527545545	0.000793205784066861
MD01G1089400	MD02G1130800	0.955564362225082	0.00291791919776161
MD01G1098300	MD02G1130800	0.962060053439234	0.00213185318784266
MD01G1120300	MD02G1130800	0.922665473232117	0.00873968898769792
MD01G1124500	MD02G1130800	0.987260522587479	0.000242407654928878
MD01G1132800	MD02G1130800	0.94180568382768	0.00498132784405837
MD01G1132900	MD02G1130800	0.988485556306367	0.000198110313992847
MD01G1144200	MD02G1130800	0.963556125102696	0.00196803245042205
MD01G1146300	MD02G1130800	0.930166045436749	0.00714488935619824
MD01G1155700	MD02G1130800	-0.971405194716474	0.00121480387825202
MD01G1162100	MD02G1130800	0.956586303675736	0.00278621158181702
MD01G1171100	MD02G1130800	0.929452086368918	0.00728995340713364
MD01G1171300	MD02G1130800	-0.925797149784783	0.00805481168680031
MD01G1177400	MD02G1130800	0.928008412815743	0.00758762434837451
MD01G1184400	MD02G1130800	0.967853466792967	0.00153348928861206
MD01G1205400	MD02G1130800	0.929083465420176	0.00736540719735264
MD01G1212000	MD02G1130800	-0.945198159969654	0.00442257092126211
MD01G1223200	MD02G1130800	0.94006275819552	0.00528104797259918
MD02G1009300	MD02G1130800	0.955531730703044	0.00292217408379652
MD02G1014300	MD02G1130800	0.950817785760616	0.00356885210827576
MD02G1016700	MD02G1130800	0.952944042298279	0.00326929759615289
MD02G1031600	MD02G1130800	0.953407157462902	0.00320576542623972
MD02G1034000	MD02G1130800	0.930379680435801	0.00710175888639231
MD02G1048100	MD02G1130800	0.983810458122154	0.00039103024960901
MD02G1058400	MD02G1130800	0.961132953012739	0.00223661381166316
MD02G1078700	MD02G1130800	0.988171610794066	0.000209038727164331
MD02G1084000	MD02G1130800	0.954331370439837	0.00308081180018506
MD02G1086500	MD02G1130800	-0.922486288436646	0.00877969747851697
MD02G1095600	MD02G1130800	0.939191371481931	0.00543410824579496
MD02G1115000	MD02G1130800	0.966458375291242	0.00166869303756066
MD02G1120000	MD02G1130800	-0.956113882266335	0.00284672485347426
MD02G1122100	MD02G1130800	-0.958694927105958	0.00252392809090189
MD02G1123100	MD02G1130800	0.939193070854554	0.00543380766593558
MD02G1123700	MD02G1130800	0.977286066790129	0.000768024825216496
MD01G1067000	MD02G1132700	0.95239880681481	0.0033448812456721
MD01G1076200	MD02G1132700	-0.923535846368885	0.0085466161487262
MD01G1092100	MD02G1132700	0.976542581352974	0.000818922006325332
MD01G1140600	MD02G1132700	-0.926950009184514	0.00780954336191844
MD01G1188500	MD02G1132700	-0.967611346783456	0.00155654903461493
MD01G1194100	MD02G1132700	0.923217792840599	0.00861692597160212
MD01G1196400	MD02G1132700	-0.940488247425385	0.00520708818134655
MD02G1017500	MD02G1132700	0.98199768487715	0.000483207899379171
MD02G1085500	MD02G1132700	0.948001887434414	0.0039854092207311
MD02G1120100	MD02G1132700	0.937753706936756	0.00569131172549474
MD02G1129800	MD02G1132700	0.929722357451857	0.00723487178579156
MD01G1024000	MD02G1133300	0.919640631715206	0.00942697665048969
MD01G1055000	MD02G1133300	0.962194089442585	0.00211691256377072
MD01G1065600	MD02G1133300	0.953246421122508	0.00322774644965438
MD01G1073600	MD02G1133300	0.938818939747794	0.00550017910998297
MD01G1079000	MD02G1133300	-0.920745466094296	0.00917301171219214
MD01G1080400	MD02G1133300	0.924263809625263	0.00838674552060183
MD01G1120300	MD02G1133300	0.949564521602334	0.00375145891341095
MD01G1132900	MD02G1133300	0.94045254170773	0.00521327502370532
MD01G1162100	MD02G1133300	0.923713616482549	0.00850743987694901
MD01G1177400	MD02G1133300	0.975897537312107	0.000864392155182016
MD01G1236500	MD02G1133300	0.968974814149786	0.00142891140065324
MD02G1024400	MD02G1133300	-0.950671799615753	0.00358989258127398
MD02G1056400	MD02G1133300	0.99243125625991	8.57120316250773e-05
MD02G1058400	MD02G1133300	0.934092252569131	0.00637260069325293
MD02G1061100	MD02G1133300	0.93976793458612	0.00533259454965708
MD02G1084000	MD02G1133300	0.944746986162686	0.0044950024674541
MD02G1086500	MD02G1133300	-0.939027400906236	0.00546314912984267
MD02G1115000	MD02G1133300	0.929068605355506	0.00736845687761362
MD01G1044100	MD02G1136800	-0.948011762793091	0.00398390891092001
MD01G1069800	MD02G1136800	-0.94397564478224	0.00462016994957027
MD01G1080500	MD02G1136800	-0.950717999284194	0.00358322740999449
MD01G1086200	MD02G1136800	-0.959915481578266	0.00237794965253762
MD01G1092100	MD02G1136800	0.927788403882709	0.00763349770909007
MD01G1098300	MD02G1136800	-0.944844157102675	0.00447935386585432
MD01G1132800	MD02G1136800	-0.956191110559492	0.0028367887690365
MD01G1141700	MD02G1136800	0.939496602305766	0.00538025048065684
MD01G1146300	MD02G1136800	-0.960654766341976	0.00229161697384506
MD01G1149700	MD02G1136800	-0.924418983226896	0.00835285723978615
MD01G1171300	MD02G1136800	0.950799360319013	0.00357150435084124
MD01G1184400	MD02G1136800	-0.95614339827482	0.00284292534522371
MD01G1188500	MD02G1136800	-0.970235349031392	0.00131571690612237
MD02G1009300	MD02G1136800	-0.930689718506316	0.00703939232645574
MD02G1031600	MD02G1136800	-0.941461327786929	0.00503986475396968
MD02G1047400	MD02G1136800	0.974747886957892	0.000948452572110863
MD02G1048100	MD02G1136800	-0.924735212011636	0.0082840029207893
MD02G1078700	MD02G1136800	-0.959492556748759	0.0024280460590736
MD02G1085500	MD02G1136800	0.970091114878269	0.00132843474571479
MD02G1095600	MD02G1136800	-0.926346163990618	0.00793754944902933
MD02G1120000	MD02G1136800	0.930303007593834	0.00711722360499435
MD02G1129800	MD02G1136800	0.984504435495005	0.000358308439476832
MD02G1130800	MD02G1136800	-0.919547372593887	0.00944856803076801
MD01G1046700	MD02G1140100	-0.948578230668807	0.00389831286262909
MD01G1141700	MD02G1140100	0.925002656209674	0.00822598727438192
MD01G1146300	MD02G1140100	-0.950747750277521	0.00357893849188807
MD01G1184400	MD02G1140100	-0.920105547052774	0.00931969733307762
MD01G1212000	MD02G1140100	0.972141174705465	0.00115336040597511
MD02G1031600	MD02G1140100	-0.943926931837054	0.0046281312985037
MD02G1047400	MD02G1140100	0.954820056562511	0.0030157296667917
MD02G1066400	MD02G1140100	0.95273409183038	0.00329830153167318
MD02G1078700	MD02G1140100	-0.94658123984783	0.0042041289805494
MD02G1120000	MD02G1140100	0.919089113129259	0.00955501296368048
MD02G1130800	MD02G1140100	-0.930010240369754	0.00717642493535681
MD02G1136800	MD02G1140100	0.945700296062592	0.00434263657743446
MD02G1153500	MD02G1153600	0.950912044896504	0.00355529916511543
MD01G1092100	MD02G1158300	0.948971354669227	0.00383944664389853
MD01G1188500	MD02G1158300	-0.92979944977959	0.00721919760557835
MD02G1047400	MD02G1158300	0.940112810754986	0.00527232118693294
MD02G1129800	MD02G1158300	0.954193660431502	0.00309927521103698
MD02G1136800	MD02G1158300	0.955417087153138	0.00293714687295831
MD01G1120300	MD02G1160300	0.921531863941317	0.00899429866310797
MD01G1137900	MD02G1160300	0.932710897695931	0.00663939835108086
MD01G1171100	MD02G1160300	0.918944794961546	0.00958865522498582
MD01G1182600	MD02G1160300	0.918708010105554	0.00964397694164566
MD02G1049800	MD02G1160300	0.930901747723995	0.00699689553315609
MD02G1086500	MD02G1160300	-0.944979807818572	0.00445755316585724
MD02G1110400	MD02G1160300	0.919775536012179	0.00939578602717219
MD02G1118000	MD02G1160300	0.944055690301142	0.00460710238826711
MD01G1044100	MD02G1182500	0.951054499345207	0.00353486461268706
MD01G1051200	MD02G1182500	0.976093184066395	0.000850471970965134
MD01G1055000	MD02G1182500	0.967300484423204	0.00158640536390754
MD01G1069800	MD02G1182500	0.955922446685007	0.00287142844733606
MD01G1073600	MD02G1182500	0.97441172696237	0.000973762490365492
MD01G1078500	MD02G1182500	0.969891366779176	0.00134614750509706
MD01G1086200	MD02G1182500	0.94203448025591	0.00494262010276232
MD01G1089400	MD02G1182500	0.98512187692903	0.000330391119326436
MD01G1098300	MD02G1182500	0.963677778537567	0.00195499563605824
MD01G1120300	MD02G1182500	0.984049542117113	0.000379596625338294
MD01G1124500	MD02G1182500	0.934795005650461	0.00623892117897608
MD01G1132800	MD02G1182500	0.950832727815927	0.00356670199139421
MD01G1132900	MD02G1182500	0.932376333929503	0.00670482015202853
MD01G1137900	MD02G1182500	0.990150806430716	0.000145032202488608
MD01G1144200	MD02G1182500	0.92821937243682	0.00754376438797245
MD01G1149700	MD02G1182500	0.96610859770449	0.00170347643192756
MD01G1155700	MD02G1182500	-0.962872926177283	0.00204204107263483
MD01G1162100	MD02G1182500	0.947610961358404	0.00404502327913185
MD01G1171100	MD02G1182500	0.997361177023225	1.04358924817221e-05
MD01G1171300	MD02G1182500	-0.948520159365235	0.00390704572029558
MD01G1176200	MD02G1182500	0.937152578185457	0.00580058031913613
MD01G1177400	MD02G1182500	0.947278245325444	0.00409610286646912
MD01G1182600	MD02G1182500	0.99614495754492	2.22633829236128e-05
MD01G1196400	MD02G1182500	0.922379450366278	0.0088035946335596
MD01G1205400	MD02G1182500	0.931122125412884	0.00695285852734174
MD01G1236500	MD02G1182500	0.919600931676601	0.00943616508256116
MD02G1001800	MD02G1182500	0.955612475115344	0.00291165123513014
MD02G1009300	MD02G1182500	0.978002838100118	0.000720490757669304
MD02G1014300	MD02G1182500	0.959771647610678	0.00239492932356231
MD02G1016700	MD02G1182500	0.984066660974714	0.000378784430056003
MD02G1031600	MD02G1182500	0.921382239889318	0.00902816986015999
MD02G1034000	MD02G1182500	0.924937925865527	0.00824001077593971
MD02G1049800	MD02G1182500	0.992360206657988	8.73267096842966e-05
MD02G1058100	MD02G1182500	-0.931716739641005	0.00683471657855153
MD02G1078700	MD02G1182500	0.926405523805569	0.0079249211414813
MD02G1084000	MD02G1182500	0.973809903922131	0.00101989952867009
MD02G1086500	MD02G1182500	-0.985978335442758	0.000293532236192401
MD02G1110400	MD02G1182500	0.936761834223641	0.00587215162911556
MD02G1115000	MD02G1182500	0.964375301030999	0.00188107277063629
MD02G1118000	MD02G1182500	0.995327249904378	3.27008763848785e-05
MD02G1123100	MD02G1182500	0.948896968014843	0.00385055152518439
MD02G1160300	MD02G1182500	0.942021816353277	0.00494475871237558
MD01G1024000	MD02G1184800	-0.934170754809475	0.00635759911138258
MD01G1079000	MD02G1184800	0.92344099497312	0.00856755494569045
MD02G1153600	MD02G1184800	0.931284172102721	0.00692056407394168
MD02G1009500	MD02G1193700	0.960337809862963	0.00232843790571528
MD02G1122100	MD02G1193700	0.947065569930569	0.00412891826740302
MD01G1046700	MD02G1194100	-0.990251012506618	0.000142100850393812
MD01G1051200	MD02G1194100	-0.924834407870532	0.0082624615895629
MD01G1089400	MD02G1194100	-0.9523816609006	0.00334727188786485
MD01G1095800	MD02G1194100	0.934201445097084	0.00635173896988723
MD01G1098300	MD02G1194100	-0.948110198177168	0.00396896931709103
MD01G1124500	MD02G1194100	-0.939577927482246	0.00536594500875123
MD01G1132800	MD02G1194100	-0.931039661990629	0.00696932091087429
MD01G1132900	MD02G1194100	-0.936171689613467	0.00598105984389189
MD01G1137900	MD02G1194100	-0.929912181751246	0.00719630712607384
MD01G1141700	MD02G1194100	0.923159290147231	0.00862988925433929
MD01G1144200	MD02G1194100	-0.946658080469688	0.00419215207657695
MD01G1146300	MD02G1194100	-0.935510380361262	0.00610426326614616
MD01G1155700	MD02G1194100	0.970820794767146	0.00126471705977127
MD01G1212000	MD02G1194100	0.987234845139579	0.000243383732166119
MD02G1009300	MD02G1194100	-0.920092641644071	0.00932266720941799
MD02G1014300	MD02G1194100	-0.917812345039833	0.00985463491917569
MD02G1016700	MD02G1194100	-0.947047004583776	0.00413178896354182
MD02G1031600	MD02G1194100	-0.970039318350933	0.00133301667755231
MD02G1034000	MD02G1194100	-0.952103595539742	0.00338615959436565
MD02G1066400	MD02G1194100	0.921505241851152	0.00900032072192965
MD02G1078700	MD02G1194100	-0.96041136019252	0.00231986774894372
MD02G1120000	MD02G1194100	0.951120018683009	0.0035254855497457
MD02G1123100	MD02G1194100	-0.955098750314136	0.00297892013135449
MD02G1130800	MD02G1194100	-0.962395696032329	0.00209453769912865
MD02G1140100	MD02G1194100	0.943371045437976	0.00471945778647716
MD01G1024000	MD02G1195400	0.94891891005196	0.00384727424968886
MD01G1033000	MD02G1195400	0.927372105233001	0.00772066743474846
MD01G1051200	MD02G1195400	0.922006694491102	0.00888721864498902
MD01G1055000	MD02G1195400	0.998327204582865	4.19502631608966e-06
MD01G1073600	MD02G1195400	0.989042864925897	0.000179430463254493
MD01G1078500	MD02G1195400	0.970940298201503	0.00125442943395389
MD01G1079000	MD02G1195400	-0.936311480077895	0.00595517378960651
MD01G1089400	MD02G1195400	0.946112006325202	0.00427763069363284
MD01G1098300	MD02G1195400	0.919338950489753	0.00949690870403391
MD01G1120300	MD02G1195400	0.992373499509134	8.70234725879984e-05
MD01G1124500	MD02G1195400	0.954731426138549	0.00302748249747934
MD01G1132900	MD02G1195400	0.976270438710212	0.000837957154508409
MD01G1137900	MD02G1195400	0.929669474379712	0.00724563339872094
MD01G1144200	MD02G1195400	0.947940373196726	0.0039947609906065
MD01G1155700	MD02G1195400	-0.947752951876697	0.00402332026111459
MD01G1162100	MD02G1195400	0.981453939113115	0.000512745043698869
MD01G1171100	MD02G1195400	0.96737837086108	0.00157889854075887
MD01G1177400	MD02G1195400	0.997355195049452	1.04832396433066e-05
MD01G1182600	MD02G1195400	0.96389856900662	0.00193144424171647
MD01G1205400	MD02G1195400	0.971949151700345	0.0011692392292362
MD01G1223200	MD02G1195400	0.943993464319272	0.00461725931100469
MD01G1236500	MD02G1195400	0.964241589009727	0.00189513443918556
MD02G1001800	MD02G1195400	0.958086916281671	0.00259824538504939
MD02G1009300	MD02G1195400	0.945384385519489	0.00439284250575855
MD02G1014300	MD02G1195400	0.963809509299183	0.00194092714888813
MD02G1016700	MD02G1195400	0.94867863005971	0.00388323727658896
MD02G1024400	MD02G1195400	-0.927170448441349	0.00776306617117564
MD02G1048100	MD02G1195400	0.950285774355778	0.00364582188758661
MD02G1049800	MD02G1195400	0.922021104459001	0.00888397877187699
MD02G1056400	MD02G1195400	0.9778874801474	0.000728039193418472
MD02G1058400	MD02G1195400	0.963258895486314	0.00200006457189452
MD02G1084000	MD02G1195400	0.987705094798025	0.000225817763097494
MD02G1086500	MD02G1195400	-0.976393835151714	0.000829299248560318
MD02G1110400	MD02G1195400	0.925147522667206	0.00819464482006402
MD02G1115000	MD02G1195400	0.98473081128855	0.000347942194508004
MD02G1118000	MD02G1195400	0.930973199514638	0.00698260280785259
MD02G1123700	MD02G1195400	0.958507856864944	0.00254668051879598
MD02G1130800	MD02G1195400	0.937132982613549	0.0058041593545946
MD02G1133300	MD02G1195400	0.974407709933688	0.000974066935148223
MD02G1182500	MD02G1195400	0.958506254094744	0.00254687589061224
MD01G1033000	MD02G1200300	0.951483827540851	0.00347362934109853
MD01G1044100	MD02G1200300	0.931092983413159	0.00695867404894354
MD01G1051200	MD02G1200300	0.923900729671124	0.00846629921483821
MD01G1055000	MD02G1200300	0.956585965525084	0.00278625466709653
MD01G1067000	MD02G1200300	-0.931110431796781	0.00695519179798774
MD01G1073600	MD02G1200300	0.952011806078927	0.00339904492548376
MD01G1078500	MD02G1200300	0.957676096926719	0.00264906148298037
MD01G1080500	MD02G1200300	0.980501687045595	0.000566569836767235
MD01G1086200	MD02G1200300	0.91962126345415	0.00943145882209283
MD01G1098300	MD02G1200300	0.932521443339201	0.00667640648130675
MD01G1120300	MD02G1200300	0.931633952524649	0.00685110607423353
MD01G1124500	MD02G1200300	0.979858022810723	0.000604463075169851
MD01G1132900	MD02G1200300	0.970728872302435	0.00127265863977997
MD01G1144200	MD02G1200300	0.934453558481488	0.00630369922556523
MD01G1155700	MD02G1200300	-0.926541808416968	0.00789596477508083
MD01G1162100	MD02G1200300	0.988617857209329	0.000193592465395236
MD01G1171100	MD02G1200300	0.926841669754115	0.00783243506674679
MD01G1177400	MD02G1200300	0.949041390789259	0.0038290056341796
MD01G1182600	MD02G1200300	0.923191838214189	0.00862267594144141
MD01G1184400	MD02G1200300	0.966911502080705	0.00162415959245693
MD01G1188500	MD02G1200300	0.940807643911761	0.00515190536346533
MD01G1205400	MD02G1200300	0.981701274075275	0.000499201452170358
MD01G1223200	MD02G1200300	0.98743109835632	0.000235973132292026
MD02G1001800	MD02G1200300	0.958683865718254	0.00252527063322774
MD02G1009300	MD02G1200300	0.949750615875893	0.00372406104462469
MD02G1014300	MD02G1200300	0.949516754542701	0.00375850736649985
MD02G1016700	MD02G1200300	0.924266497404962	0.00838615796957007
MD02G1048100	MD02G1200300	0.986870297951256	0.000257451905231735
MD02G1058400	MD02G1200300	0.978745931174606	0.000672802554368167
MD02G1078700	MD02G1200300	0.956717887579542	0.00276947079995286
MD02G1084000	MD02G1200300	0.942365877381123	0.00488681673046166
MD02G1085500	MD02G1200300	-0.938459065708395	0.00556439331252892
MD02G1095600	MD02G1200300	0.964239368355205	0.00189536840834282
MD02G1115000	MD02G1200300	0.976144948000642	0.000846807739076085
MD02G1120000	MD02G1200300	-0.92516459950051	0.00819095401443181
MD02G1122100	MD02G1200300	-0.942051891569516	0.00493968051666833
MD02G1123700	MD02G1200300	0.993185607822836	6.9495694760617e-05
MD02G1130800	MD02G1200300	0.963017592405523	0.00202625731605664
MD02G1195400	MD02G1200300	0.949098869610461	0.00382044710486489
MD01G1044100	MD02G1200600	0.971629020704563	0.00119595062181681
MD01G1051200	MD02G1200600	0.987665656634936	0.000227265790377966
MD01G1055000	MD02G1200600	0.944070486104154	0.00460468893641108
MD01G1069800	MD02G1200600	0.981368666600287	0.000517456160815372
MD01G1073600	MD02G1200600	0.958125845133216	0.00259345525819931
MD01G1078500	MD02G1200600	0.968726085678466	0.00145179272886466
MD01G1086200	MD02G1200600	0.971284943087903	0.00122499317559396
MD01G1089400	MD02G1200600	0.980575497634341	0.000562302396186724
MD01G1098300	MD02G1200600	0.975170750480415	0.000917083935283544
MD01G1120300	MD02G1200600	0.962113941692273	0.00212584017957535
MD01G1124500	MD02G1200600	0.930305726927727	0.00711667484157534
MD01G1132800	MD02G1200600	0.972594872561405	0.00111627032759416
MD01G1137900	MD02G1200600	0.982058364678607	0.000479965690368251
MD01G1141700	MD02G1200600	-0.928852785627328	0.00741281819833658
MD01G1146300	MD02G1200600	0.934595215467166	0.0062767849291152
MD01G1149700	MD02G1200600	0.98880549407012	0.000187274013778402
MD01G1155700	MD02G1200600	-0.950530587485832	0.00361030282527263
MD01G1162100	MD02G1200600	0.941217992348806	0.00508143118190761
MD01G1171100	MD02G1200600	0.9924371305771	8.55792041635993e-05
MD01G1171300	MD02G1200600	-0.971563414423164	0.00120146162716401
MD01G1176200	MD02G1200600	0.959261192517315	0.00245566956288463
MD01G1182600	MD02G1200600	0.992152087296435	9.21429252770133e-05
MD01G1196400	MD02G1200600	0.945176140329854	0.00442609256358019
MD01G1205400	MD02G1200600	0.927403398108786	0.00771409818589341
MD02G1001800	MD02G1200600	0.960629776610472	0.00229450952625296
MD02G1009300	MD02G1200600	0.986619799977119	0.000267346902028185
MD02G1014300	MD02G1200600	0.947638856081067	0.00404075509231795
MD02G1016700	MD02G1200600	0.979851695257579	0.000604841631684944
MD02G1031600	MD02G1200600	0.936545700554387	0.00591192445490512
MD02G1049800	MD02G1200600	0.997442948143293	9.79941163689545e-06
MD02G1058100	MD02G1200600	-0.937043221402538	0.00582056759918076
MD02G1078700	MD02G1200600	0.934967369438879	0.00620634515653684
MD02G1084000	MD02G1200600	0.954396244591368	0.00307213263882112
MD02G1085500	MD02G1200600	-0.940767922193359	0.0051587524948012
MD02G1086500	MD02G1200600	-0.958023168381572	0.00260609885880984
MD02G1110400	MD02G1200600	0.925282256719705	0.00816554683091979
MD02G1115000	MD02G1200600	0.952866158450589	0.00328004228072867
MD02G1118000	MD02G1200600	0.992168926682694	9.17484408886553e-05
MD02G1123100	MD02G1200600	0.942140976516538	0.00492465353752218
MD02G1182500	MD02G1200600	0.991777513391271	0.000101135970821576
MD02G1195400	MD02G1200600	0.930099870093255	0.00715827523987957
MD02G1153600	MD02G1202000	0.929196417553403	0.00734224653727235
MD02G1160300	MD02G1202000	-0.927279711280496	0.00774007940312985
MD01G1033000	MD02G1232400	0.92000731724024	0.00934231418173677
MD01G1051200	MD02G1232400	0.936848785660043	0.00585618789179907
MD01G1073600	MD02G1232400	0.930327170660128	0.00711234820492938
MD01G1089400	MD02G1232400	0.933155866623243	0.00655287283854793
MD01G1120300	MD02G1232400	0.928012038831071	0.00758686942818728
MD01G1137900	MD02G1232400	0.950007900791025	0.00368634459826484
MD01G1144200	MD02G1232400	0.948758250758907	0.00387130213533602
MD01G1155700	MD02G1232400	-0.952686056155121	0.00330495520630121
MD01G1171100	MD02G1232400	0.929487655365595	0.0072826927562668
MD01G1182600	MD02G1232400	0.942173007344334	0.0049192560130023
MD02G1014300	MD02G1232400	0.959054920411554	0.00248042711015732
MD02G1016700	MD02G1232400	0.957742885835307	0.00264076704892879
MD02G1034000	MD02G1232400	0.97541193308477	0.00089942691082643
MD02G1049800	MD02G1232400	0.933173180235569	0.00654951735731967
MD02G1086500	MD02G1232400	-0.940550703717851	0.00519627483153511
MD02G1115000	MD02G1232400	0.918513415617739	0.00968955710676018
MD02G1118000	MD02G1232400	0.931041304182342	0.00696899289058726
MD02G1182500	MD02G1232400	0.941895097908788	0.00496618317662751
MD02G1200600	MD02G1232400	0.923344603329185	0.00858885929251626
MD02G1184800	MD02G1238400	0.939476031158628	0.00538387199389632
MD01G1086200	MD02G1250100	-0.917640988639509	0.00989518926333162
MD01G1092100	MD02G1250100	0.950215177540689	0.00365609626911369
MD01G1146300	MD02G1250100	-0.932313955123579	0.00671705256081183
MD01G1188500	MD02G1250100	-0.944422671648603	0.0045474244184978
MD02G1047400	MD02G1250100	0.961785954497933	0.00216256767150805
MD02G1085500	MD02G1250100	0.927663127184727	0.00765967895471745
MD02G1129800	MD02G1250100	0.967571062300772	0.00156040228128263
MD02G1136800	MD02G1250100	0.97217757406523	0.00115036258287699
MD02G1140100	MD02G1250100	0.918804583488836	0.00962139515851136
MD02G1158300	MD02G1250100	0.997262600195084	1.12297803799889e-05
MD01G1044100	MD02G1250900	-0.928677437478832	0.00744895623263342
MD01G1069800	MD02G1250900	-0.926969781298743	0.00780536911213577
MD01G1078500	MD02G1250900	-0.924044445083854	0.00843476633098835
MD01G1086200	MD02G1250900	-0.917546054637085	0.00991769177299774
MD01G1089900	MD02G1250900	0.937261981600936	0.00578061815946658
MD01G1137900	MD02G1250900	-0.921396529788954	0.00902493230617092
MD01G1149700	MD02G1250900	-0.948800754000142	0.00386493828723657
MD01G1171100	MD02G1250900	-0.935662512224472	0.00607581202157897
MD01G1176200	MD02G1250900	-0.987272065031376	0.000241969528024862
MD01G1182600	MD02G1250900	-0.930216769247736	0.00713463726656404
MD01G1196400	MD02G1250900	-0.923279074424423	0.00860335709558826
MD01G1206100	MD02G1250900	0.921406250611574	0.00902273025583234
MD01G1230900	MD02G1250900	0.922809864390824	0.00870751390306335
MD02G1049800	MD02G1250900	-0.958406558257344	0.00255904296750254
MD02G1058100	MD02G1250900	0.989161387024223	0.000175576660949411
MD02G1110400	MD02G1250900	-0.929464034762842	0.0072875140042656
MD02G1118000	MD02G1250900	-0.954875855908246	0.00300834194109129
MD02G1160300	MD02G1250900	-0.928550900191987	0.00747508790152222
MD02G1182500	MD02G1250900	-0.942285859148071	0.00490026242911081
MD02G1200600	MD02G1250900	-0.952714971789295	0.00330094915928038
MD01G1044100	MD02G1251900	-0.96351681396585	0.00197225431743668
MD01G1069800	MD02G1251900	-0.952693082022939	0.00330398160455548
MD01G1078500	MD02G1251900	-0.944529673185553	0.00453009582580868
MD01G1086200	MD02G1251900	-0.951700417335393	0.00344293669524658
MD01G1089900	MD02G1251900	0.937836675311519	0.00567631019138541
MD01G1137900	MD02G1251900	-0.917272101689742	0.00998276679323605
MD01G1149700	MD02G1251900	-0.96697024935453	0.00161842950004781
MD01G1171100	MD02G1251900	-0.936890474151431	0.00584854168283683
MD01G1171300	MD02G1251900	0.946496359513292	0.00421737849945815
MD01G1176200	MD02G1251900	-0.98474267006558	0.000347403327798109
MD01G1182600	MD02G1251900	-0.924045131934356	0.0084346157652237
MD01G1196400	MD02G1251900	-0.927675301735725	0.00765713271138038
MD01G1206100	MD02G1251900	0.948467755134845	0.00391493459126208
MD01G1230900	MD02G1251900	0.919372771943806	0.00948905613351411
MD02G1009300	MD02G1251900	-0.931078904830964	0.00696148439365686
MD02G1049800	MD02G1251900	-0.946742342870327	0.00417903763976208
MD02G1058100	MD02G1251900	0.99238968155104	8.66550371371386e-05
MD02G1085500	MD02G1251900	0.920470578903078	0.00923588426625003
MD02G1118000	MD02G1251900	-0.948374083300777	0.00392905530540631
MD02G1120100	MD02G1251900	0.946798381347825	0.00417032708484695
MD02G1182500	MD02G1251900	-0.934107917661787	0.00636960575395327
MD02G1200600	MD02G1251900	-0.952044017279096	0.00339452040234914
MD02G1250900	MD02G1251900	0.987261779697495	0.000242359918527831
MD01G1206100	MD02G1252000	0.947048736135962	0.00413152117813599
MD02G1058100	MD02G1252000	0.935384919371676	0.0061277754760556
MD02G1250900	MD02G1252000	0.919060951535724	0.00956157325272222
MD01G1176200	MD02G1252700	-0.93387644897106	0.0064139292064284
MD01G1206100	MD02G1252700	0.971620970468841	0.00119662617587846
MD01G1230900	MD02G1252700	0.944270210500134	0.00457217110345416
MD02G1058100	MD02G1252700	0.99036831751485	0.000138707198985031
MD02G1120100	MD02G1252700	0.930508608717008	0.00707579137182609
MD02G1250900	MD02G1252700	0.962133585408033	0.00212365036109334
MD02G1251900	MD02G1252700	0.976738584807549	0.000805346855588273
MD02G1252000	MD02G1252700	0.949651993493043	0.00373856851022286
MD01G1089900	MD02G1252800	0.927188859613657	0.00775919049358867
MD01G1206100	MD02G1252800	0.944961091437833	0.00446055801104685
MD02G1058100	MD02G1252800	0.942771353659154	0.00481896165922234
MD02G1250900	MD02G1252800	0.949181585896406	0.0038081472559071
MD02G1251900	MD02G1252800	0.925125010904806	0.00819951151037501
MD02G1252000	MD02G1252800	0.972571730917754	0.00111814763747188
MD02G1252700	MD02G1252800	0.92976983615051	0.00722521659868235
MD01G1024000	MD02G1253500	-0.950813604247945	0.00356945392943947
MD01G1044100	MD02G1253500	-0.927340376212369	0.00772733102418262
MD01G1055000	MD02G1253500	-0.921373146834243	0.00903023029842198
MD01G1073600	MD02G1253500	-0.921540169324185	0.00899242034217732
MD01G1078500	MD02G1253500	-0.959229766906275	0.0024594334763351
MD01G1079000	MD02G1253500	0.9420724129806	0.00493621694672857
MD01G1120300	MD02G1253500	-0.943664539456463	0.00467113069386935
MD01G1149700	MD02G1253500	-0.925553242964616	0.00810717558805994
MD01G1171100	MD02G1253500	-0.951319121547688	0.00349705923770228
MD01G1176200	MD02G1253500	-0.969105462211365	0.00141696470493834
MD01G1182600	MD02G1253500	-0.944193256849546	0.00458468681817069
MD01G1196400	MD02G1253500	-0.934156288377591	0.00636036231231071
MD01G1205400	MD02G1253500	-0.922100321234116	0.00886617828230028
MD01G1230900	MD02G1253500	0.975250213379224	0.000911247641783871
MD02G1001800	MD02G1253500	-0.936057261908238	0.00600229013448878
MD02G1049800	MD02G1253500	-0.944975046208398	0.00445831753044268
MD02G1058100	MD02G1253500	0.976493021942459	0.000822372306431562
MD02G1084000	MD02G1253500	-0.944527409692701	0.00453046205612645
MD02G1086500	MD02G1253500	0.931859209280771	0.00680655649209204
MD02G1110400	MD02G1253500	-0.963443091350464	0.00198018389028809
MD02G1118000	MD02G1253500	-0.947413643473037	0.0040752781588089
MD02G1160300	MD02G1253500	-0.935703082281829	0.00606823570316465
MD02G1182500	MD02G1253500	-0.951717393097824	0.00344053674276616
MD02G1195400	MD02G1253500	-0.924339511145686	0.008370204764113
MD02G1200600	MD02G1253500	-0.94343474338986	0.00470894848639537
MD02G1250900	MD02G1253500	0.977213008122554	0.00077295445966193
MD02G1251900	MD02G1253500	0.968597099018593	0.00146372942229825
MD02G1252700	MD02G1253500	0.95221074669958	0.00337114824397106
MD01G1076200	MD02G1253700	-0.936802660360434	0.00586465356078417
MD01G1126500	MD02G1253700	0.92581384053712	0.00805123441998055
MD01G1141700	MD02G1253700	0.921394894772411	0.0090253027108499
MD02G1047400	MD02G1253700	0.938556134871359	0.00554703683899302
MD02G1129800	MD02G1253700	0.962256711831822	0.00210994999255066
MD02G1136800	MD02G1253700	0.939414018950236	0.0053947963477283
MD02G1158300	MD02G1253700	0.940157000857245	0.00526462240772959
MD02G1250100	MD02G1253700	0.948768256911049	0.00386980348959229
MD01G1044100	MD02G1263400	-0.965537006048636	0.00176108111446818
MD01G1069800	MD02G1263400	-0.945049003270202	0.00444645271668586
MD01G1076200	MD02G1263400	-0.96133389474935	0.00221369732045069
MD01G1078500	MD02G1263400	-0.924859932729106	0.00825692303812006
MD01G1086200	MD02G1263400	-0.963865233011874	0.00193499110892485
MD01G1089900	MD02G1263400	0.932242659513261	0.0067310468721509
MD01G1092100	MD02G1263400	0.967775096097399	0.00154093476129068
MD01G1149700	MD02G1263400	-0.950951647668093	0.0035496124868932
MD01G1171300	MD02G1263400	0.93590811028805	0.00603001810889797
MD01G1176200	MD02G1263400	-0.961113426159273	0.00223884696748607
MD01G1188500	MD02G1263400	-0.960328269043416	0.00232955075339497
MD01G1196400	MD02G1263400	-0.945437791929593	0.00438433503501574
MD02G1017500	MD02G1263400	0.926070857796247	0.0079962465692785
MD02G1058100	MD02G1263400	0.925783543065282	0.00805772853683146
MD02G1085500	MD02G1263400	0.968115997652225	0.00150867793588179
MD02G1120100	MD02G1263400	0.976111980036713	0.00084914054668037
MD02G1129800	MD02G1263400	0.946279295123495	0.00425135452793932
MD02G1132700	MD02G1263400	0.962781419606924	0.00205205607800996
MD02G1250900	MD02G1263400	0.924096703499073	0.00842331440305105
MD02G1251900	MD02G1263400	0.963792790944184	0.00194270984404251
MD01G1046700	MD02G1264200	-0.940736624255387	0.00516415069242526
MD01G1089400	MD02G1264200	-0.929794820194193	0.00722013841108785
MD01G1095800	MD02G1264200	0.964850770918586	0.00183148957828867
MD01G1132900	MD02G1264200	-0.919050555546736	0.00956399556787856
MD01G1137900	MD02G1264200	-0.925667911015467	0.00808253714055249
MD01G1144200	MD02G1264200	-0.939851063015544	0.00531803567277191
MD01G1155700	MD02G1264200	0.954544173196477	0.00305238713929661
MD01G1212000	MD02G1264200	0.926322091774252	0.00794267340383834
MD02G1016700	MD02G1264200	-0.925172744258351	0.00818919397793136
MD02G1034000	MD02G1264200	-0.960688054021597	0.00228776673233363
MD02G1086500	MD02G1264200	0.931723022081941	0.0068334736158603
MD02G1123100	MD02G1264200	-0.932548672145893	0.00667108141031905
MD02G1130800	MD02G1264200	-0.918371405286625	0.00972288626480556
MD02G1194100	MD02G1264200	0.971662837893794	0.00119311483806118
MD01G1024000	MD02G1264300	-0.938986645528793	0.00547037908144323
MD01G1079000	MD02G1264300	0.968283135597947	0.00149298629091784
MD01G1118200	MD02G1264300	0.939443188105739	0.00538965642609578
MD01G1230900	MD02G1264300	0.962905641664411	0.00203846637108744
MD02G1024400	MD02G1264300	0.953225709972214	0.00323058411552558
MD02G1184800	MD02G1264300	0.940541182163822	0.00519792263161652
MD01G1055000	MD02G1264400	-0.953597017878249	0.00317989682148508
MD01G1065600	MD02G1264400	-0.950228491182631	0.00365415756721899
MD01G1073600	MD02G1264400	-0.936739860287329	0.00587618926905113
MD01G1120300	MD02G1264400	-0.951665956899099	0.00344781107802078
MD01G1177400	MD02G1264400	-0.968362523793927	0.00148556140307623
MD01G1236500	MD02G1264400	-0.986124387311901	0.000287463187120908
MD02G1024400	MD02G1264400	0.929741042253072	0.00723107132619732
MD02G1056400	MD02G1264400	-0.991036365276256	0.000120160021743332
MD02G1061100	MD02G1264400	-0.934669260099762	0.00626273911624551
MD02G1084000	MD02G1264400	-0.932364596126985	0.00670712108967416
MD02G1086500	MD02G1264400	0.943209844652422	0.00474610503416329
MD02G1133300	MD02G1264400	-0.992393347684828	8.65716743046353e-05
MD02G1195400	MD02G1264400	-0.965853073298386	0.00172911103130139
MD01G1126500	MD02G1266200	0.95539866540557	0.00293955632120446
MD01G1132800	MD02G1266200	-0.923428656262551	0.0085702805938057
MD01G1141700	MD02G1266200	0.959454858589349	0.00243253648687719
MD01G1146300	MD02G1266200	-0.935343564728557	0.00613553528617885
MD01G1212000	MD02G1266200	0.921846804793824	0.00892320607430651
MD02G1031600	MD02G1266200	-0.934350443375774	0.00632332608772714
MD02G1047400	MD02G1266200	0.96045840264053	0.00231439448912881
MD02G1129800	MD02G1266200	0.944150731335632	0.00459161034895765
MD02G1136800	MD02G1266200	0.959107212631125	0.00247413921854491
MD02G1140100	MD02G1266200	0.936015997086423	0.00600995520480086
MD02G1250100	MD02G1266200	0.934170524670366	0.00635764306515019
MD02G1253700	MD02G1266200	0.972058661347202	0.00116017044988232
MD02G1024400	MD02G1277800	0.927391618448177	0.00771657074598996
MD02G1108000	MD02G1277800	0.92421626897351	0.00839714125984852
MD02G1238400	MD02G1277800	0.950140066382506	0.00366704324942535
MD01G1046700	MD02G1295500	-0.944885595820832	0.00447268863253933
MD01G1141700	MD02G1295500	0.926644788979144	0.00787411875801874
MD01G1146300	MD02G1295500	-0.940151772300067	0.0052655330372681
MD01G1212000	MD02G1295500	0.975417670148443	0.000899008971778005
MD02G1031600	MD02G1295500	-0.935457020209147	0.00611425790914893
MD02G1066400	MD02G1295500	0.969580775440893	0.00137391993545666
MD02G1123100	MD02G1295500	-0.956808700007735	0.00275794615808198
MD02G1140100	MD02G1295500	0.937260070214501	0.00578096662940035
MD02G1194100	MD02G1295500	0.968501082827826	0.00147264634862768
MD02G1264200	MD02G1295500	0.934348932422157	0.00632361390322429
MD01G1044100	MD02G1302200	0.994968644648615	3.79081217930831e-05
MD01G1051200	MD02G1302200	0.971019714953292	0.00124761573559254
MD01G1055000	MD02G1302200	0.924483355385481	0.00833881863418011
MD01G1067000	MD02G1302200	-0.922402807946185	0.00879836739620431
MD01G1069800	MD02G1302200	0.984720790800086	0.000348397852623869
MD01G1073600	MD02G1302200	0.931825816992668	0.00681315161244319
MD01G1078500	MD02G1302200	0.976115716346176	0.000848876006132523
MD01G1080500	MD02G1302200	0.949418452342376	0.00377303317827969
MD01G1086200	MD02G1302200	0.995059620177535	3.65507383887034e-05
MD01G1089400	MD02G1302200	0.953137564122327	0.00324267483047033
MD01G1092100	MD02G1302200	-0.918906844747959	0.00959751140091523
MD01G1098300	MD02G1302200	0.977641711847915	0.000744251197219085
MD01G1120300	MD02G1302200	0.923538471969431	0.00854603689221685
MD01G1124500	MD02G1302200	0.947448221566597	0.00406996827961095
MD01G1132800	MD02G1302200	0.98004327689056	0.000593432105888474
MD01G1132900	MD02G1302200	0.92097801744405	0.00911998524364331
MD01G1137900	MD02G1302200	0.925025375946476	0.00822106791506425
MD01G1141700	MD02G1302200	-0.930150530025102	0.00714802670182594
MD01G1146300	MD02G1302200	0.956137541765629	0.00284367903756062
MD01G1149700	MD02G1302200	0.983252247233363	0.000418382068768355
MD01G1155700	MD02G1302200	-0.924444778011161	0.00834723040302478
MD01G1162100	MD02G1302200	0.960285150861997	0.00233458335808244
MD01G1171100	MD02G1302200	0.961331205112439	0.00221400329245014
MD01G1171300	MD02G1302200	-0.979485006317377	0.000626980427639779
MD01G1176200	MD02G1302200	0.94103072307901	0.00511353426791231
MD01G1182600	MD02G1302200	0.954933596105983	0.00300070664029383
MD01G1184400	MD02G1302200	0.950714972814133	0.00358366384890322
MD01G1188500	MD02G1302200	0.97516856380003	0.000917244801071294
MD01G1194100	MD02G1302200	-0.940343242055896	0.00523223607656372
MD01G1196400	MD02G1302200	0.957412730033478	0.00268189359938124
MD01G1205400	MD02G1302200	0.956009230178141	0.00286021654309448
MD02G1001800	MD02G1302200	0.964953594124345	0.00182085296329623
MD02G1009300	MD02G1302200	0.986821043079183	0.000259382865337306
MD02G1014300	MD02G1302200	0.923604301420053	0.00853151992898202
MD02G1016700	MD02G1302200	0.948669240575553	0.0038846459494109
MD02G1031600	MD02G1302200	0.93943264113554	0.00539151463989376
MD02G1047400	MD02G1302200	-0.946544060021342	0.00420993010145161
MD02G1048100	MD02G1302200	0.952305653589798	0.00335787964579217
MD02G1049800	MD02G1302200	0.947473590525578	0.00406607473430689
MD02G1078700	MD02G1302200	0.964504068704297	0.00186757996081932
MD02G1084000	MD02G1302200	0.940352720099482	0.00523059051274233
MD02G1085500	MD02G1302200	-0.993892572726869	5.58370962866736e-05
MD02G1115000	MD02G1302200	0.949363136215172	0.00378121917293623
MD02G1118000	MD02G1302200	0.93884449518672	0.00549563298882527
MD02G1120000	MD02G1302200	-0.924184628361988	0.00840406360219985
MD02G1123100	MD02G1302200	0.920654408746241	0.00919381535110537
MD02G1123700	MD02G1302200	0.938299816500932	0.00559292536138379
MD02G1129800	MD02G1302200	-0.957874555239708	0.00262445272516348
MD02G1130800	MD02G1302200	0.930638859673143	0.00704960457525651
MD02G1132700	MD02G1302200	-0.924711232570901	0.00828921438327097
MD02G1136800	MD02G1302200	-0.95886382896741	0.00250347185394578
MD02G1182500	MD02G1302200	0.942802884850957	0.00481370450550141
MD02G1200300	MD02G1302200	0.951310712029412	0.00349825759316218
MD02G1200600	MD02G1302200	0.967238854560502	0.00159235782745072
MD02G1251900	MD02G1302200	-0.94005148784305	0.00528301396057886
MD02G1263400	MD02G1302200	-0.960163305839195	0.0023488336385561
MD01G1033000	MD02G1302300	0.920650745156414	0.00919465284132434
MD01G1044100	MD02G1302300	0.927225665783147	0.00775144536995052
MD01G1046700	MD02G1302300	0.992167395964785	9.17842650597383e-05
MD01G1051200	MD02G1302300	0.981050235827803	0.000535237974113249
MD01G1069800	MD02G1302300	0.954362260114039	0.00307667773518513
MD01G1086200	MD02G1302300	0.93870844423273	0.00551985660371565
MD01G1089400	MD02G1302300	0.974190608395817	0.000990590905912185
MD01G1098300	MD02G1302300	0.983135869754307	0.000424200263463084
MD01G1124500	MD02G1302300	0.962766456105241	0.00205369607056478
MD01G1132800	MD02G1302300	0.979899341094807	0.000601994032814857
MD01G1132900	MD02G1302300	0.932757953754026	0.00663022196159935
MD01G1137900	MD02G1302300	0.957329830380576	0.00269226934869583
MD01G1141700	MD02G1302300	-0.969385929718738	0.00139148586941785
MD01G1144200	MD02G1302300	0.956786883110281	0.00276071269294024
MD01G1146300	MD02G1302300	0.958130278438945	0.00259291002398975
MD01G1149700	MD02G1302300	0.940957407735794	0.00512612949582186
MD01G1155700	MD02G1302300	-0.982764465333321	0.000443035457405316
MD01G1171100	MD02G1302300	0.94119461398202	0.00508543346577578
MD01G1171300	MD02G1302300	-0.959246369814731	0.00245744455594921
MD01G1182600	MD02G1302300	0.937177774478081	0.00579597992589898
MD01G1212000	MD02G1302300	-0.977093570009106	0.000781047248544002
MD02G1009300	MD02G1302300	0.966143561839784	0.00169998349394426
MD02G1014300	MD02G1302300	0.956770870831684	0.00276274403095212
MD02G1016700	MD02G1302300	0.980983143618648	0.000539022604112627
MD02G1031600	MD02G1302300	0.996922401501561	1.41928438661591e-05
MD02G1034000	MD02G1302300	0.959162886376434	0.00246745336209883
MD02G1047400	MD02G1302300	-0.936317021898159	0.00595414870007564
MD02G1049800	MD02G1302300	0.930114286837044	0.00715535799398555
MD02G1078700	MD02G1302300	0.977806797759221	0.00073334183832302
MD02G1086500	MD02G1302300	-0.918319247500069	0.00973514140395391
MD02G1115000	MD02G1302300	0.940487731505056	0.00520717755087819
MD02G1118000	MD02G1302300	0.936653495266898	0.00589207170992864
MD02G1120000	MD02G1302300	-0.98757048711685	0.00023077905070359
MD02G1123100	MD02G1302300	0.943869917404617	0.0046374579272131
MD02G1123700	MD02G1302300	0.92871409519336	0.00744139424979543
MD02G1130800	MD02G1302300	0.9534094614876	0.00320545088333816
MD02G1136800	MD02G1302300	-0.918186733894705	0.00976631087858714
MD02G1140100	MD02G1302300	-0.921066552513891	0.00909983670470497
MD02G1182500	MD02G1302300	0.934987915912252	0.00620246751900415
MD02G1194100	MD02G1302300	-0.971968981400338	0.00116759448730334
MD02G1200600	MD02G1302300	0.943341031480004	0.00472441366351285
MD02G1232400	MD02G1302300	0.931994095602133	0.00677994759299814
MD02G1264200	MD02G1302300	-0.921537591999693	0.00899300320188726
MD02G1295500	MD02G1302300	-0.92645983642366	0.0079133751623538
MD02G1302200	MD02G1302300	0.93156091185995	0.00686558195505891
MD01G1187800	MD02G1309900	0.973505755058664	0.0010436187709357
MD01G1024000	MD02G1316600	0.924157025157764	0.00841010490639627
MD01G1044100	MD02G1316600	0.939005701475885	0.00546699799848672
MD01G1051200	MD02G1316600	0.959894772870592	0.002380390654594
MD01G1055000	MD02G1316600	0.980113998512536	0.000589247592717596
MD01G1069800	MD02G1316600	0.933493126256185	0.00648766096943002
MD01G1073600	MD02G1316600	0.986951122964725	0.000254298850850958
MD01G1078500	MD02G1316600	0.975131609820211	0.000919965481004695
MD01G1086200	MD02G1316600	0.924883708690222	0.00825176560007787
MD01G1089400	MD02G1316600	0.968468321446508	0.00147569499410137
MD01G1098300	MD02G1316600	0.943312137248127	0.00472918706091113
MD01G1120300	MD02G1316600	0.994063037581153	5.27666525351941e-05
MD01G1124500	MD02G1316600	0.931884419490188	0.00680157943249182
MD01G1132800	MD02G1316600	0.926555786991938	0.00789299766894419
MD01G1132900	MD02G1316600	0.935017365173026	0.00619691176596942
MD01G1137900	MD02G1316600	0.971705065106121	0.00118957850127354
MD01G1144200	MD02G1316600	0.924662099316367	0.00829989751791903
MD01G1149700	MD02G1316600	0.947743237496253	0.00402480326157579
MD01G1155700	MD02G1316600	-0.948806679475975	0.00386405149675532
MD01G1162100	MD02G1316600	0.960163445505065	0.00234881727957123
MD01G1171100	MD02G1316600	0.994003303579576	5.38327302331835e-05
MD01G1171300	MD02G1316600	-0.922267987716418	0.00882855986336788
MD01G1176200	MD02G1316600	0.936201587820554	0.00597551875337883
MD01G1177400	MD02G1316600	0.967309229272019	0.00158556164365892
MD01G1182600	MD02G1316600	0.995409787335841	3.15567204428544e-05
MD01G1196400	MD02G1316600	0.936525026678389	0.00591573573085427
MD01G1205400	MD02G1316600	0.950192102383956	0.00365945761713051
MD01G1236500	MD02G1316600	0.946662070361978	0.00419153064266392
MD02G1001800	MD02G1316600	0.970694362639255	0.00127564643235568
MD02G1009300	MD02G1316600	0.967513504968875	0.00156591586465607
MD02G1014300	MD02G1316600	0.960740225133419	0.00228173875098426
MD02G1016700	MD02G1316600	0.970775702745699	0.00126860967993047
MD02G1049800	MD02G1316600	0.982424299390918	0.00046064326473816
MD02G1056400	MD02G1316600	0.935544199163765	0.00609793296005276
MD02G1058100	MD02G1316600	-0.92160680718534	0.00897735662322513
MD02G1084000	MD02G1316600	0.976832814778338	0.000798860578526285
MD02G1086500	MD02G1316600	-0.984702601903954	0.000349225707727533
MD02G1110400	MD02G1316600	0.962682452386336	0.00206291484338729
MD02G1115000	MD02G1316600	0.970414984439035	0.0012999622337954
MD02G1118000	MD02G1316600	0.981475920976792	0.000511534065322104
MD02G1123100	MD02G1316600	0.921747462916438	0.00894560121687148
MD02G1123700	MD02G1316600	0.920481215880934	0.00923344748158921
MD02G1160300	MD02G1316600	0.941542583988976	0.00502602185802635
MD02G1182500	MD02G1316600	0.994681048132486	4.2361633557621e-05
MD02G1195400	MD02G1316600	0.974502459229731	0.000966898588937138
MD02G1200600	MD02G1316600	0.981377990435019	0.000516939997193025
MD02G1232400	MD02G1316600	0.931076434037993	0.00696197766662058
MD02G1250900	MD02G1316600	-0.935670452706318	0.00607432880031181
MD02G1251900	MD02G1316600	-0.92311825991323	0.00863898656820522
MD02G1253500	MD02G1316600	-0.961691397352299	0.00217321367877045
MD02G1264400	MD02G1316600	-0.923924788826845	0.00846101635787719
MD02G1302200	MD02G1316600	0.934679690881852	0.00626076169616963
MD01G1024000	MD02G1316800	0.940628302088513	0.00518285519591635
MD01G1033000	MD02G1316800	0.9365327901144	0.00591430438300794
MD01G1044100	MD02G1316800	0.968440403869538	0.0014782953550625
MD01G1051200	MD02G1316800	0.962226365729479	0.00211332256221201
MD01G1055000	MD02G1316800	0.975486966525402	0.000893968411431535
MD01G1069800	MD02G1316800	0.947216979532438	0.0041055428800169
MD01G1073600	MD02G1316800	0.980303149046329	0.000578128052613778
MD01G1078500	MD02G1316800	0.990166097071764	0.000144582973231333
MD01G1080500	MD02G1316800	0.949558480416194	0.00375234998494543
MD01G1086200	MD02G1316800	0.958640118509725	0.00253058376569849
MD01G1089400	MD02G1316800	0.952135114977139	0.00338174047153574
MD01G1098300	MD02G1316800	0.958566063623681	0.00253959033352921
MD01G1108700	MD02G1316800	-0.933732243872088	0.00644161862756355
MD01G1120300	MD02G1316800	0.969867863140172	0.00134823933598806
MD01G1124500	MD02G1316800	0.969153795487783	0.00141255759736182
MD01G1132800	MD02G1316800	0.948040990154787	0.00397947018118957
MD01G1132900	MD02G1316800	0.957950558624047	0.00261505830410299
MD01G1137900	MD02G1316800	0.925767382991752	0.00806119341315592
MD01G1140600	MD02G1316800	0.923193697548615	0.00862226396374826
MD01G1144200	MD02G1316800	0.927388951642136	0.00771713056428437
MD01G1149700	MD02G1316800	0.951873970703294	0.00341843934194717
MD01G1155700	MD02G1316800	-0.940531852418573	0.0051995374854021
MD01G1162100	MD02G1316800	0.994618814940199	4.33578170731296e-05
MD01G1171100	MD02G1316800	0.975723505554906	0.000876868619874183
MD01G1171300	MD02G1316800	-0.937679719073089	0.00570470582603376
MD01G1176200	MD02G1316800	0.923153753820349	0.00863111650882663
MD01G1177400	MD02G1316800	0.961886489835571	0.00215127688741388
MD01G1182600	MD02G1316800	0.974981582210987	0.000931052063597523
MD01G1184400	MD02G1316800	0.940231915436491	0.00525158340755076
MD01G1188500	MD02G1316800	0.94245154563385	0.00487244170647035
MD01G1194100	MD02G1316800	-0.943531152577027	0.00469306411940626
MD01G1196400	MD02G1316800	0.965219867492912	0.00179345039970855
MD01G1205400	MD02G1316800	0.991605786452389	0.000105398491640688
MD01G1223200	MD02G1316800	0.951070119873607	0.0035326274292874
MD02G1001800	MD02G1316800	0.99348060899538	6.36151435319995e-05
MD02G1009300	MD02G1316800	0.981318340648462	0.000520246603570056
MD02G1014300	MD02G1316800	0.962108855186109	0.00212640738852024
MD02G1016700	MD02G1316800	0.95730116811661	0.00269586131944461
MD02G1048100	MD02G1316800	0.967583101169547	0.00155925025922025
MD02G1049800	MD02G1316800	0.94703832190653	0.00413313187234461
MD02G1058400	MD02G1316800	0.94959114263161	0.00374753356514935
MD02G1078700	MD02G1316800	0.951701579402846	0.00344277238144825
MD02G1084000	MD02G1316800	0.968648964300951	0.00145892388950416
MD02G1085500	MD02G1316800	-0.96139155412086	0.00220714303164016
MD02G1086500	MD02G1316800	-0.937046041350656	0.00582005177134317
MD02G1110400	MD02G1316800	0.92403608775109	0.0084365984620739
MD02G1115000	MD02G1316800	0.985639041948955	0.000307874792929041
MD02G1118000	MD02G1316800	0.93765702599338	0.0057088170639921
MD02G1123700	MD02G1316800	0.972640329225375	0.00111258731488349
MD02G1130800	MD02G1316800	0.940971778481825	0.00512365947424346
MD02G1182500	MD02G1316800	0.958385959037162	0.00256156049948866
MD02G1195400	MD02G1316800	0.966926518506523	0.00162269396765435
MD02G1200300	MD02G1316800	0.979769072174031	0.000609795498366546
MD02G1200600	MD02G1316800	0.962553835481764	0.00207706906446044
MD02G1253500	MD02G1316800	-0.924152472042073	0.00841110161529704
MD02G1302200	MD02G1316800	0.979244163905019	0.000641736241799375
MD02G1316600	MD02G1316800	0.967097049508433	0.00160609579118375
MD01G1044100	MD03G1003100	0.983291444603164	0.000416431422817917
MD01G1051200	MD03G1003100	0.988693742977751	0.000191024524177263
MD01G1055000	MD03G1003100	0.948584800001723	0.00389732555979812
MD01G1069800	MD03G1003100	0.986769079433832	0.000261427804198007
MD01G1073600	MD03G1003100	0.960065776981246	0.00236027085746796
MD01G1078500	MD03G1003100	0.978803180679605	0.000669195803917451
MD01G1086200	MD03G1003100	0.981739758615207	0.000497110308430229
MD01G1089400	MD03G1003100	0.980824154063314	0.000548043996516711
MD01G1098300	MD03G1003100	0.981281757900995	0.000522279701458714
MD01G1120300	MD03G1003100	0.961816352405462	0.00215915070924217
MD01G1124500	MD03G1003100	0.941175805854448	0.00508865446296493
MD01G1132800	MD03G1003100	0.978803777618282	0.000669158247148264
MD01G1132900	MD03G1003100	0.922585519448956	0.00875753013787695
MD01G1137900	MD03G1003100	0.975059681137302	0.000925272575063141
MD01G1141700	MD03G1003100	-0.931313195884845	0.00691478764061607
MD01G1146300	MD03G1003100	0.944136062615445	0.00459399973486583
MD01G1149700	MD03G1003100	0.992517908112421	8.37631184132339e-05
MD01G1155700	MD03G1003100	-0.950973031700604	0.00354654375114911
MD01G1162100	MD03G1003100	0.954048217847452	0.0031188343075744
MD01G1171100	MD03G1003100	0.992406559578663	8.62715859800991e-05
MD01G1171300	MD03G1003100	-0.9782972728052	0.000701401468482636
MD01G1176200	MD03G1003100	0.960869781157748	0.0022668034525898
MD01G1177400	MD03G1003100	0.92137124914367	0.00903066033391036
MD01G1182600	MD03G1003100	0.990264638531504	0.000141704548926639
MD01G1194100	MD03G1003100	-0.919308203490962	0.00950405019386717
MD01G1196400	MD03G1003100	0.953978294965348	0.00312825907715319
MD01G1205400	MD03G1003100	0.94287287051342	0.00480204593664156
MD02G1001800	MD03G1003100	0.968849326099488	0.00144043297287405
MD02G1009300	MD03G1003100	0.992910990317154	7.52029616723318e-05
MD02G1014300	MD03G1003100	0.948599860787725	0.00389506254287047
MD02G1016700	MD03G1003100	0.978672463842153	0.000677445135791019
MD02G1031600	MD03G1003100	0.94111528875861	0.00509902513169453
MD02G1047400	MD03G1003100	-0.917461121069264	0.00993784487354428
MD02G1048100	MD03G1003100	0.921984046010385	0.00889231198947336
MD02G1049800	MD03G1003100	0.991412275324659	0.00011030685453082
MD02G1058100	MD03G1003100	-0.936654311394536	0.00589192152677513
MD02G1078700	MD03G1003100	0.947824972119074	0.00401233399628593
MD02G1084000	MD03G1003100	0.960457056832701	0.00231455098157969
MD02G1085500	MD03G1003100	-0.957852698371498	0.00262715742317929
MD02G1086500	MD03G1003100	-0.953185721981927	0.00323606640078815
MD02G1110400	MD03G1003100	0.920984730590061	0.00911845672767601
MD02G1115000	MD03G1003100	0.959879291533922	0.00238221629629999
MD02G1118000	MD03G1003100	0.986182898328199	0.00028504952059317
MD02G1123100	MD03G1003100	0.94432811297199	0.0045627649256893
MD02G1123700	MD03G1003100	0.921816517869864	0.00893003091709579
MD02G1182500	MD03G1003100	0.98741839374496	0.000236449409830383
MD02G1195400	MD03G1003100	0.935212675868703	0.00616012698024336
MD02G1200300	MD03G1003100	0.919826250080557	0.00938407363968452
MD02G1200600	MD03G1003100	0.998113197580049	5.33667652754192e-06
MD02G1250900	MD03G1003100	-0.947915512936015	0.0039985434524756
MD02G1251900	MD03G1003100	-0.95584391345077	0.0028815930838156
MD02G1253500	MD03G1003100	-0.943859207140149	0.00463921097829003
MD02G1263400	MD03G1003100	-0.927915412857353	0.00760699903262655
MD02G1302200	MD03G1003100	0.98058840552187	0.000561557758815602
MD02G1302300	MD03G1003100	0.944752236923461	0.00449415619048787
MD02G1316600	MD03G1003100	0.978336492867567	0.000698877888281595
MD02G1316800	MD03G1003100	0.973862438298632	0.00101582997066687
MD01G1073600	MD03G1014400	0.922868314531919	0.00869450570597561
MD01G1080400	MD03G1014400	0.927470261494777	0.00770007082323758
MD01G1108700	MD03G1014400	-0.947184532509629	0.00411054673305718
MD01G1177400	MD03G1014400	0.929548850112455	0.00727020941182666
MD01G1213000	MD03G1014400	-0.939279167719681	0.0054185897637104
MD01G1236500	MD03G1014400	0.933433460016383	0.00649917472912445
MD01G1089400	MD03G1014800	0.93222017989032	0.00673546224933035
MD01G1120300	MD03G1014800	0.926389434796216	0.00792834297717746
MD01G1137900	MD03G1014800	0.957050419578275	0.00272738586240015
MD01G1144200	MD03G1014800	0.931330771369772	0.00691129083893398
MD01G1155700	MD03G1014800	-0.944533665857665	0.00452944985183524
MD01G1171100	MD03G1014800	0.923953206307056	0.00845477857623886
MD01G1182600	MD03G1014800	0.931012391178657	0.00697476923204175
MD02G1014300	MD03G1014800	0.935818354343467	0.00604673425732672
MD02G1016700	MD03G1014800	0.946942424729645	0.00414797808332153
MD02G1034000	MD03G1014800	0.966383190726968	0.00167613979081084
MD02G1049800	MD03G1014800	0.925716010308197	0.00807221303185142
MD02G1086500	MD03G1014800	-0.954433260270418	0.00306718591084025
MD02G1118000	MD03G1014800	0.936388598427403	0.0059409166962853
MD02G1160300	MD03G1014800	0.924188573927323	0.00840320023876424
MD02G1182500	MD03G1014800	0.942113733741537	0.00492924650783731
MD02G1232400	MD03G1014800	0.990144357412113	0.00014522187876026
MD02G1264200	MD03G1014800	-0.934554621095942	0.00628449195653495
MD02G1316600	MD03G1014800	0.929088349999116	0.00736440488632546
MD01G1184400	MD03G1018600	-0.935232244112806	0.00615644739843345
MD01G1188500	MD03G1018600	-0.918424757171342	0.00971035831148451
MD02G1095600	MD03G1018600	-0.919799234182024	0.00939031206395629
MD02G1108000	MD03G1018600	0.917777087852683	0.00986297251367352
MD02G1158300	MD03G1018600	0.955932471268065	0.00287013222824975
MD02G1250100	MD03G1018600	0.950091028275498	0.00367419892284502
MD01G1044100	MD03G1020500	0.932131445247425	0.00675290502933566
MD01G1046700	MD03G1020500	0.961358822779256	0.00221086251068169
MD01G1051200	MD03G1020500	0.988724825487385	0.000189977636445889
MD01G1069800	MD03G1020500	0.965795496453473	0.00173491334796383
MD01G1073600	MD03G1020500	0.923087190592273	0.00864587842829384
MD01G1086200	MD03G1020500	0.942992878090207	0.00478208670969272
MD01G1089400	MD03G1020500	0.982121061445592	0.000476627106789564
MD01G1098300	MD03G1020500	0.978371833479274	0.000696607794798697
MD01G1120300	MD03G1020500	0.924347054269352	0.00836855746475712
MD01G1124500	MD03G1020500	0.934721153783067	0.006252904365247
MD01G1132800	MD03G1020500	0.97704812732872	0.000784137297858791
MD01G1137900	MD03G1020500	0.984111208847777	0.000376674934485891
MD01G1141700	MD03G1020500	-0.965805007757147	0.00173395418235633
MD01G1144200	MD03G1020500	0.935612251710319	0.00608520440660368
MD01G1146300	MD03G1020500	0.947219167864797	0.00410520551164183
MD01G1149700	MD03G1020500	0.961762279553395	0.00216523076709719
MD01G1155700	MD03G1020500	-0.974096478959734	0.00099779807052008
MD01G1171100	MD03G1020500	0.962995801142678	0.00202863097627636
MD01G1171300	MD03G1020500	-0.963857550687646	0.00193580894477803
MD01G1182600	MD03G1020500	0.962625449278381	0.00206918211028743
MD01G1212000	MD03G1020500	-0.945379821118131	0.00439356997556502
MD02G1009300	MD03G1020500	0.969018274579706	0.00142493179230827
MD02G1014300	MD03G1020500	0.951768816185544	0.0034332718126662
MD02G1016700	MD03G1020500	0.987257450280657	0.000242524339730402
MD02G1031600	MD03G1020500	0.977850031153267	0.000730498058606044
MD02G1034000	MD03G1020500	0.950332259361097	0.00363906440148304
MD02G1047400	MD03G1020500	-0.918019139191346	0.00980580130122336
MD02G1049800	MD03G1020500	0.970210714807257	0.00131788474007677
MD02G1078700	MD03G1020500	0.947885448586183	0.004003120058791
MD02G1084000	MD03G1020500	0.918226184377388	0.00975702639103459
MD02G1086500	MD03G1020500	-0.941103319920468	0.00510107742736424
MD02G1115000	MD03G1020500	0.932836113360167	0.00661499377064986
MD02G1118000	MD03G1020500	0.972741367347027	0.00110442254862912
MD02G1120000	MD03G1020500	-0.954566581041473	0.00304940160658616
MD02G1123100	MD03G1020500	0.948553824964287	0.00390198186337509
MD02G1182500	MD03G1020500	0.966138429526269	0.0017004959932466
MD02G1194100	MD03G1020500	-0.941575344208562	0.0050204460661777
MD02G1200600	MD03G1020500	0.97310745779957	0.0010750887770664
MD02G1232400	MD03G1020500	0.957074316252336	0.00272437374791044
MD02G1302200	MD03G1020500	0.929484315554953	0.00728337435719401
MD02G1302300	MD03G1020500	0.985805524809049	0.000300794715303463
MD02G1316600	MD03G1020500	0.939330278734823	0.00540956560517402
MD03G1003100	MD03G1020500	0.967054284266593	0.00161025030534345
MD03G1014800	MD03G1020500	0.944943265523496	0.00446342081849482
MD01G1044100	MD03G1021200	0.968924662009599	0.00143351058297421
MD01G1069800	MD03G1021200	0.96246869609709	0.00208646488467202
MD01G1076200	MD03G1021200	0.942034057589886	0.00494269147294429
MD01G1078500	MD03G1021200	0.922302382929713	0.00882085241009619
MD01G1086200	MD03G1021200	0.966966639630061	0.00161878129672327
MD01G1089900	MD03G1021200	-0.955933602547659	0.00286998596732449
MD01G1092100	MD03G1021200	-0.923018403424953	0.0086611464486096
MD01G1132800	MD03G1021200	0.928633578663301	0.00745800862289527
MD01G1146300	MD03G1021200	0.9336558766065	0.00645630581697905
MD01G1149700	MD03G1021200	0.969024154037195	0.00142439384058989
MD01G1171300	MD03G1021200	-0.958114887873111	0.00259480308934244
MD01G1176200	MD03G1021200	0.969075965480053	0.00141965760260491
MD01G1188500	MD03G1021200	0.922163850664198	0.00885191537739514
MD01G1196400	MD03G1021200	0.918090480846814	0.00978898157507622
MD01G1206100	MD03G1021200	-0.948124586996955	0.00396678782647154
MD02G1009300	MD03G1021200	0.924327874993144	0.00837274622591471
MD02G1047400	MD03G1021200	-0.930119473784782	0.00715430855057599
MD02G1049800	MD03G1021200	0.920740103052452	0.00917423635790075
MD02G1058100	MD03G1021200	-0.963328842847867	0.00199250344524504
MD02G1085500	MD03G1021200	-0.946338282863219	0.00424210822844243
MD02G1118000	MD03G1021200	0.917424963748549	0.00994643033518506
MD02G1120100	MD03G1021200	-0.963660173671179	0.00195687958838379
MD02G1129800	MD03G1021200	-0.918475000435168	0.00969856748711822
MD02G1200600	MD03G1021200	0.933531569216378	0.0064802479348097
MD02G1250900	MD03G1021200	-0.95675604245854	0.00276462583353493
MD02G1251900	MD03G1021200	-0.98713607232315	0.000247156587450786
MD02G1252700	MD03G1021200	-0.949959635296078	0.0036934056596815
MD02G1253500	MD03G1021200	-0.921113776879595	0.00908909838629455
MD02G1263400	MD03G1021200	-0.985772155459333	0.000302207258025214
MD02G1302200	MD03G1021200	0.950739243843001	0.00358016452603234
MD03G1003100	MD03G1021200	0.942597714677944	0.00484796263346093
MD01G1055000	MD03G1023400	0.941648114954689	0.00500807132617904
MD01G1073600	MD03G1023400	0.947097586574635	0.0041239699437496
MD01G1089400	MD03G1023400	0.939065394316521	0.00545641336192699
MD01G1120300	MD03G1023400	0.965213926628763	0.00179405954331747
MD01G1137900	MD03G1023400	0.963574604846684	0.00196604933954888
MD01G1155700	MD03G1023400	-0.932425467227523	0.00669519283404657
MD01G1171100	MD03G1023400	0.952941773229029	0.0032696103867177
MD01G1177400	MD03G1023400	0.933631197774947	0.0064610556188695
MD01G1182600	MD03G1023400	0.956832665666382	0.00275490872003821
MD01G1236500	MD03G1023400	0.958457944564934	0.00255276811205937
MD02G1014300	MD03G1023400	0.933018180955113	0.00657958701208718
MD02G1016700	MD03G1023400	0.944650369238985	0.00451058838218554
MD02G1034000	MD03G1023400	0.931717968861067	0.00683447337225173
MD02G1049800	MD03G1023400	0.948041501316502	0.00397939257319601
MD02G1056400	MD03G1023400	0.944917350815047	0.00446758427734167
MD02G1084000	MD03G1023400	0.933697151362761	0.00644836569922253
MD02G1086500	MD03G1023400	-0.981774230241201	0.000495240918850793
MD02G1115000	MD03G1023400	0.920000826001892	0.00934380969010573
MD02G1118000	MD03G1023400	0.958766365440674	0.00251526595555618
MD02G1160300	MD03G1023400	0.972722316528354	0.00110595974290846
MD02G1182500	MD03G1023400	0.968737628811316	0.00145072686041265
MD02G1195400	MD03G1023400	0.937641424283551	0.00571164441982418
MD02G1200600	MD03G1023400	0.934255085978799	0.00634150287775047
MD02G1232400	MD03G1023400	0.962077204201814	0.00212993854650972
MD02G1264400	MD03G1023400	-0.931371285133261	0.00690323354701147
MD02G1316600	MD03G1023400	0.968753620439502	0.00144925086715938
MD03G1003100	MD03G1023400	0.918471135843389	0.00969947416222104
MD03G1014800	MD03G1023400	0.980180162400411	0.000585346070320562
MD03G1020500	MD03G1023400	0.923174454603967	0.00862652813759769
MD01G1126500	MD03G1036600	0.933489881265338	0.00648828689707289
MD01G1141700	MD03G1036600	0.944576973430802	0.00452244602672976
MD01G1212000	MD03G1036600	0.931296820507366	0.00691804644672442
MD02G1031600	MD03G1036600	-0.929990452443594	0.00718043493946756
MD02G1266200	MD03G1036600	0.9522278563879	0.00336875429739988
MD02G1302300	MD03G1036600	-0.920002060940494	0.00934352516517181
MD01G1024000	MD03G1037700	0.931749951421942	0.00682814697412877
MD01G1044100	MD03G1037700	0.98701262042162	0.000251912738641389
MD01G1051200	MD03G1037700	0.971112291785658	0.00123969613710016
MD01G1055000	MD03G1037700	0.95831642749653	0.0025700673000145
MD01G1069800	MD03G1037700	0.974606895041246	0.000959027807965476
MD01G1073600	MD03G1037700	0.964666560707291	0.00185062184809828
MD01G1078500	MD03G1037700	0.993386637219108	6.54602280144522e-05
MD01G1086200	MD03G1037700	0.977763402334054	0.000736201789819064
MD01G1089400	MD03G1037700	0.967658495886927	0.00155204516420939
MD01G1098300	MD03G1037700	0.968392841233574	0.00148273075481304
MD01G1120300	MD03G1037700	0.966810331740561	0.00163405101152868
MD01G1124500	MD03G1037700	0.938617339628423	0.00553610674630846
MD01G1132800	MD03G1037700	0.962292651607522	0.00210595919833867
MD01G1132900	MD03G1037700	0.928800879792725	0.00742350670343707
MD01G1137900	MD03G1037700	0.955482188965083	0.00292863975987993
MD01G1146300	MD03G1037700	0.927998914685601	0.00758960199014508
MD01G1149700	MD03G1037700	0.983149758432155	0.000423503811398291
MD01G1155700	MD03G1037700	-0.933839332531887	0.00642105052083937
MD01G1162100	MD03G1037700	0.969653151815827	0.00136742311249287
MD01G1171100	MD03G1037700	0.988969037225629	0.000181852074017522
MD01G1171300	MD03G1037700	-0.965867294830898	0.00172767933316574
[truncated: 166,456 more rows]
